# Supplementary material for: Spontaneous Cell Detachment and Reattachment in Cancer Cell Lines: An In Vitro Model of Metastasis and Malignancy
Source: Int J Mol Sci. 2021 May 6;22(9):4929. doi: 10.3390/ijms22094929 (PMC8124513; doi:10.3390/ijms22094929)
Supplement: Supplementary file 1 [file ijms-22-04929-s001.zip]

Archive with 10 entries (9 files):
- Supplementary FiguresS1-6.pdf
- Supplementary Tables/
- Supplementary Tables/Supplementary TableS1_RNAseq all.gene.rpkm_comma.xls
- Supplementary Tables/Supplementary TableS2_C33aAdh_2b-VS-C33aFl_1a.xls
- Supplementary Tables/Supplementary TableS3_SW620Adh_4d-VS-SW620Fl_3c.xls
- Supplementary Tables/Supplementary TableS4_HeLaF11Adh_8h-VS-HeLaF11Fl_9i.xls
- Supplementary Tables/Supplementary TableS5_DEGs_C33a+SW620+HeLAF11.xls
- Supplementary Tables/Supplementary TableS6_HeLaAdh_7g-VS-HeLaF11Adh_8h.xls
- Supplementary Video S1_C33a video A1_1POIb_A1_1.mp4
- Supplementary Video S2_SW620 video D4_1POI_D4_1.mp4
