# Supplementary material for: Spontaneous Cell Detachment and Reattachment in Cancer Cell Lines: An In Vitro Model of Metastasis and Malignancy
Source: Int J Mol Sci. 2021 May 6;22(9):4929. doi: 10.3390/ijms22094929 (PMC8124513; doi:10.3390/ijms22094929)
Supplement: Supplementary file 1 [file ijms-22-04929-s001.zip › Supplementary Tables/Supplementary TableS1_RNAseq all.gene.rpkm_comma.xls]

## Sheet: all.gene.rpkm
GeneID	Length	C33a_F_1a_Uniq_reads_num(9840458)	C33a_F_1a_Coverage	C33a_F_1a_RPKM	C33a_A_2b_Uniq_reads_num(10689359)	C33a_A_2b_Coverage	C33a_A_2b_RPKM	SW620_F_3c_Uniq_reads_num(10222739)	SW620_F_3c_Coverage	SW620_F_3c_RPKM	SW620_A_4d_Uniq_reads_num(10395494)	SW620_A_4d_Coverage	SW620_A_4d_RPKM	HeLa_A_7g_Uniq_reads_num(10317268)	HeLa_A_7g_Coverage	HeLa_A_7g_RPKM	HeLaF11_A_8h_Uniq_reads_num(10268486)	HeLaF11_A_8h_Coverage	HeLaF11_A_8h_RPKM	HeLaF11_F_9i_Uniq_reads_num(10331670)	HeLaF11_F_9i_Coverage	HeLaF11_F_9i_RPKM	Description	GO Component	GO Function	GO Process
1915	3528	100068	97.65%	2882.38	92121	98.07%	2442.75	138903	98.78%	3851.37	103778	97.79%	2829.64	84454	93.03%	2320.21	70792	93.62%	1954.11	132447	97.25%	3633.65	eukaryotic translation elongation factor 1 alpha 1	GO:0043231//intracellular membrane-bounded organelle	GO:0043234//protein complex	GO:0044297//cell body	GO:0044444//cytoplasmic part	GO:0008135//translation factor activity	nucleic acid binding	GO:0017111//nucleoside-triphosphatase activity	GO:0032561//guanyl ribonucleotide binding	GO:0006412//translation	GO:0009207
378938	8708	63205	90.28%	737.595	39963	85.11%	429.327	152332	97.55%	1711.22	22287	86.89%	246.2	87792	91.65%	977.174	76914	92.64%	860.163	111285	96.89%	1236.94	metastasis associated lung adenocarcinoma transcript 1 (non-protein coding)	-	-	-
100008589	5070	56042	87.12%	1123.29	68823	89.94%	1269.91	38001	89.13%	733.196	62428	88.95%	1184.48	83330	90.87%	1593.05	181569	93.96%	3487.61	50219	92.07%	958.715	-	-	GO:0001071	GO:0005515//protein binding	GO:0006351//transcription	DNA-dependent
3320	3887	44131	96.37%	1153.76	68092	94.78%	1638.81	31778	87.7%	799.733	50509	86.65%	1250	33974	86.06%	847.164	37600	84.74%	942.035	10043	81.12%	250.08	heat shock protein 90kDa alpha (cytosolic)	class A member 1	GO:0000267//cell fraction	GO:0016020//membrane	GO:0048770	GO:0019904//protein domain specific binding	GO:0030234//enzyme regulator activity	GO:0032559//adenyl ribonucleotide binding	GO:0042802//identical protein binding	GO:0006457//protein folding	GO:0006612//protein targeting to membrane	GO:0006950//response to stress	GO:0023060	GO:0031328//positive regulation of cellular biosynthetic process	GO:0051131//chaperone-mediated protein complex assembly
2597	1310	32213	99.16%	2498.88	24596	98.7%	1756.47	39102	97.71%	2919.85	43727	97.56%	3210.95	52231	99.69%	3864.49	44551	99.16%	3311.92	83044	99.92%	6135.73	glyceraldehyde-3-phosphate dehydrogenase	GO:0044444//cytoplasmic part	GO:0000166//nucleotide binding	GO:0008943//glyceraldehyde-3-phosphate dehydrogenase activity	GO:0006007//glucose catabolic process
203068	2510	31520	99.92%	1276.14	36095	99.04%	1345.31	15919	99.76%	620.404	28638	99.8%	1097.55	36056	98.53%	1392.32	33092	99.72%	1283.93	14314	99.64%	551.972	tubulin	beta	GO:0015630//microtubule cytoskeleton	GO:0043234//protein complex	GO:0044444//cytoplasmic part	GO:0005198//structural molecule activity	GO:0017111//nucleoside-triphosphatase activity	GO:0032561//guanyl ribonucleotide binding	GO:0042287//MHC protein binding	GO:0000087//M phase of mitotic cell cycle	GO:0001909//leukocyte mediated cytotoxicity	GO:0007051//spindle organization	GO:0009207	GO:0030154//cell differentiation	GO:0043623//cellular protein complex assembly
100462981	1036	30999	60.81%	3040.69	29431	57.72%	2657.62	34451	58.3%	3252.93	16920	58.59%	1571.07	20469	53.38%	1915.01	18687	59.65%	1756.6	12866	50%	1202.02	-	-	-	-
3312	2276	30297	97.23%	1352.73	60218	97.32%	2475.16	28409	99.21%	1221	45375	98.11%	1917.78	31466	97.36%	1340	34072	98.99%	1457.87	11879	99.17%	505.169	heat shock 70kDa protein 8	GO:0030665//clathrin coated vesicle membrane	GO:0032991//macromolecular complex	GO:0048770	GO:0005515//protein binding	GO:0016887//ATPase activity	GO:0032559//adenyl ribonucleotide binding	GO:0006950//response to stress	GO:0007049//cell cycle	GO:0009207	GO:0048193//Golgi vesicle transport	GO:0051084//'de novo' posttranslational protein folding	GO:0051704//multi-organism process
1937	1552	26816	98.2%	1755.85	21860	99.23%	1317.67	34977	98.2%	2204.57	29950	99.55%	1856.35	34211	98.97%	2136.53	28862	98.97%	1811.04	43336	98.78%	2702.63	eukaryotic translation elongation factor 1 gamma	-	-	-
1938	3163	26583	98.7%	854.062	21436	99.87%	634.005	30126	99.08%	931.698	22992	98.8%	699.25	28172	99.11%	863.284	25947	99.56%	798.88	46166	99.91%	1412.71	eukaryotic translation elongation factor 2	GO:0032991//macromolecular complex	GO:0044424//intracellular part	GO:0008135//translation factor activity	nucleic acid binding	GO:0017111//nucleoside-triphosphatase activity	GO:0032561//guanyl ribonucleotide binding	GO:0006412//translation	GO:0009207
223117	6276	22899	99.68%	370.782	26795	99.79%	399.41	659	92.02%	10.2715	344	84.02%	5.27267	5	3.9%	0.0772187	-	-	-	-	-	-	sema domain	immunoglobulin domain (Ig)	short basic domain	secreted	(semaphorin) 3D	GO:0044464//cell part	GO:0004871//signal transducer activity	GO:0023060	GO:0048731	GO:0048869//cellular developmental process
60	1852	22203	95.84%	1218.3	35407	96.76%	1788.53	30486	97.95%	1610.25	52618	96.33%	2733.05	71201	98.6%	3726.32	61437	98.76%	3230.6	19949	97.08%	1042.58	actin	beta	GO:0000267//cell fraction	GO:0005856//cytoskeleton	GO:0035097//histone methyltransferase complex	GO:0043005//neuron projection	GO:0043189//H4/H2A histone acetyltransferase complex	GO:0044444//cytoplasmic part	GO:0005198//structural molecule activity	GO:0008092//cytoskeletal protein binding	GO:0019900//kinase binding	GO:0032559//adenyl ribonucleotide binding	GO:0010038//response to metal ion	GO:0048667//cell morphogenesis involved in neuron differentiation
6124	1458	21853	96.64%	1523.13	20301	96.5%	1302.59	30353	96.84%	2036.46	25253	96.64%	1666.14	24752	95.88%	1645.46	23299	97.46%	1556.23	35786	98.42%	2375.66	ribosomal protein L4	GO:0015934//large ribosomal subunit	GO:0003676//nucleic acid binding	GO:0005198//structural molecule activity	GO:0006412//translation
2778	3784	21793	41.57%	585.262	18031	37.82%	445.776	10852	37.68%	280.538	11773	37.1%	299.289	21236	37.58%	543.947	17637	37.74%	453.907	28535	37.79%	729.888	GNAS complex locus	GO:0000139//Golgi membrane	GO:0005626//insoluble fraction	GO:0016023//cytoplasmic membrane-bounded vesicle	GO:0019897//extrinsic to plasma membrane	GO:0030136//clathrin-coated vesicle	GO:0031252//cell leading edge	GO:0005515//protein binding	GO:0017111//nucleoside-triphosphatase activity	GO:0031628//opioid receptor binding	GO:0032561//guanyl ribonucleotide binding	GO:0035254//glutamate receptor binding	GO:0060089//molecular transducer activity	GO:0001503//ossification	GO:0002763//positive regulation of myeloid leukocyte differentiation	GO:0007189//activation of adenylate cyclase activity by G-protein signaling pathway	GO:0007606//sensory perception of chemical stimulus	GO:0009886//post-embryonic morphogenesis	GO:0009888//tissue development	GO:0015031//protein transport	GO:0015980//energy derivation by oxidation of organic compounds	GO:0022414//reproductive process	GO:0030326//embryonic limb morphogenesis	GO:0042221//response to chemical stimulus	GO:0048704//embryonic skeletal system morphogenesis
3939	2323	21172	92.12%	926.184	16585	90.7%	667.905	18453	87.26%	777.053	19702	88.81%	815.861	40878	90.14%	1705.59	37162	85.58%	1557.91	47985	88.2%	1999.34	lactate dehydrogenase A	GO:0042995//cell projection	GO:0043229//intracellular organelle	GO:0043231//intracellular membrane-bounded organelle	GO:0044444//cytoplasmic part	GO:0004457//lactate dehydrogenase activity	GO:0005488//binding	GO:0016614//oxidoreductase activity	acting on CH-OH group of donors	GO:0006007//glucose catabolic process	GO:0007154//cell communication	GO:0044262//cellular carbohydrate metabolic process
71	2123	20413	95.29%	977.106	23536	95.15%	1037.12	23631	94.72%	1088.84	27398	95.34%	1241.43	20054	96.09%	915.559	18432	96.23%	845.505	8718	91%	397.463	actin	gamma 1	GO:0000267//cell fraction	GO:0005884//actin filament	GO:0035097//histone methyltransferase complex	GO:0043005//neuron projection	GO:0043189//H4/H2A histone acetyltransferase complex	GO:0043292//contractile fiber	GO:0005198//structural molecule activity	GO:0008092//cytoskeletal protein binding	GO:0019900//kinase binding	GO:0032559//adenyl ribonucleotide binding	GO:0010038//response to metal ion	GO:0031032//actomyosin structure organization	GO:0048667//cell morphogenesis involved in neuron differentiation
57211	6980	20313	99.57%	295.735	17194	99.33%	230.446	18	10.49%	0.252261	28	17.78%	0.385885	914	94.17%	12.6919	1073	93.85%	14.9706	968	94.01%	13.423	G protein-coupled receptor 126	GO:0031224//intrinsic to membrane	GO:0004888//transmembrane receptor activity	GO:0007186//G-protein coupled receptor protein signaling pathway
6191	956	19679	94.04%	2091.85	18925	94.56%	1851.94	18882	93.83%	1932.07	20082	94.56%	2020.71	11556	96.44%	1171.62	8671	97.7%	883.293	10103	98.74%	1022.87	ribosomal protein S4	X-linked	GO:0015935//small ribosomal subunit	GO:0003723//RNA binding	GO:0005198//structural molecule activity	GO:0006412//translation	GO:0008283//cell proliferation	GO:0032501//multicellular organismal process
6187	962	19616	97.3%	2072.14	20204	98.23%	1964.77	21935	96.99%	2230.46	20902	98.13%	2090.1	26188	98.65%	2638.53	22329	98.34%	2260.41	24451	98.23%	2460.09	ribosomal protein S2	GO:0015935//small ribosomal subunit	GO:0031981//nuclear lumen	GO:0003676//nucleic acid binding	GO:0005198//structural molecule activity	GO:0017134//fibroblast growth factor binding	GO:0006412//translation
2697	3130	19034	97.8%	617.974	19553	97.25%	584.41	7	10.03%	0.218769	8	10.99%	0.245867	10	14.5%	0.309664	9	10.93%	0.280022	3	4.7%	0.0927698	gap junction protein	alpha 1	43kDa	GO:0000139//Golgi membrane	GO:0000323//lytic vacuole	GO:0005770//late endosome	GO:0005913//cell-cell adherens junction	GO:0005921//gap junction	GO:0016021//integral to membrane	GO:0031966//mitochondrial membrane	GO:0019904//protein domain specific binding	GO:0022829	GO:0022891//substrate-specific transmembrane transporter activity	GO:0060089//molecular transducer activity	GO:0002064//epithelial cell development	GO:0003012//muscle system process	GO:0003143//embryonic heart tube morphogenesis	GO:0006461//protein complex assembly	GO:0007043//cell-cell junction assembly	GO:0007154//cell communication	GO:0007249//I-kappaB kinase/NF-kappaB cascade	GO:0008283//cell proliferation	GO:0009628//response to abiotic stimulus	GO:0009725//response to hormone stimulus	GO:0009896	GO:0010467//gene expression	GO:0010959//regulation of metal ion transport
1982	4028	19016	90.42%	479.749	27040	92.68%	628.009	17880	93.12%	434.221	26352	91.81%	629.331	27796	93.45%	668.849	31388	92.68%	758.871	13894	88.56%	333.862	eukaryotic translation initiation factor 4 gamma	2	GO:0043234//protein complex	GO:0044424//intracellular part	GO:0008135//translation factor activity	nucleic acid binding	GO:0006413//translational initiation	GO:0022402//cell cycle process
3326	2567	18850	98.44%	746.226	30441	98.4%	1109.38	22099	98.4%	842.131	24165	98.4%	905.557	24325	98.36%	918.464	25801	98.95%	978.823	12875	98.95%	485.457	heat shock protein 90kDa alpha (cytosolic)	class B member 1	-	-	-
100008588	1869	18159	99.84%	987.341	22891	99.95%	1145.79	8695	99.84%	455.086	17972	99.68%	925.001	7256	99.95%	376.291	86315	99.89%	4497.49	5255	99.79%	272.14	-	-	-	-
7534	3077	17757	99.12%	586.444	15348	98.83%	466.63	18344	98.57%	583.176	19618	99.61%	613.313	17888	98.25%	563.468	19015	99.45%	601.814	12094	99.45%	380.428	tyrosine 3-monooxygenase/tryptophan 5-monooxygenase activation protein	zeta polypeptide	GO:0000267//cell fraction	GO:0032991//macromolecular complex	GO:0044430//cytoskeletal part	GO:0048770	GO:0005515//protein binding	GO:0002441	GO:0006605//protein targeting	GO:0042221//response to chemical stimulus	GO:0043066//negative regulation of apoptosis
6175	1289	17155	89.22%	1352.45	16689	89.29%	1211.23	22830	89.29%	1732.55	20986	88.13%	1566.14	20164	93.41%	1516.21	17895	89.37%	1351.99	25276	91.16%	1897.95	ribosomal protein	large	P0	GO:0015934//large ribosomal subunit	GO:0003676//nucleic acid binding	GO:0005198//structural molecule activity	GO:0006412//translation	GO:0022613//ribonucleoprotein complex biogenesis	GO:0051704//multi-organism process
26986	2869	16539	97%	585.819	17283	97.21%	563.556	26978	96.9%	919.839	19093	97.11%	640.175	18709	96.48%	632.056	14951	97.73%	507.497	24474	97.84%	825.665	poly(A) binding protein	cytoplasmic 1	GO:0030529//ribonucleoprotein complex	GO:0043231//intracellular membrane-bounded organelle	GO:0044444//cytoplasmic part	GO:0003729//mRNA binding	GO:0005515//protein binding	GO:0090079	GO:0031124//mRNA 3'-end processing	GO:0043488//regulation of mRNA stability
6189	930	16095	93.98%	1758.7	15598	96.45%	1569.04	19496	95.7%	2050.67	18132	94.84%	1875.5	11892	95.59%	1239.39	9704	95.81%	1016.16	13030	94.84%	1356.1	ribosomal protein S3A	GO:0015935//small ribosomal subunit	GO:0031981//nuclear lumen	GO:0003676//nucleic acid binding	GO:0005198//structural molecule activity	GO:0006412//translation	GO:0012502//induction of programmed cell death	GO:0048869//cellular developmental process
2023	2567	15400	86.17%	609.649	15703	78.46%	572.275	12563	94.04%	478.741	17811	77.56%	667.448	21911	87.3%	827.316	21209	82.35%	804.615	24875	86.25%	937.922	enolase 1	(alpha)	GO:0005624//membrane fraction	GO:0019898//extrinsic to membrane	GO:0031672//A band	GO:0043231//intracellular membrane-bounded organelle	GO:0043234//protein complex	GO:0001071	GO:0003676//nucleic acid binding	GO:0003712//transcription cofactor activity	GO:0004175//endopeptidase activity	GO:0016836//hydro-lyase activity	GO:0042802//identical protein binding	GO:0046872//metal ion binding	GO:0046983//protein dimerization activity	GO:0006007//glucose catabolic process	GO:0006357//regulation of transcription from RNA polymerase II promoter	GO:0016049//cell growth	GO:0043009//chordate embryonic development	GO:0051707//response to other organism
6122	1348	15005	94.58%	1131.18	11363	94.21%	788.59	19186	94.66%	1392.28	13745	94.44%	980.866	14250	94.36%	1024.61	12547	96.96%	906.449	18405	99.33%	1321.53	ribosomal protein L3	GO:0015934//large ribosomal subunit	GO:0031981//nuclear lumen	GO:0003676//nucleic acid binding	GO:0005198//structural molecule activity	GO:0006412//translation
3181	3702	14826	95.95%	406.979	20869	97.03%	527.368	12757	97.65%	337.089	19397	97.49%	504.026	18815	98.95%	492.61	18103	97.92%	476.22	8035	97.76%	210.077	heterogeneous nuclear ribonucleoprotein A2/B1	GO:0030529//ribonucleoprotein complex	GO:0031981//nuclear lumen	GO:0003697//single-stranded DNA binding	GO:0000377//RNA splicing	via transesterification reactions with bulged adenosine as nucleophile	GO:0050657//nucleic acid transport
7184	2780	14678	96.22%	536.546	14786	97.66%	497.57	13912	98.24%	489.528	13564	97.66%	469.351	20931	97.88%	729.761	21917	98.42%	767.768	24458	98.49%	851.541	heat shock protein 90kDa beta (Grp94)	member 1	-	-	-
4673	5125	14471	92.62%	286.939	13698	94.85%	250.041	17622	92.23%	336.352	11233	90.63%	210.842	5523	82.77%	104.452	5020	84.45%	95.3901	7443	79.49%	140.567	nucleosome assembly protein 1-like 1	-	GO:0005488//binding	GO:0009987//cellular process
6319	5473	14384	97.62%	267.078	23134	97.62%	395.434	17262	97.66%	308.531	12777	97.24%	224.573	35952	97.3%	636.697	27321	99.34%	486.144	35018	98.68%	619.292	stearoyl-CoA desaturase (delta-9-desaturase)	GO:0005635//nuclear envelope	GO:0031090//organelle membrane	GO:0031224//intrinsic to membrane	GO:0016215	GO:0046914//transition metal ion binding	GO:0006631//fatty acid metabolic process
6130	890	14311	96.74%	1634.05	12797	98.65%	1345.14	14311	98.65%	1572.94	14404	98.65%	1556.85	15133	98.54%	1648.05	13619	99.89%	1490.21	17478	99.55%	1900.78	ribosomal protein L7a	GO:0005626//insoluble fraction	GO:0015934//large ribosomal subunit	GO:0003676//nucleic acid binding	GO:0005198//structural molecule activity	GO:0006412//translation	GO:0022613//ribonucleoprotein complex biogenesis
100463486	1290	13729	46.67%	1081.52	13245	50.7%	960.529	16029	53.49%	1215.48	7357	40.78%	548.613	9038	30.47%	679.075	12238	45.66%	923.877	8447	47.83%	633.785	-	-	-	-
1290	6930	13511	98.93%	198.125	15511	99.34%	209.39	9	5.71%	0.12704	4	2.83%	0.0555241	12	7.97%	0.167835	5	3.54%	0.0702636	3	2.12%	0.0419003	collagen	type V	alpha 2	GO:0005581//collagen	-	GO:0048513//organ development
3925	2265	13468	44.86%	604.254	8900	55.28%	367.595	6285	32.58%	271.437	10656	30.02%	452.565	2423	39.74%	103.686	2322	30.15%	99.8361	2403	32.32%	102.687	stathmin 1	GO:0015630//microtubule cytoskeleton	GO:0031224//intrinsic to membrane	GO:0008092//cytoskeletal protein binding	GO:0060089//molecular transducer activity	GO:0000278//mitotic cell cycle	GO:0007417//central nervous system development	GO:0023033	GO:0023060	GO:0031111//negative regulation of microtubule polymerization or depolymerization	GO:0048522//positive regulation of cellular process	GO:0048667//cell morphogenesis involved in neuron differentiation	GO:0051707//response to other organism
6194	829	13214	97.71%	1619.81	12898	97.71%	1455.51	18788	99.28%	2216.96	17308	96.86%	2008.39	15935	99.76%	1863.09	13510	99.88%	1587.06	18949	99.88%	2212.39	ribosomal protein S6	GO:0015935//small ribosomal subunit	GO:0031981//nuclear lumen	GO:0005198//structural molecule activity	GO:0005488//binding	GO:0000082//G1/S transition of mitotic cell cycle	GO:0000087//M phase of mitotic cell cycle	GO:0002286//T cell activation involved in immune response	GO:0006412//translation	GO:0006915//apoptosis	GO:0030217//T cell differentiation	GO:0033500//carbohydrate homeostasis	GO:0035556//intracellular signal transduction	GO:0042257//ribosomal subunit assembly	GO:0043029//T cell homeostasis	GO:0048468//cell development	GO:0048477//oogenesis	GO:0048598//embryonic morphogenesis
6135	644	12961	94.57%	2045.21	14148	97.83%	2055.22	11305	92.86%	1717.19	8081	91.61%	1207.07	6509	94.25%	979.634	5092	96.58%	770.01	6158	96.27%	925.515	ribosomal protein L11	GO:0015934//large ribosomal subunit	GO:0031981//nuclear lumen	GO:0003723//RNA binding	GO:0005198//structural molecule activity	GO:0006412//translation	GO:0006886//intracellular protein transport	GO:0007275//multicellular organismal development	GO:0012502//induction of programmed cell death	GO:0042254//ribosome biogenesis
6171	593	12912	84.82%	2212.7	12133	87.02%	1914.09	23095	87.02%	3809.75	25486	87.69%	4134.3	9184	87.02%	1501.11	7922	97.81%	1300.99	8880	97.47%	1449.4	ribosomal protein L41	-	-	-
6659	4912	12649	93.04%	261.687	8728	91.94%	166.228	7194	92.65%	143.267	5484	90.9%	107.397	468	74.78%	9.2347	513	84.81%	10.1707	642	83.16%	12.6505	SRY (sex determining region Y)-box 4	GO:0043231//intracellular membrane-bounded organelle	GO:0003676//nucleic acid binding	GO:0030528//transcription regulator activity	GO:0002320//lymphoid progenitor cell differentiation	GO:0006357//regulation of transcription from RNA polymerase II promoter	GO:0006950//response to stress	GO:0016055//Wnt receptor signaling pathway	GO:0030098//lymphocyte differentiation	GO:0031016//pancreas development	GO:0031647//regulation of protein stability
4691	2732	12392	98.5%	460.941	25023	99.49%	856.854	12246	98.32%	438.476	17668	98.72%	622.102	13420	99.23%	476.11	14289	99.52%	509.348	9483	99.12%	335.965	nucleolin	GO:0031981//nuclear lumen	GO:0032991//macromolecular complex	GO:0044444//cytoplasmic part	GO:0005515//protein binding	GO:0043565//sequence-specific DNA binding	GO:0048646//anatomical structure formation involved in morphogenesis
3329	2339	12366	97.91%	537.259	22654	97.09%	906.073	12349	96.45%	516.457	16768	96.67%	689.614	13141	97.22%	544.545	14694	98.55%	611.791	8395	97.86%	347.392	heat shock 60kDa protein 1 (chaperonin)	GO:0005743//mitochondrial inner membrane	GO:0005768//endosome	GO:0005783//endoplasmic reticulum	GO:0012505//endomembrane system	GO:0030141//stored secretory granule	GO:0031980//mitochondrial lumen	GO:0043235//receptor complex	GO:0044421//extracellular region part	GO:0044425//membrane part	GO:0017046//peptide hormone binding	GO:0017111//nucleoside-triphosphatase activity	GO:0019899//enzyme binding	GO:0032559//adenyl ribonucleotide binding	GO:0043565//sequence-specific DNA binding	GO:0043566//structure-specific DNA binding	GO:0046983//protein dimerization activity	GO:0000302//response to reactive oxygen species	GO:0002224//toll-like receptor signaling pathway	GO:0002237//response to molecule of bacterial origin	GO:0002367//cytokine production involved in immune response	GO:0002424	GO:0002696	GO:0009593//detection of chemical stimulus	GO:0014073	GO:0031647//regulation of protein stability	GO:0032481//positive regulation of type I interferon production
811	1929	12359	96.53%	651.082	13039	97.62%	632.354	5814	96.58%	294.833	11336	96.42%	565.305	20491	96.79%	1029.59	19873	98.39%	1003.29	15391	99.02%	772.261	calreticulin	GO:0009986//cell surface	GO:0030141//stored secretory granule	GO:0030176//integral to endoplasmic reticulum membrane	GO:0030529//ribonucleoprotein complex	GO:0031012//extracellular matrix	GO:0042598//vesicular fraction	GO:0001846//opsonin binding	GO:0003723//RNA binding	GO:0019899//enzyme binding	GO:0030246//carbohydrate binding	GO:0030528//transcription regulator activity	GO:0035258//steroid hormone receptor binding	GO:0046914//transition metal ion binding	GO:0002397//MHC class I protein complex assembly	GO:0006275//regulation of DNA replication	GO:0006357//regulation of transcription from RNA polymerase II promoter	GO:0006412//translation	GO:0006457//protein folding	GO:0006605//protein targeting	GO:0006874//cellular calcium ion homeostasis	GO:0006915//apoptosis	GO:0007126//meiosis	GO:0008283//cell proliferation	GO:0010226//response to lithium ion	GO:0030036//actin cytoskeleton organization	GO:0031647//regulation of protein stability
10399	1125	12349	97.87%	1115.49	13115	98.76%	1090.6	15225	98.31%	1323.85	13716	96.27%	1172.82	17634	99.82%	1519.27	15229	99.91%	1318.29	19705	98.58%	1695.33	guanine nucleotide binding protein (G protein)	beta polypeptide 2-like 1	GO:0016020//membrane	GO:0044297//cell body	GO:0044424//intracellular part	GO:0019901//protein kinase binding	GO:0019902//phosphatase binding	GO:0007186//G-protein coupled receptor protein signaling pathway	GO:0023060
6125	1035	12186	98.26%	1196.48	11134	97.87%	1006.37	15808	98.45%	1494.06	14065	97.39%	1307.24	14708	99.32%	1377.36	12463	99.52%	1172.67	16047	99.52%	1500.66	ribosomal protein L5	GO:0015934//large ribosomal subunit	GO:0031981//nuclear lumen	GO:0043234//protein complex	GO:0005198//structural molecule activity	GO:0019843//rRNA binding	GO:0006412//translation	GO:0010035//response to inorganic substance	GO:0010921	GO:0042254//ribosome biogenesis
6138	2018	12071	99.5%	607.864	11227	98.66%	520.464	13524	98.56%	655.566	11999	97.97%	571.977	11810	98.41%	567.236	10045	98.76%	484.755	13709	98.91%	657.528	ribosomal protein L15	GO:0030529//ribonucleoprotein complex	GO:0044444//cytoplasmic part	GO:0003676//nucleic acid binding	GO:0005198//structural molecule activity	GO:0006412//translation
6229	2820	11964	41.95%	431.134	12550	43.16%	416.335	22864	64.79%	793.114	21029	28.19%	717.339	18151	24.68%	623.859	14565	18.4%	502.985	17617	40.07%	604.662	ribosomal protein S24	GO:0015935//small ribosomal subunit	GO:0005198//structural molecule activity	GO:0005515//protein binding	GO:0008135//translation factor activity	nucleic acid binding	GO:0006412//translation	GO:0010467//gene expression	GO:0042254//ribosome biogenesis	GO:0048872//homeostasis of number of cells
5757	1223	11952	97.79%	993.113	15659	98.94%	1197.8	18608	98.61%	1488.35	30026	98.2%	2361.71	13384	97.87%	1060.71	14659	99.43%	1167.27	12642	99.02%	1000.5	prothymosin	alpha	-	-	-
3190	2995	11752	96.89%	398.749	13445	96.16%	419.964	8450	96.79%	275.99	11962	96.79%	384.204	10362	97.8%	335.337	10074	98.06%	327.566	5472	96.96%	176.839	heterogeneous nuclear ribonucleoprotein K	GO:0030529//ribonucleoprotein complex	GO:0031981//nuclear lumen	GO:0043566//structure-specific DNA binding	GO:0006396//RNA processing	GO:0023060
4869	1449	11693	88.82%	820.054	18975	85.65%	1225.07	15272	88.06%	1031	17487	87.85%	1160.92	30447	88.96%	2036.63	29021	88.2%	1950.46	24474	86.54%	1634.81	nucleophosmin (nucleolar phosphoprotein B23	numatrin)	GO:0000922//spindle pole	GO:0005654//nucleoplasm	GO:0005730//nucleolus	GO:0005815//microtubule organizing center	GO:0016604//nuclear body	GO:0033279	GO:0044452//nucleolar part	GO:0003712//transcription cofactor activity	GO:0003723//RNA binding	GO:0042802//identical protein binding	GO:0043021//ribonucleoprotein binding	GO:0046983//protein dimerization activity	GO:0000054//ribosomal subunit export from nucleus	GO:0006259//DNA metabolic process	GO:0006461//protein complex assembly	GO:0007165//signal transduction	GO:0007568//aging	GO:0008283//cell proliferation	GO:0009891//positive regulation of biosynthetic process	GO:0009966//regulation of signal transduction	GO:0010638//positive regulation of organelle organization	GO:0010639	GO:0015031//protein transport	GO:0019725//cellular homeostasis	GO:0022402//cell cycle process
23089	6628	11651	99.17%	178.635	11306	99.2%	159.579	3124	98.26%	46.1064	2799	98.34%	40.6233	760	91.75%	11.1139	1265	97.93%	18.5867	2509	98.05%	36.6393	paternally expressed 10	GO:0043231//intracellular membrane-bounded organelle	GO:0003676//nucleic acid binding	GO:0046914//transition metal ion binding	GO:0007179//transforming growth factor beta receptor signaling pathway	GO:0012501//programmed cell death	GO:0048869//cellular developmental process
5315	2853	11542	86.47%	411.116	9956	87.49%	326.461	16955	90.99%	581.338	24667	91.2%	831.705	22378	93.94%	760.247	19788	94.08%	675.451	20962	92.29%	711.149	pyruvate kinase	muscle	GO:0042995//cell projection	GO:0043231//intracellular membrane-bounded organelle	GO:0044444//cytoplasmic part	GO:0016301//kinase activity	GO:0031420	GO:0032559//adenyl ribonucleotide binding	GO:0006007//glucose catabolic process	GO:0008219//cell death
3192	6846	11344	96.95%	168.389	16848	97.93%	230.229	8292	97.14%	118.483	13432	95.85%	188.738	12948	97.72%	183.316	12993	97.62%	184.827	7211	98.54%	101.95	heterogeneous nuclear ribonucleoprotein U (scaffold attachment factor A)	GO:0030529//ribonucleoprotein complex	GO:0043231//intracellular membrane-bounded organelle	GO:0043234//protein complex	GO:0000166//nucleotide binding	GO:0003676//nucleic acid binding	GO:0006396//RNA processing	GO:0048255//mRNA stabilization
7531	1860	11306	96.18%	617.704	11229	97.2%	564.776	13909	96.94%	731.502	19833	97.85%	1025.72	12115	96.61%	631.314	11306	98.17%	591.956	9805	96.88%	510.228	tyrosine 3-monooxygenase/tryptophan 5-monooxygenase activation protein	epsilon polypeptide	GO:0005875//microtubule associated complex	GO:0030424//axon	GO:0048770	GO:0016491//oxidoreductase activity	GO:0016597//amino acid binding	GO:0019899//enzyme binding	GO:0030291//protein serine/threonine kinase inhibitor activity	GO:0006470//protein amino acid dephosphorylation	GO:0006886//intracellular protein transport	GO:0006917//induction of apoptosis	GO:0016477//cell migration	GO:0021543//pallium development	GO:0023033	GO:0023060	GO:0051704//multi-organism process
3183	3252	11298	97.2%	353.05	14005	96.68%	402.885	8990	96.43%	270.422	12964	97.14%	383.481	9946	96.62%	296.438	9166	98.4%	274.488	6533	96.83%	194.443	heterogeneous nuclear ribonucleoprotein C (C1/C2)	GO:0005634//nucleus	GO:0030529//ribonucleoprotein complex	GO:0003676//nucleic acid binding	GO:0005515//protein binding	GO:0000377//RNA splicing	via transesterification reactions with bulged adenosine as nucleophile
4904	1561	11255	95.58%	732.702	18454	96.28%	1105.95	10174	96.16%	637.561	15715	96.86%	968.426	10281	97.63%	638.363	9095	97.37%	567.405	6762	98.33%	419.278	Y box binding protein 1	GO:0030529//ribonucleoprotein complex	GO:0043005//neuron projection	GO:0043231//intracellular membrane-bounded organelle	GO:0043234//protein complex	GO:0044444//cytoplasmic part	GO:0001071	GO:0003723//RNA binding	GO:0005515//protein binding	GO:0043566//structure-specific DNA binding	GO:0006357//regulation of transcription from RNA polymerase II promoter	GO:0006396//RNA processing	GO:0006915//apoptosis	GO:0008283//cell proliferation	GO:0035467	GO:0043009//chordate embryonic development	GO:0048255//mRNA stabilization
7812	4216	11230	97.18%	270.685	13635	98.2%	302.554	8152	93.6%	189.146	6954	95.19%	158.668	15724	96.02%	361.491	16328	97.3%	377.16	16793	97.96%	385.529	cold shock domain containing E1	RNA-binding	GO:0019866//organelle inner membrane	GO:0044424//intracellular part	GO:0003676//nucleic acid binding	GO:0006351//transcription	DNA-dependent	GO:0008406//gonad development
3146	3428	11197	98.95%	331.929	14746	99.42%	402.422	5124	97.72%	146.218	9415	98.57%	264.201	5630	91.74%	159.185	5260	95.39%	149.43	2840	95.3%	80.1876	high-mobility group box 1	GO:0000267//cell fraction	GO:0005694//chromosome	GO:0031981//nuclear lumen	GO:0042995//cell projection	GO:0043234//protein complex	GO:0044421//extracellular region part	GO:0000400//four-way junction DNA binding	GO:0001071	GO:0005102//receptor binding	GO:0005539//glycosaminoglycan binding	GO:0008289//lipid binding	GO:0019843//rRNA binding	GO:0019887//protein kinase regulator activity	GO:0000122//negative regulation of transcription from RNA polymerase II promoter	GO:0001932//regulation of protein amino acid phosphorylation	GO:0002237//response to molecule of bacterial origin	GO:0002274	GO:0002562	GO:0005981//regulation of glycogen catabolic process	GO:0006260//DNA replication	GO:0006266//DNA ligation	GO:0006284//base-excision repair	GO:0006954//inflammatory response	GO:0007346//regulation of mitotic cell cycle	GO:0007423//sensory organ development	GO:0008284//positive regulation of cell proliferation
7153	5753	10993	99.41%	194.181	12504	98.99%	203.331	7564	99.41%	128.614	14704	98.77%	245.865	11078	98.05%	186.639	9574	99.48%	162.066	13225	99.41%	222.5	topoisomerase (DNA) II alpha 170kDa	GO:0005694//chromosome	GO:0005813//centrosome	GO:0031981//nuclear lumen	GO:0043234//protein complex	GO:0001071	GO:0003916//DNA topoisomerase activity	GO:0019901//protein kinase binding	GO:0032182//small conjugating protein binding	GO:0032559//adenyl ribonucleotide binding	GO:0042623//ATPase activity	coupled	GO:0042802//identical protein binding	GO:0046983//protein dimerization activity	GO:0006259//DNA metabolic process	GO:0006357//regulation of transcription from RNA polymerase II promoter	GO:0006915//apoptosis	GO:0009725//response to hormone stimulus	GO:0009790//embryo development	GO:0019932//second-messenger-mediated signaling	GO:0021533//cell differentiation in hindbrain	GO:0030261//chromosome condensation	GO:0033554//cellular response to stress	GO:0045070//positive regulation of viral genome replication
821	4953	10673	97.82%	218.979	11944	98.1%	225.595	12316	97.76%	243.239	13250	97.84%	257.337	27853	98.63%	545.053	30567	99.68%	601.005	27110	99.68%	529.774	calnexin	GO:0030425//dendrite	GO:0030529//ribonucleoprotein complex	GO:0031090//organelle membrane	GO:0031224//intrinsic to membrane	GO:0044297//cell body	GO:0044432//endoplasmic reticulum part	GO:0048770	GO:0005515//protein binding	GO:0030246//carbohydrate binding	GO:0046872//metal ion binding	GO:0015031//protein transport	GO:0032502//developmental process	GO:0044267//cellular protein metabolic process
1655	3769	10636	97.48%	286.772	13017	97.19%	323.097	9148	97.27%	237.428	10319	97.32%	263.37	7138	94.32%	183.563	6868	97.43%	177.459	4715	96.58%	121.084	DEAD (Asp-Glu-Ala-Asp) box polypeptide 5	-	-	-
1975	4041	10604	96.39%	266.665	7818	98%	180.99	17152	98.17%	415.201	12876	98.14%	306.512	11691	96.19%	280.413	12032	98.37%	289.963	24167	98.22%	578.846	eukaryotic translation initiation factor 4B	GO:0043234//protein complex	GO:0044444//cytoplasmic part	GO:0005488//binding	GO:0006413//translational initiation
387	1926	10310	95.22%	543.985	8980	94.13%	436.183	6718	95.43%	341.206	6989	94.7%	349.071	8174	94.24%	411.352	7195	95.64%	363.805	7216	95.79%	362.635	ras homolog gene family	member A	GO:0005626//insoluble fraction	GO:0016020//membrane	GO:0043005//neuron projection	GO:0043231//intracellular membrane-bounded organelle	GO:0043232	GO:0044444//cytoplasmic part	GO:0008092//cytoskeletal protein binding	GO:0017111//nucleoside-triphosphatase activity	GO:0032561//guanyl ribonucleotide binding	GO:0001101//response to acid	GO:0001837//epithelial to mesenchymal transition	GO:0006355//regulation of transcription	DNA-dependent	GO:0006412//translation	GO:0006939//smooth muscle contraction	GO:0006950//response to stress	GO:0007166//cell surface receptor linked signaling pathway	GO:0007249//I-kappaB kinase/NF-kappaB cascade	GO:0007265//Ras protein signal transduction	GO:0009207	GO:0009605//response to external stimulus	GO:0009746	GO:0010769	GO:0010952//positive regulation of peptidase activity	GO:0010975//regulation of neuron projection development
498	1950	10303	96.26%	536.925	12138	94%	582.319	2182	94.15%	109.459	3168	92.46%	156.281	5141	97.28%	255.534	5221	94.82%	260.743	4143	94.82%	205.641	ATP synthase	H+ transporting	mitochondrial F1 complex	alpha subunit 1	cardiac muscle	GO:0005753//mitochondrial proton-transporting ATP synthase complex	GO:0031980//mitochondrial lumen	GO:0033178//proton-transporting two-sector ATPase complex	catalytic domain	GO:0015078//hydrogen ion transmembrane transporter activity	GO:0019829//cation-transporting ATPase activity	GO:0032559//adenyl ribonucleotide binding	GO:0042287//MHC protein binding	GO:0043498//cell surface binding	GO:0001935//endothelial cell proliferation	GO:0006839//mitochondrial transport	GO:0007275//multicellular organismal development	GO:0009180	GO:0009207	GO:0015986//ATP synthesis coupled proton transport
9782	5604	10210	85.31%	185.145	11598	85.92%	193.612	8281	85.96%	144.55	8727	83.76%	149.803	7883	81.91%	136.342	7351	84.17%	127.744	4277	82.19%	73.8704	matrin 3	GO:0019866//organelle inner membrane	GO:0034399//nuclear periphery	GO:0003676//nucleic acid binding	GO:0046914//transition metal ion binding	-
7317	3616	10086	98.15%	283.449	9969	97.82%	257.912	5635	97.73%	152.44	7703	97.68%	204.921	5283	96.32%	141.608	5011	98.53%	134.955	4291	98.29%	114.858	ubiquitin-like modifier activating enzyme 1	-	GO:0003824//catalytic activity	GO:0032559//adenyl ribonucleotide binding	GO:0009987//cellular process	GO:0043412
6202	705	10003	99.43%	1441.87	9139	99.72%	1212.71	12541	99.72%	1740.11	10568	99.57%	1441.98	7792	99.86%	1071.26	6916	99.86%	955.343	8628	99.86%	1184.54	ribosomal protein S8	GO:0015935//small ribosomal subunit	GO:0005198//structural molecule activity	GO:0005488//binding	GO:0006412//translation
6128	1148	9953	92.68%	881.042	10946	91.72%	891.994	13306	96.95%	1133.8	12599	91.81%	1055.72	13207	92.42%	1115.06	11717	94.95%	993.958	12172	94.25%	1026.24	ribosomal protein L6	GO:0015934//large ribosomal subunit	GO:0003676//nucleic acid binding	GO:0005198//structural molecule activity	GO:0006351//transcription	DNA-dependent	GO:0006412//translation
64710	6471	9725	94.84%	152.722	9002	95.07%	130.142	3976	91.53%	60.1046	4612	92.89%	68.5603	6734	96%	100.864	6269	93.74%	94.3453	7874	95.49%	117.775	nuclear casein kinase and cyclin-dependent kinase substrate 1	-	-	-
7514	4830	9527	98.05%	200.444	11775	98.26%	228.067	5753	95.86%	116.514	7063	98.74%	140.669	7366	97.6%	147.815	8518	97.81%	171.745	7145	98.55%	143.181	exportin 1 (CRM1 homolog	yeast)	GO:0000775//chromosome	centromeric region	GO:0016604//nuclear body	GO:0032991//macromolecular complex	GO:0042175//nuclear membrane-endoplasmic reticulum network	GO:0044444//cytoplasmic part	GO:0003676//nucleic acid binding	GO:0022892	GO:0006605//protein targeting	GO:0009894	GO:0033157//regulation of intracellular protein transport	GO:0033365//protein localization in organelle	GO:0046605//regulation of centrosome cycle	GO:0050658//RNA transport	GO:0051707//response to other organism
6129	866	9501	94.92%	1114.9	9987	96.42%	1078.86	15392	96.54%	1738.64	13133	94.46%	1458.82	10743	97.69%	1202.38	9341	98.73%	1050.43	10701	98.5%	1196.01	ribosomal protein L7	GO:0015934//large ribosomal subunit	GO:0003723//RNA binding	GO:0005198//structural molecule activity	GO:0042802//identical protein binding	GO:0006412//translation	GO:0042254//ribosome biogenesis
6205	641	9473	93.76%	1501.81	8671	93.6%	1265.49	7882	93.45%	1202.85	6926	94.54%	1039.39	5747	93.29%	868.997	5710	99.22%	867.504	7969	99.53%	1203.3	ribosomal protein S11	GO:0015935//small ribosomal subunit	GO:0003723//RNA binding	GO:0005198//structural molecule activity	GO:0006412//translation
3069	6516	9421	96.18%	146.927	9364	96.99%	134.44	5189	93.83%	77.8996	5165	93.26%	76.2507	8184	93.95%	121.736	8206	96.13%	122.643	9179	97.22%	136.346	high density lipoprotein binding protein	GO:0016020//membrane	GO:0034358	GO:0043231//intracellular membrane-bounded organelle	GO:0003676//nucleic acid binding	GO:0006810//transport	GO:0016125//sterol metabolic process
3313	3506	9300	93.9%	269.56	14198	93.01%	378.847	6349	92.84%	177.144	8915	93.35%	244.604	15299	92.64%	422.947	13751	95.81%	381.958	17147	94.04%	473.375	heat shock 70kDa protein 9 (mortalin)	GO:0005759//mitochondrial matrix	GO:0005515//protein binding	GO:0032559//adenyl ribonucleotide binding	GO:0006605//protein targeting	GO:0043066//negative regulation of apoptosis	GO:0044267//cellular protein metabolic process
6418	2936	9270	94.21%	320.855	13486	95.4%	429.71	11667	98.02%	388.719	14190	97.82%	464.923	13941	97.75%	460.228	12820	99.18%	425.232	11534	98.88%	380.236	SET nuclear oncogene	GO:0031981//nuclear lumen	GO:0032991//macromolecular complex	GO:0044444//cytoplasmic part	GO:0005515//protein binding	GO:0019212//phosphatase inhibitor activity	GO:0030528//transcription regulator activity	GO:0006259//DNA metabolic process	GO:0016573//histone acetylation	GO:0034728	GO:0051169//nuclear transport
8661	5305	9268	99.08%	177.536	10832	98.57%	191.017	8211	98.27%	151.406	6427	98.23%	116.541	6415	98.23%	117.205	6220	99.21%	114.182	8736	99.17%	159.388	eukaryotic translation initiation factor 3	subunit A	GO:0043234//protein complex	GO:0044444//cytoplasmic part	GO:0008135//translation factor activity	nucleic acid binding	GO:0006413//translational initiation
6176	512	9254	96.48%	1836.73	8401	96.48%	1535	11088	96.68%	2118.44	9946	97.27%	1868.67	9019	97.27%	1707.35	7900	99.61%	1502.63	10228	99.61%	1933.53	ribosomal protein	large	P1	GO:0015934//large ribosomal subunit	GO:0044444//cytoplasmic part	GO:0003676//nucleic acid binding	GO:0005488//binding	GO:0006412//translation
5591	13509	9242	99.33%	69.5228	14734	99.16%	102.034	3926	98.33%	28.4289	6329	98.59%	45.0678	13595	99.17%	97.5419	16806	99.57%	121.153	17089	99.26%	122.44	protein kinase	DNA-activated	catalytic polypeptide	GO:0031981//nuclear lumen	GO:0043234//protein complex	GO:0003676//nucleic acid binding	GO:0004674//protein serine/threonine kinase activity	GO:0005515//protein binding	GO:0032559//adenyl ribonucleotide binding	GO:0000726	GO:0002320//lymphoid progenitor cell differentiation	GO:0002681	GO:0003006//reproductive developmental process	GO:0006468//protein amino acid phosphorylation	GO:0006915//apoptosis	GO:0007417//central nervous system development	GO:0009952//anterior/posterior pattern formation	GO:0010212//response to ionizing radiation	GO:0010551//regulation of gene-specific transcription from RNA polymerase II promoter	GO:0016447//somatic recombination of immunoglobulin gene segments	GO:0030183//B cell differentiation	GO:0031647//regulation of protein stability	GO:0032868//response to insulin stimulus
3688	3879	9165	96.18%	240.103	10008	95.9%	241.366	7871	95.1%	198.492	5751	95.02%	142.619	17334	96.7%	433.126	13851	97.47%	347.74	17208	97.63%	429.378	integrin	beta 1 (fibronectin receptor	beta polypeptide	antigen CD29 includes MDF2	MSK12)	GO:0001726//ruffle	GO:0005624//membrane fraction	GO:0005887//integral to plasma membrane	GO:0005924//cell-substrate adherens junction	GO:0045202//synapse	GO:0048770	GO:0004871//signal transducer activity	GO:0005102//receptor binding	GO:0046983//protein dimerization activity	GO:0006952//defense response	GO:0007166//cell surface receptor linked signaling pathway	GO:0007276//gamete generation	GO:0008283//cell proliferation	GO:0016337//cell-cell adhesion	GO:0022402//cell cycle process	GO:0030030//cell projection organization	GO:0030098//lymphocyte differentiation	GO:0031032//actomyosin structure organization	GO:0031589//cell-substrate adhesion	GO:0035051//cardiac cell differentiation	GO:0043009//chordate embryonic development	GO:0045165//cell fate commitment
25932	4452	8971	94.65%	204.772	6694	93.8%	140.663	2037	92.97%	44.7578	1676	93.85%	36.2138	4359	94.61%	94.9002	3250	96.88%	71.0922	4924	96.18%	107.051	chloride intracellular channel 4	GO:0000267//cell fraction	GO:0005815//microtubule organizing center	GO:0012506//vesicle membrane	GO:0030054//cell junction	GO:0034399//nuclear periphery	GO:0034702	GO:0042995//cell projection	GO:0005254//chloride channel activity	GO:0005515//protein binding	GO:0009913//epidermal cell differentiation	GO:0015698//inorganic anion transport	GO:0016477//cell migration	GO:0033043//regulation of organelle organization	GO:0034220//ion transmembrane transport	GO:0043269//regulation of ion transport	GO:0051592//response to calcium ion	GO:0061245
7167	1602	8963	92.82%	568.559	7776	84.52%	454.09	7688	91.2%	469.444	9367	76.47%	562.462	8306	85.89%	502.533	7540	84.96%	458.355	12997	95.38%	785.254	triosephosphate isomerase 1	GO:0000267//cell fraction	GO:0043231//intracellular membrane-bounded organelle	GO:0044444//cytoplasmic part	GO:0005488//binding	GO:0016861//intramolecular oxidoreductase activity	interconverting aldoses and ketoses	GO:0006007//glucose catabolic process	GO:0006631//fatty acid metabolic process	GO:0007275//multicellular organismal development
2316	8557	8902	96.93%	105.718	10149	97.51%	110.956	11625	97.63%	132.894	11654	96.72%	131.011	7359	98.49%	83.3552	6705	98.21%	76.3081	5611	97.58%	63.467	filamin A	alpha	GO:0005856//cytoskeleton	GO:0016020//membrane	GO:0044431//Golgi apparatus part	GO:0003779//actin binding	GO:0017048//Rho GTPase binding	GO:0017160//Ral GTPase binding	GO:0019901//protein kinase binding	GO:0034987	GO:0042802//identical protein binding	GO:0060089//molecular transducer activity	GO:0007015//actin filament organization	GO:0007172//signal complex assembly	GO:0007193//inhibition of adenylate cyclase activity by G-protein signaling pathway	GO:0007249//I-kappaB kinase/NF-kappaB cascade	GO:0009895	GO:0016197//endosome transport	GO:0031647//regulation of protein stability	GO:0032507//maintenance of protein location in cell	GO:0042307//positive regulation of protein import into nucleus	GO:0043392//negative regulation of DNA binding
22915	4973	8863	99.26%	181.112	7282	99.52%	136.987	2	1.97%	0.0393409	1	0.99%	0.0193436	3	2.96%	0.0584707	-	-	-	-	-	-	multimerin 1	-	-	-
7316	2594	8848	58.64%	346.625	8608	57.75%	310.442	5288	54.59%	199.413	4565	58.87%	169.288	4538	60.99%	169.562	3626	55.59%	136.129	4553	52.81%	169.886	ubiquitin C	GO:0015630//microtubule cytoskeleton	GO:0031090//organelle membrane	GO:0031981//nuclear lumen	GO:0044444//cytoplasmic part	-	GO:0006351//transcription	DNA-dependent	GO:0006909//phagocytosis	GO:0006917//induction of apoptosis	GO:0006950//response to stress	GO:0022613//ribonucleoprotein complex biogenesis	GO:0043066//negative regulation of apoptosis	GO:0043161//proteasomal ubiquitin-dependent protein catabolic process	GO:0051276//chromosome organization	GO:0051439
10971	2166	8830	99.77%	414.273	10226	99.12%	441.668	6926	99.35%	312.793	10381	98.94%	461.037	5836	99.12%	261.151	5240	99.77%	235.595	3415	99.35%	152.603	tyrosine 3-monooxygenase/tryptophan 5-monooxygenase activation protein	theta polypeptide	GO:0000267//cell fraction	GO:0032991//macromolecular complex	GO:0044424//intracellular part	GO:0005515//protein binding	GO:0016491//oxidoreductase activity	GO:0006355//regulation of transcription	DNA-dependent	GO:0006886//intracellular protein transport	GO:0035556//intracellular signal transduction
8239	12401	8728	96.89%	71.5225	9562	98.79%	72.1341	4077	93.23%	32.1601	3725	92.77%	28.8951	3702	89.09%	28.9344	4530	88.97%	35.5742	4732	90.65%	36.9332	ubiquitin specific peptidase 9	X-linked	GO:0044424//intracellular part	GO:0004175//endopeptidase activity	GO:0016790//thiolester hydrolase activity	GO:0046332//SMAD binding	GO:0000087//M phase of mitotic cell cycle	GO:0007178//transmembrane receptor protein serine/threonine kinase signaling pathway	GO:0007276//gamete generation	GO:0019941//modification-dependent protein catabolic process	GO:0070646
7178	829	8718	99.03%	1068.68	6666	99.03%	752.245	16338	99.4%	1927.87	13445	99.4%	1560.13	11329	99.28%	1324.56	9024	99.64%	1060.08	14201	99.76%	1658.04	tumor protein	translationally-controlled 1	GO:0005770//late endosome	GO:0043234//protein complex	GO:0044421//extracellular region part	GO:0046872//metal ion binding	GO:0006875//cellular metal ion homeostasis	GO:0043066//negative regulation of apoptosis	GO:0051707//response to other organism	GO:0070838//divalent metal ion transport
506	1857	8684	94.94%	475.218	11450	95.48%	576.822	9716	93%	511.809	14124	95.05%	731.645	10970	93.86%	572.572	9844	96.02%	516.242	8442	94.88%	440.01	ATP synthase	H+ transporting	mitochondrial F1 complex	beta polypeptide	GO:0000275//mitochondrial proton-transporting ATP synthase complex	catalytic core F(1)	GO:0005759//mitochondrial matrix	GO:0004888//transmembrane receptor activity	GO:0015078//hydrogen ion transmembrane transporter activity	GO:0015662//ATPase activity	coupled to transmembrane movement of ions	phosphorylative mechanism	GO:0019829//cation-transporting ATPase activity	GO:0032559//adenyl ribonucleotide binding	GO:0042287//MHC protein binding	GO:0043498//cell surface binding	GO:0046872//metal ion binding	GO:0006839//mitochondrial transport	GO:0006897//endocytosis	GO:0006929//substrate-bound cell migration	GO:0009180	GO:0009207	GO:0015986//ATP synthesis coupled proton transport	GO:0023060	GO:0030641//regulation of cellular pH	GO:0048646//anatomical structure formation involved in morphogenesis
6154	602	8656	85.38%	1461.19	8177	89.87%	1270.71	19292	85.38%	3134.83	13702	95.51%	2189.49	10610	92.03%	1708.26	8763	91.53%	1417.59	12427	91.86%	1998.02	ribosomal protein L26	GO:0015934//large ribosomal subunit	GO:0003676//nucleic acid binding	GO:0005198//structural molecule activity	GO:0006412//translation	GO:0042254//ribosome biogenesis
23019	8449	8638	93.09%	103.895	9079	93.32%	100.527	7273	93.1%	84.2056	7719	93.11%	87.8842	6129	93.66%	70.3104	6995	93.23%	80.6262	8313	93.47%	95.2318	CCR4-NOT transcription complex	subunit 1	-	GO:0005488//binding	GO:0010468//regulation of gene expression
1063	10316	8583	99.15%	84.5498	10199	99.23%	92.49	4102	98.95%	38.8971	6784	99.37%	63.26	7497	98.85%	70.4387	8799	99.29%	83.0645	6568	98.93%	61.6242	centromere protein F	350/400kDa (mitosin)	GO:0000777//condensed chromosome kinetochore	GO:0005768//endosome	GO:0005815//microtubule organizing center	GO:0012505//endomembrane system	GO:0034399//nuclear periphery	GO:0044431//Golgi apparatus part	GO:0042802//identical protein binding	GO:0000086//G2/M transition of mitotic cell cycle	GO:0001708//cell fate specification	GO:0001773//myeloid dendritic cell activation	GO:0002369//T cell cytokine production	GO:0002371	GO:0006259//DNA metabolic process	GO:0006350//transcription	GO:0006915//apoptosis	GO:0007017//microtubule-based process	GO:0008283//cell proliferation	GO:0014706//striated muscle tissue development	GO:0032880//regulation of protein localization	GO:0042221//response to chemical stimulus	GO:0043623//cellular protein complex assembly	GO:0045841//negative regulation of mitotic metaphase/anaphase transition	GO:0046907//intracellular transport	GO:0048513//organ development	GO:0051249//regulation of lymphocyte activation
4076	5562	8520	95.09%	155.666	11229	94.91%	188.868	9749	89.79%	171.46	9848	91.55%	170.322	10965	92.57%	191.079	11651	92.88%	203.998	8701	90.45%	151.415	cell cycle associated protein 1	GO:0005737//cytoplasm	GO:0016021//integral to membrane	GO:0042995//cell projection	GO:0043005//neuron projection	GO:0044444//cytoplasmic part	GO:0005488//binding	-
10527	6209	8517	98.13%	139.396	10518	98.82%	158.475	12687	99.29%	199.88	9518	99.19%	147.462	9791	98.21%	152.841	11159	99.66%	175.024	15955	99.63%	248.717	importin 7	GO:0000267//cell fraction	GO:0005635//nuclear envelope	GO:0017016//Ras GTPase binding	GO:0022892	GO:0030695//GTPase regulator activity	GO:0006605//protein targeting	GO:0023060	GO:0051704//multi-organism process
100462977	1555	8514	28.49%	556.401	7725	28.42%	464.747	8704	21.86%	547.547	3681	29.13%	227.714	5409	26.11%	337.149	4187	29.65%	262.22	3322	21.67%	206.775	-	-	-	-
3895	4930	8497	96.73%	175.147	11298	96.09%	214.389	4801	95.92%	95.2615	4888	96.39%	95.376	9137	97.3%	179.635	7887	98.64%	155.797	5868	98.4%	115.205	kinectin 1 (kinesin receptor)	GO:0005626//insoluble fraction	GO:0016021//integral to membrane	GO:0031090//organelle membrane	GO:0043231//intracellular membrane-bounded organelle	-	GO:0007017//microtubule-based process
7520	3448	8419	97.56%	248.129	11664	97.97%	316.467	8553	96.58%	242.652	13067	97.1%	364.555	6827	97.24%	191.91	6711	98.61%	189.546	4584	98.2%	128.679	X-ray repair complementing defective repair in Chinese hamster cells 5 (double-strand-break rejoining)	GO:0000782	GO:0031981//nuclear lumen	GO:0043234//protein complex	GO:0003678//DNA helicase activity	GO:0003690//double-stranded DNA binding	GO:0005515//protein binding	GO:0016835//carbon-oxygen lyase activity	GO:0032559//adenyl ribonucleotide binding	GO:0043565//sequence-specific DNA binding	GO:0000726	GO:0006310//DNA recombination	GO:0006915//apoptosis	GO:0010720//positive regulation of cell development	GO:0019058//viral infectious cycle	GO:0048863//stem cell differentiation
7267	9021	8347	90.81%	94.0287	6050	95.03%	62.7407	9094	94.46%	98.6127	6787	92.72%	72.3732	1951	85.42%	20.9622	1997	89.92%	21.5584	2924	91.4%	31.3727	tetratricopeptide repeat domain 3	GO:0043231//intracellular membrane-bounded organelle	GO:0019787//small conjugating protein ligase activity	GO:0046914//transition metal ion binding	GO:0000904//cell morphogenesis involved in differentiation	GO:0010033//response to organic substance	GO:0016567//protein ubiquitination	GO:0019941//modification-dependent protein catabolic process	GO:0045596//negative regulation of cell differentiation
6157	4906	8345	81.13%	172.856	9996	89.46%	190.611	16862	78.03%	336.213	16283	87.61%	319.273	14345	82.39%	283.406	11594	87.42%	230.144	14062	73.13%	277.427	ribosomal protein L27a	GO:0015934//large ribosomal subunit	GO:0003676//nucleic acid binding	GO:0005198//structural molecule activity	GO:0006412//translation
987	10180	8317	98.81%	83.024	5818	98.8%	53.4656	1835	97.34%	17.6328	2338	97.28%	22.0928	1030	92.44%	9.80674	1315	92.96%	12.5797	1378	96.05%	13.1018	LPS-responsive vesicle trafficking	beach and anchor containing	GO:0000323//lytic vacuole	GO:0031224//intrinsic to membrane	GO:0031410//cytoplasmic vesicle	GO:0044431//Golgi apparatus part	GO:0005488//binding	GO:0016192//vesicle-mediated transport	GO:0023060
23524	9379	8294	94.21%	89.8653	12144	95.9%	121.131	7925	94.41%	82.6562	6858	93.77%	70.3389	8646	95.35%	89.3499	9918	96.87%	102.982	9741	95.44%	100.526	serine/arginine repetitive matrix 2	GO:0016604//nuclear body	GO:0019904//protein domain specific binding	-
114908	3605	8226	91.62%	231.883	6979	92.68%	181.107	16006	94.4%	434.32	15421	91.84%	411.493	3216	89.68%	86.4661	3154	93.48%	85.202	5275	95.09%	141.627	transmembrane protein 123	GO:0009986//cell surface	GO:0031224//intrinsic to membrane	GO:0004871//signal transducer activity	GO:0045793//positive regulation of cell size
10594	7311	8200	98.77%	113.978	12271	98.95%	157.019	9695	98.86%	129.719	12284	99.07%	161.628	9635	98.73%	127.735	10244	99.43%	136.454	7080	99.08%	93.7316	PRP8 pre-mRNA processing factor 8 homolog (S. cerevisiae)	GO:0016604//nuclear body	GO:0030532//small nuclear ribonucleoprotein complex	GO:0003676//nucleic acid binding	GO:0000377//RNA splicing	via transesterification reactions with bulged adenosine as nucleophile	GO:0050953//sensory perception of light stimulus
6143	748	8136	91.31%	1105.34	8704	93.98%	1088.59	11302	88.77%	1478.04	10593	92.65%	1362.3	13624	93.85%	1765.38	12921	97.86%	1682.24	14223	98.13%	1840.43	ribosomal protein L19	GO:0015934//large ribosomal subunit	GO:0003676//nucleic acid binding	GO:0005198//structural molecule activity	GO:0006412//translation
4288	12507	7898	99.29%	64.1725	11910	99.02%	89.0855	5416	97.97%	42.3602	10071	99.02%	77.4594	6130	99.06%	47.5054	7843	99.54%	61.0693	6379	98.92%	49.3661	antigen identified by monoclonal antibody Ki-67	GO:0031981//nuclear lumen	GO:0044427//chromosomal part	GO:0005515//protein binding	GO:0032559//adenyl ribonucleotide binding	GO:0022403
9793	6714	7868	98.88%	119.088	7610	99.05%	106.036	6046	99.09%	88.0886	6708	99.23%	96.1096	4240	98.76%	61.2096	4428	99.3%	64.2273	5013	99.57%	72.268	cytoskeleton associated protein 5	GO:0005815//microtubule organizing center	GO:0043234//protein complex	GO:0005488//binding	GO:0015631//tubulin binding	GO:0000087//M phase of mitotic cell cycle	GO:0031023//microtubule organizing center organization	GO:0050657//nucleic acid transport
6132	967	7849	98.76%	824.845	9343	99.17%	903.875	10988	99.17%	1111.54	11602	99.07%	1154.15	12578	98.66%	1260.73	11139	98.45%	1121.79	12587	96.9%	1259.87	ribosomal protein L8	GO:0015934//large ribosomal subunit	GO:0003723//RNA binding	GO:0005198//structural molecule activity	GO:0006412//translation
3309	3973	7796	96.43%	199.406	9112	93.63%	214.557	6629	94.99%	163.216	7829	92.45%	189.558	12054	89.66%	294.068	14366	89.6%	352.136	8464	93.51%	206.199	heat shock 70kDa protein 5 (glucose-regulated protein	78kDa)	GO:0031227//intrinsic to endoplasmic reticulum membrane	GO:0043234//protein complex	GO:0048770	GO:0004869//cysteine-type endopeptidase inhibitor activity	GO:0019899//enzyme binding	GO:0032559//adenyl ribonucleotide binding	GO:0043021//ribonucleoprotein binding	GO:0046872//metal ion binding	GO:0007179//transforming growth factor beta receptor signaling pathway	GO:0009267//cellular response to starvation	GO:0009790//embryo development	GO:0010466//negative regulation of peptidase activity	GO:0016567//protein ubiquitination	GO:0021577	GO:0021695//cerebellar cortex development	GO:0030968//endoplasmic reticulum unfolded protein response	GO:0032268//regulation of cellular protein metabolic process	GO:0043066//negative regulation of apoptosis	GO:0043161//proteasomal ubiquitin-dependent protein catabolic process
3837	4205	7795	98.45%	188.38	11328	98.95%	252.02	6357	98.34%	147.883	9761	98.88%	223.297	10306	98.26%	237.552	10792	98.79%	249.936	7759	98.86%	178.595	karyopherin (importin) beta 1	GO:0005635//nuclear envelope	GO:0031981//nuclear lumen	GO:0044444//cytoplasmic part	GO:0005048//signal sequence binding	GO:0005515//protein binding	GO:0022892	GO:0046914//transition metal ion binding	GO:0006606//protein import into nucleus	GO:0051704//multi-organism process
6147	979	7737	95.81%	803.109	8123	96.32%	776.215	8953	95.91%	894.579	8548	95.71%	839.918	8810	96.73%	872.225	7918	98.88%	787.638	10725	99.18%	1060.34	ribosomal protein L23a	GO:0015934//large ribosomal subunit	GO:0003723//RNA binding	GO:0005198//structural molecule activity	GO:0006412//translation
4131	11996	7635	98.56%	64.6781	6059	98.47%	47.2512	1225	94.84%	9.98924	391	72.46%	3.13542	7	2.86%	0.0565584	5	2.04%	0.0405908	6	2.45%	0.048411	microtubule-associated protein 1B	GO:0000267//cell fraction	GO:0015630//microtubule cytoskeleton	GO:0016020//membrane	GO:0030427//site of polarized growth	GO:0043005//neuron projection	GO:0043025//neuronal cell body	GO:0044430//cytoskeletal part	GO:0044444//cytoplasmic part	GO:0008289//lipid binding	GO:0015631//tubulin binding	GO:0007019//microtubule depolymerization	GO:0009636//response to toxin	GO:0030307//positive regulation of cell growth	GO:0031103//axon regeneration	GO:0031112	GO:0033273//response to vitamin	GO:0043627//response to estrogen stimulus	GO:0045597//positive regulation of cell differentiation	GO:0051914
1213	8575	7629	91.92%	90.4104	10693	92.85%	116.658	6357	89.21%	72.5188	7418	87.59%	83.2161	10901	89.49%	123.216	11984	87.63%	136.101	7210	86.27%	81.3824	clathrin	heavy chain (Hc)	-	-	-
26135	6764	7628	97.13%	114.602	12112	97.21%	167.518	6308	95.93%	91.2265	8637	97.13%	122.833	14840	98.21%	212.65	14902	99.02%	214.553	11497	98.89%	164.517	SERPINE1 mRNA binding protein 1	GO:0016020//membrane	GO:0044424//intracellular part	GO:0003729//mRNA binding	GO:0050789//regulation of biological process
7171	2645	7622	92.97%	292.838	7455	93.72%	263.676	12390	93.72%	458.225	7634	95.35%	277.64	7262	93.84%	266.113	6701	94.06%	246.722	5373	95.05%	196.617	tropomyosin 4	GO:0001726//ruffle	GO:0005865//striated muscle thin filament	GO:0005884//actin filament	GO:0031674//I band	GO:0032432//actin filament bundle	GO:0003779//actin binding	GO:0005198//structural molecule activity	GO:0042802//identical protein binding	GO:0046872//metal ion binding	GO:0000302//response to reactive oxygen species	GO:0001996//positive regulation of heart rate by epinephrine-norepinephrine	GO:0003015	GO:0006941//striated muscle contraction	GO:0006950//response to stress	GO:0009611//response to wounding	GO:0009987//cellular process	GO:0016477//cell migration	GO:0030030//cell projection organization	GO:0030155//regulation of cell adhesion	GO:0030835//negative regulation of actin filament depolymerization	GO:0031032//actomyosin structure organization	GO:0032233//positive regulation of actin filament bundle assembly	GO:0043009//chordate embryonic development	GO:0043462//regulation of ATPase activity	GO:0055008//cardiac muscle tissue morphogenesis
1434	3579	7569	97.9%	214.912	12824	98.63%	335.205	4950	94.3%	135.293	7893	95.86%	212.146	4646	95.53%	125.821	5158	97.51%	140.35	3445	94.1%	93.1659	CSE1 chromosome segregation 1-like (yeast)	GO:0043231//intracellular membrane-bounded organelle	GO:0005049//nuclear export signal receptor activity	GO:0022892	GO:0012501//programmed cell death	GO:0015031//protein transport
6136	674	7548	89.17%	1138.04	6887	91.39%	955.913	9906	88.72%	1437.71	6471	87.98%	923.563	10984	90.65%	1579.56	8658	93.77%	1250.98	12526	94.21%	1798.8	ribosomal protein L12	GO:0030529//ribonucleoprotein complex	GO:0031981//nuclear lumen	GO:0044444//cytoplasmic part	GO:0003676//nucleic acid binding	GO:0005198//structural molecule activity	GO:0006412//translation
1499	3720	7535	97.45%	205.838	7814	97.2%	196.507	4328	98.6%	113.809	5610	98.25%	145.069	4469	97.77%	116.44	4192	98.76%	109.742	4497	98.52%	117.006	catenin (cadherin-associated protein)	beta 1	88kDa	GO:0005626//insoluble fraction	GO:0005815//microtubule organizing center	GO:0005902//microvillus	GO:0005913//cell-cell adherens junction	GO:0019897//extrinsic to plasma membrane	GO:0030425//dendrite	GO:0031252//cell leading edge	GO:0031674//I band	GO:0043231//intracellular membrane-bounded organelle	GO:0071664//catenin-TCF7L2 complex	GO:0000975	GO:0001071	GO:0003702//RNA polymerase II transcription factor activity	GO:0003713//transcription coactivator activity	GO:0005198//structural molecule activity	GO:0019900//kinase binding	GO:0019902//phosphatase binding	GO:0035254//glutamate receptor binding	GO:0035258//steroid hormone receptor binding	GO:0043565//sequence-specific DNA binding	GO:0043566//structure-specific DNA binding	GO:0046332//SMAD binding	GO:0050839//cell adhesion molecule binding	GO:0060089//molecular transducer activity
7155	5189	7506	99.75%	146.997	7052	99.75%	127.138	3242	99.77%	61.117	3477	99.63%	64.4579	2977	99.33%	55.6071	3211	99.77%	60.2629	3228	99.75%	60.2115	topoisomerase (DNA) II beta 180kDa	GO:0000785//chromatin	GO:0031981//nuclear lumen	GO:0044444//cytoplasmic part	GO:0070603//SWI/SNF-type complex	GO:0001071	GO:0003916//DNA topoisomerase activity	GO:0019901//protein kinase binding	GO:0032559//adenyl ribonucleotide binding	GO:0046983//protein dimerization activity	GO:0006259//DNA metabolic process	GO:0006351//transcription	DNA-dependent	GO:0007420//brain development	GO:0016477//cell migration	GO:0048667//cell morphogenesis involved in neuron differentiation
813	6181	7426	85.58%	122.09	7844	86.7%	118.721	3537	86.7%	55.9769	3016	85.41%	46.9383	6002	86.23%	94.118	5427	87.3%	85.5056	7981	85.34%	124.976	calumenin	GO:0005788//endoplasmic reticulum lumen	GO:0042598//vesicular fraction	GO:0048770	GO:0005515//protein binding	GO:0046872//metal ion binding	GO:0010033//response to organic substance	GO:0031103//axon regeneration
8724	1497	7399	90.45%	502.268	7486	96.46%	467.817	1662	82.77%	108.603	1735	82.63%	111.489	2031	76.49%	131.499	1985	92.85%	129.132	1691	90.25%	109.333	sorting nexin 3	GO:0005768//endosome	GO:0019902//phosphatase binding	GO:0035091//phosphoinositide binding	GO:0016192//vesicle-mediated transport
5094	3187	7398	76.37%	235.894	7507	76.75%	220.36	12680	76.53%	389.197	10876	76.47%	328.278	8898	76%	270.611	8675	77.31%	265.082	11169	77.6%	339.205	poly(rC) binding protein 2	GO:0032991//macromolecular complex	GO:0043231//intracellular membrane-bounded organelle	GO:0003676//nucleic acid binding	GO:0019899//enzyme binding	GO:0002698	GO:0006396//RNA processing	GO:0006511//ubiquitin-dependent protein catabolic process	GO:0006952//defense response	GO:0051707//response to other organism
226	2353	7386	78.54%	318.986	6734	83.6%	267.732	7832	71.36%	325.599	6397	75.48%	261.523	12216	83.51%	503.202	11377	78.33%	470.868	22644	89.89%	931.452	aldolase A	fructose-bisphosphate	GO:0005856//cytoskeleton	GO:0030017//sarcomere	GO:0031988//membrane-bounded vesicle	GO:0042995//cell projection	GO:0043231//intracellular membrane-bounded organelle	GO:0008092//cytoskeletal protein binding	GO:0016832//aldehyde-lyase activity	GO:0048029//monosaccharide binding	GO:0006000//fructose metabolic process	GO:0006007//glucose catabolic process	GO:0006936//muscle contraction	GO:0009206	GO:0019725//cellular homeostasis	GO:0030036//actin cytoskeleton organization
4841	3228	7358	88.85%	231.639	7821	90.15%	226.661	13083	87.52%	396.467	13013	90.46%	387.792	8868	88.48%	266.273	8084	91.88%	243.886	10001	88.04%	299.874	non-POU domain containing	octamer-binding	GO:0016604//nuclear body	GO:0034399//nuclear periphery	GO:0003676//nucleic acid binding	GO:0005515//protein binding	GO:0006259//DNA metabolic process	GO:0006396//RNA processing	GO:0033554//cellular response to stress
6222	549	7338	95.63%	1358.28	6427	95.81%	1095.18	9919	97.81%	1767.37	8507	96.54%	1490.59	11121	94.35%	1963.39	9623	99.82%	1706.99	12037	99.45%	2122.15	ribosomal protein S18	GO:0015935//small ribosomal subunit	GO:0003723//RNA binding	GO:0005198//structural molecule activity	GO:0006412//translation	GO:0007049//cell cycle	GO:0032501//multicellular organismal process
10606	3350	7219	97.04%	218.986	9372	96.99%	261.719	6234	97.16%	182.035	8835	97.07%	253.698	8284	96.15%	239.679	8180	97.46%	237.795	8336	97.28%	240.848	phosphoribosylaminoimidazole carboxylase	phosphoribosylaminoimidazole succinocarboxamide synthetase	-	GO:0005515//protein binding	GO:0016831//carboxy-lyase activity	GO:0016881//acid-amino acid ligase activity	GO:0032559//adenyl ribonucleotide binding	GO:0006144//purine base metabolic process	GO:0006188//IMP biosynthetic process
7913	2879	7208	97.64%	254.424	7219	97.85%	234.576	6519	98.09%	221.499	7019	98.44%	234.525	6305	97.43%	212.265	6034	98.19%	204.107	7259	99.2%	244.042	DEK oncogene	-	GO:0003676//nucleic acid binding	GO:0003702//RNA polymerase II transcription factor activity	GO:0005515//protein binding	GO:0006355//regulation of transcription	DNA-dependent	GO:0010033//response to organic substance	GO:0019058//viral infectious cycle	GO:0023060	GO:0050794//regulation of cellular process
3945	1539	7150	79.08%	472.12	9282	91.49%	564.224	6627	79.21%	421.222	7795	96.82%	487.228	10056	84.99%	633.318	9422	94.35%	596.208	8464	85.12%	532.312	lactate dehydrogenase B	GO:0000267//cell fraction	GO:0043231//intracellular membrane-bounded organelle	GO:0000166//nucleotide binding	GO:0004457//lactate dehydrogenase activity	GO:0005515//protein binding	GO:0006007//glucose catabolic process	GO:0032787//monocarboxylic acid metabolic process	GO:0046496
6188	855	7149	95.56%	849.697	7293	97.08%	797.973	14217	98.71%	1626.58	13522	99.3%	1521.35	12172	98.95%	1379.85	10753	98.71%	1224.78	13449	99.53%	1522.49	ribosomal protein S3	GO:0001726//ruffle	GO:0015935//small ribosomal subunit	GO:0043005//neuron projection	GO:0043231//intracellular membrane-bounded organelle	GO:0003677//DNA binding	GO:0003723//RNA binding	GO:0004518//nuclease activity	GO:0005198//structural molecule activity	GO:0008134//transcription factor binding	GO:0016835//carbon-oxygen lyase activity	GO:0019900//kinase binding	GO:0051540	GO:0006282//regulation of DNA repair	GO:0006412//translation	GO:0007275//multicellular organismal development	GO:0012502//induction of programmed cell death	GO:0043280//positive regulation of caspase activity	GO:0043433//negative regulation of transcription factor activity
351	3648	7126	97.42%	198.507	5489	98.08%	140.762	9867	97.01%	264.584	7876	96.46%	207.685	4676	97.53%	124.238	4347	98.93%	116.046	7291	98.77%	193.447	amyloid beta (A4) precursor protein	GO:0005624//membrane fraction	GO:0012505//endomembrane system	GO:0016021//integral to membrane	GO:0030425//dendrite	GO:0031091//platelet alpha granule	GO:0031982//vesicle	GO:0043231//intracellular membrane-bounded organelle	GO:0044430//cytoskeletal part	GO:0044444//cytoplasmic part	GO:0045202//synapse	GO:0003676//nucleic acid binding	GO:0004866//endopeptidase inhibitor activity	GO:0005102//receptor binding	GO:0005539//glycosaminoglycan binding	GO:0008047//enzyme activator activity	GO:0043169//cation binding	GO:0006357//regulation of transcription from RNA polymerase II promoter	GO:0006412//translation	GO:0006464//protein modification process	GO:0006915//apoptosis	GO:0007215//glutamate signaling pathway	GO:0007346//regulation of mitotic cell cycle	GO:0007416//synapse assembly	GO:0007420//brain development	GO:0007618//mating	GO:0007626//locomotory behavior
23450	9736	7078	97.74%	73.8779	9865	98.53%	94.7905	8463	98.56%	85.0308	12544	98.75%	123.94	5572	83.96%	55.471	5945	85.35%	59.4655	3010	84.51%	29.9237	splicing factor 3b	subunit 3	130kDa	GO:0030529//ribonucleoprotein complex	GO:0043231//intracellular membrane-bounded organelle	GO:0005488//binding	GO:0008380//RNA splicing	GO:0065003
23468	11723	7072	97.1%	61.3039	5108	96.91%	40.7625	6437	99.16%	53.7128	8120	99.02%	66.6304	4286	98.84%	35.4363	3941	98.33%	32.7387	7540	98.06%	62.2533	chromobox homolog 5	GO:0000775//chromosome	centromeric region	GO:0005720//nuclear heterochromatin	GO:0012505//endomembrane system	GO:0016585//chromatin remodeling complex	GO:0016604//nuclear body	GO:0034708	GO:0045120//pronucleus	GO:0016564//transcription repressor activity	GO:0019899//enzyme binding	GO:0042393//histone binding	GO:0006325//chromatin organization	GO:0006355//regulation of transcription	DNA-dependent
501	4953	7051	95.03%	144.666	4521	91.42%	85.3915	985	69.76%	19.4536	1285	78.58%	24.9568	1057	62.65%	20.6844	906	58.87%	17.8137	1083	74.48%	21.1636	aldehyde dehydrogenase 7 family	member A1	GO:0043231//intracellular membrane-bounded organelle	GO:0044444//cytoplasmic part	GO:0004030//aldehyde dehydrogenase [NAD(P)+] activity	GO:0044237//cellular metabolic process	GO:0050954//sensory perception of mechanical stimulus
125144	1391	7046	91.8%	514.755	5454	90.44%	366.806	7145	84.4%	502.467	5234	87.06%	361.961	3435	90.44%	239.351	2795	97.77%	195.681	4974	83.61%	346.105	non-protein coding RNA 188	GO:0043231//intracellular membrane-bounded organelle	-	-
9611	9809	7044	98.25%	72.9759	7261	98.63%	69.25	3762	98.58%	37.5169	4278	98.22%	41.9538	4007	98.34%	39.594	4428	99.22%	43.9619	4606	98.5%	45.4495	nuclear receptor corepressor 1	GO:0005819//spindle	GO:0016585//chromatin remodeling complex	GO:0001071	GO:0003712//transcription cofactor activity	GO:0004871//signal transducer activity	GO:0019899//enzyme binding	GO:0030234//enzyme regulator activity	GO:0042974//retinoic acid receptor binding	GO:0043565//sequence-specific DNA binding	GO:0000122//negative regulation of transcription from RNA polymerase II promoter	GO:0007051//spindle organization	GO:0007623//circadian rhythm	GO:0016575//histone deacetylation	GO:0021536//diencephalon development	GO:0030218//erythrocyte differentiation	GO:0035264//multicellular organism growth	GO:0043367//CD4-positive	alpha beta T cell differentiation	GO:0043409//negative regulation of MAPKKK cascade	GO:0055092//sterol homeostasis
3609	6135	7037	98.14%	116.562	8205	98.97%	125.116	4553	98.57%	72.5965	6058	98.55%	94.9882	5682	98.13%	89.7681	5508	98.84%	87.4325	4856	98.61%	76.6114	interleukin enhancer binding factor 3	90kDa	GO:0031981//nuclear lumen	GO:0032991//macromolecular complex	GO:0003723//RNA binding	GO:0030528//transcription regulator activity	GO:0006355//regulation of transcription	DNA-dependent	GO:0022403
23193	3921	6997	98.19%	181.343	7430	96.86%	177.272	6885	96.66%	171.767	8969	97.25%	220.04	10078	97.65%	249.122	8638	97.88%	214.541	12685	98.72%	313.129	glucosidase	alpha	neutral AB	GO:0044432//endoplasmic reticulum part	GO:0048770	GO:0004558//alpha-glucosidase activity	GO:0005488//binding	GO:0044267//cellular protein metabolic process
3799	5905	6974	98.27%	120.018	7398	97.14%	117.204	4219	95.9%	69.8912	3862	94.83%	62.914	6441	97.39%	105.723	6545	98.71%	107.94	7290	99.41%	119.492	kinesin family member 5B	GO:0005875//microtubule associated complex	GO:0042995//cell projection	GO:0044444//cytoplasmic part	GO:0003774//motor activity	GO:0015631//tubulin binding	GO:0032559//adenyl ribonucleotide binding	GO:0010970	GO:0071842
1072	1260	6936	83.89%	559.401	9163	86.51%	680.324	7127	85.16%	553.311	12328	88.57%	941.189	10801	93.65%	830.862	10538	95.4%	814.482	6269	95.56%	481.568	cofilin 1 (non-muscle)	GO:0015629//actin cytoskeleton	GO:0031252//cell leading edge	GO:0034399//nuclear periphery	GO:0044444//cytoplasmic part	GO:0008092//cytoskeletal protein binding	GO:0001101//response to acid	GO:0001667//ameboidal cell migration	GO:0006464//protein modification process	GO:0006605//protein targeting	GO:0007163//establishment or maintenance of cell polarity	GO:0007265//Ras protein signal transduction	GO:0008361//regulation of cell size	GO:0010033//response to organic substance	GO:0014020	GO:0030042//actin filament depolymerization	GO:0043066//negative regulation of apoptosis	GO:0051301//cell division	GO:0051707//response to other organism
10128	6637	6906	96.52%	105.74	10032	97.02%	141.405	5244	95.51%	77.2901	5762	95%	83.5134	5852	94.33%	85.461	5662	96.62%	83.0791	6874	97.6%	100.246	leucine-rich PPR-motif containing	GO:0000228//nuclear chromosome	GO:0005759//mitochondrial matrix	GO:0019866//organelle inner membrane	GO:0031965//nuclear membrane	GO:0031981//nuclear lumen	GO:0003779//actin binding	GO:0015631//tubulin binding	GO:0043566//structure-specific DNA binding	GO:0010468//regulation of gene expression	GO:0010970	GO:0050658//RNA transport
4628	7619	6904	99.58%	92.0847	5994	99.4%	73.5982	2640	99.07%	33.8952	3755	99.58%	47.4097	2458	99.78%	31.2694	2861	99.79%	36.569	2716	99.8%	34.5034	myosin	heavy chain 10	non-muscle	GO:0015630//microtubule cytoskeleton	GO:0016020//membrane	GO:0030425//dendrite	GO:0030427//site of polarized growth	GO:0032155//cell division site part	GO:0032432//actin filament bundle	GO:0044297//cell body	GO:0044444//cytoplasmic part	GO:0045202//synapse	GO:0003774//motor activity	GO:0003779//actin binding	GO:0032559//adenyl ribonucleotide binding	GO:0042623//ATPase activity	coupled	GO:0006929//substrate-bound cell migration	GO:0006935//chemotaxis	GO:0007009//plasma membrane organization	GO:0016192//vesicle-mediated transport	GO:0021537//telencephalon development	GO:0021591//ventricular system development	GO:0021695//cerebellar cortex development	GO:0030030//cell projection organization	GO:0030239//myofibril assembly	GO:0033205//cell cycle cytokinesis
6159	737	6886	94.03%	949.476	7218	99.73%	916.216	7763	98.24%	1030.37	7179	99.73%	937.025	7501	99.73%	986.477	6710	98.1%	886.643	7718	98.37%	1013.6	ribosomal protein L29	GO:0015934//large ribosomal subunit	GO:0003676//nucleic acid binding	GO:0006412//translation	GO:0007275//multicellular organismal development
6210	554	6803	92.06%	1247.89	6111	92.96%	1031.93	10055	92.42%	1775.44	6889	91.34%	1196.19	8843	96.03%	1547.12	7599	97.65%	1335.8	8975	95.85%	1568.03	ribosomal protein S15a	GO:0015935//small ribosomal subunit	GO:0043231//intracellular membrane-bounded organelle	GO:0003676//nucleic acid binding	GO:0005198//structural molecule activity	GO:0006412//translation	GO:0007417//central nervous system development	GO:0008283//cell proliferation	GO:0051707//response to other organism	GO:0051726//regulation of cell cycle
23204	2280	6793	98.73%	302.769	4991	97.76%	204.786	3532	97.59%	151.537	3894	97.76%	164.292	4066	97.54%	172.849	3745	98.55%	159.96	3276	98.9%	139.072	ADP-ribosylation factor-like 6 interacting protein 1	GO:0031224//intrinsic to membrane	GO:0071256	GO:0005488//binding	GO:0006612//protein targeting to membrane
2547	2156	6755	97.45%	318.391	11185	97.68%	485.328	5347	98.52%	242.602	8951	96.75%	399.372	7094	98.56%	318.917	6407	98.38%	289.401	4251	98.65%	190.841	X-ray repair complementing defective repair in Chinese hamster cells 6	GO:0000782	GO:0005626//insoluble fraction	GO:0031981//nuclear lumen	GO:0043234//protein complex	GO:0003678//DNA helicase activity	GO:0003690//double-stranded DNA binding	GO:0005515//protein binding	GO:0016835//carbon-oxygen lyase activity	GO:0030528//transcription regulator activity	GO:0032559//adenyl ribonucleotide binding	GO:0043565//sequence-specific DNA binding	GO:0000726	GO:0002562	GO:0009314//response to radiation	GO:0010551//regulation of gene-specific transcription from RNA polymerase II promoter	GO:0010720//positive regulation of cell development	GO:0019058//viral infectious cycle
23451	4314	6729	98.47%	158.509	8070	98.08%	175.001	5921	99.3%	134.26	5722	98.59%	127.592	4287	98.19%	96.3183	4517	98.98%	101.968	3245	98.86%	72.8055	splicing factor 3b	subunit 1	155kDa	GO:0016604//nuclear body	GO:0030529//ribonucleoprotein complex	GO:0005488//binding	GO:0000377//RNA splicing	via transesterification reactions with bulged adenosine as nucleophile	GO:0003002//regionalization
2821	4275	6707	93.22%	159.433	5044	94.46%	110.379	5960	93.54%	136.378	4958	91.11%	111.564	8021	92.28%	181.856	8633	92.91%	196.661	21799	95.37%	493.549	glucose-6-phosphate isomerase	GO:0044421//extracellular region part	GO:0044424//intracellular part	GO:0005102//receptor binding	GO:0016861//intramolecular oxidoreductase activity	interconverting aldoses and ketoses	GO:0006007//glucose catabolic process	GO:0006955//immune response	GO:0048646//anatomical structure formation involved in morphogenesis	GO:0050878//regulation of body fluid levels
55740	13172	6705	95.3%	51.7287	7842	95.92%	55.6959	1204	76.31%	8.94144	1109	65.9%	8.09906	3887	86.05%	28.6021	4246	86.34%	31.3922	3972	94.03%	29.1868	enabled homolog (Drosophila)	GO:0005924//cell-substrate adherens junction	GO:0031252//cell leading edge	GO:0032432//actin filament bundle	GO:0042995//cell projection	GO:0043232	GO:0044444//cytoplasmic part	GO:0008092//cytoskeletal protein binding	GO:0019904//protein domain specific binding	GO:0006810//transport	GO:0006935//chemotaxis	GO:0007015//actin filament organization	GO:0014020	GO:0048869//cellular developmental process
4735	3598	6680	97.75%	188.669	6992	98.47%	181.798	5153	97.28%	140.098	5588	97.33%	149.4	3794	95.5%	102.205	3499	98.03%	94.7058	2737	98.67%	73.628	septin 2	GO:0000776//kinetochore	GO:0005624//membrane fraction	GO:0005819//spindle	GO:0015629//actin cytoskeleton	GO:0016020//membrane	GO:0031981//nuclear lumen	GO:0032156	GO:0044444//cytoplasmic part	GO:0005515//protein binding	GO:0017111//nucleoside-triphosphatase activity	GO:0032561//guanyl ribonucleotide binding	GO:0000087//M phase of mitotic cell cycle	GO:0008104//protein localization	GO:0015813//L-glutamate transport	GO:0019222//regulation of metabolic process	GO:0030030//cell projection organization	GO:0043623//cellular protein complex assembly	GO:0051301//cell division
9168	482	6638	94.81%	1399.51	4451	91.91%	863.891	9771	91.08%	1983.01	9008	88.8%	1797.78	6364	94.81%	1279.73	4731	97.51%	955.871	5734	98.55%	1151.44	thymosin beta 10	-	-	-
220988	5808	6556	97.66%	114.709	9409	97.31%	151.553	4866	95.32%	81.9555	5974	95.4%	98.9449	4694	93.9%	78.3343	4269	95.13%	71.5802	2647	96.01%	44.112	heterogeneous nuclear ribonucleoprotein A3	GO:0030529//ribonucleoprotein complex	GO:0031981//nuclear lumen	GO:0003676//nucleic acid binding	GO:0006396//RNA processing
7009	3255	6550	90.08%	204.491	7133	90.02%	205.007	8624	88.11%	259.173	9428	86.85%	278.627	7129	86.57%	212.282	6059	91.37%	181.277	8505	86.94%	252.902	transmembrane BAX inhibitor motif containing 6	GO:0000267//cell fraction	GO:0016021//integral to membrane	GO:0043231//intracellular membrane-bounded organelle	-	GO:0006915//apoptosis	GO:0032501//multicellular organismal process
163	5772	6519	97.78%	114.773	6514	98.56%	105.577	2858	97.59%	48.436	3297	96.92%	54.9474	4812	96.92%	80.8043	4684	98.08%	79.0286	5854	98.39%	98.1648	adaptor-related protein complex 2	beta 1 subunit	GO:0012505//endomembrane system	GO:0030119//AP-type membrane coat adaptor complex	GO:0030136//clathrin-coated vesicle	GO:0030139//endocytic vesicle	GO:0044431//Golgi apparatus part	GO:0005515//protein binding	GO:0022892	GO:0006901//vesicle coating	GO:0015031//protein transport	GO:0050688//regulation of defense response to virus
23028	3125	6480	94.37%	210.722	6958	95.65%	208.297	3016	96.93%	94.4091	3381	95.94%	104.076	1459	91.94%	45.2523	1494	96.8%	46.558	1375	95.33%	42.5875	lysine (K)-specific demethylase 1A	GO:0043231//intracellular membrane-bounded organelle	GO:0043234//protein complex	GO:0001071	GO:0003713//transcription coactivator activity	GO:0030554//adenyl nucleotide binding	GO:0032453//histone demethylase activity (H3-K4 specific)	GO:0035258//steroid hormone receptor binding	GO:0043565//sequence-specific DNA binding	GO:0000122//negative regulation of transcription from RNA polymerase II promoter	GO:0010551//regulation of gene-specific transcription from RNA polymerase II promoter	GO:0021536//diencephalon development	GO:0031328//positive regulation of cellular biosynthetic process	GO:0043009//chordate embryonic development	GO:0043392//negative regulation of DNA binding	GO:0070076//histone lysine demethylation
10097	3944	6477	95.49%	166.887	6795	96.42%	161.176	6144	95.92%	152.387	6157	95.49%	150.171	5102	96.17%	125.383	5349	96.42%	132.078	4395	95.31%	107.858	ARP2 actin-related protein 2 homolog (yeast)	GO:0015629//actin cytoskeleton	GO:0008092//cytoskeletal protein binding	GO:0032559//adenyl ribonucleotide binding	GO:0009987//cellular process
6711	10238	6474	82.9%	64.2602	6056	85.44%	55.3374	4876	82.97%	46.5888	4957	85.07%	46.5756	6756	82.67%	63.9602	6597	83.58%	62.7516	6243	82.96%	59.0212	spectrin	beta	non-erythrocytic 1	GO:0016020//membrane	GO:0030864//cortical actin cytoskeleton	GO:0031672//A band	GO:0031981//nuclear lumen	GO:0032991//macromolecular complex	GO:0005198//structural molecule activity	GO:0008092//cytoskeletal protein binding	GO:0000060//protein import into nucleus	translocation	GO:0006468//protein amino acid phosphorylation	GO:0030835//negative regulation of actin filament depolymerization
1654	5433	6468	94.26%	120.98	9404	95.64%	161.928	7566	95.42%	136.226	7797	92.53%	138.052	6635	91.05%	118.369	7217	93.01%	129.363	5842	91.64%	104.076	DEAD (Asp-Glu-Ala-Asp) box polypeptide 3	X-linked	GO:0016604//nuclear body	GO:0003676//nucleic acid binding	GO:0003724//RNA helicase activity	GO:0032559//adenyl ribonucleotide binding	GO:0051704//multi-organism process
3646	1516	6456	96.7%	432.762	5964	98.02%	368.033	9739	98.02%	628.417	6192	95.98%	392.904	6320	97.03%	404.067	6121	99.08%	393.203	8836	97.69%	564.139	eukaryotic translation initiation factor 3	subunit E	GO:0016604//nuclear body	GO:0043234//protein complex	GO:0044427//chromosomal part	GO:0044444//cytoplasmic part	GO:0005515//protein binding	GO:0008135//translation factor activity	nucleic acid binding	GO:0000956//nuclear-transcribed mRNA catabolic process	GO:0006446//regulation of translational initiation
1968	3486	6369	98.36%	185.664	7913	97.99%	212.355	9067	98.65%	254.43	6379	98.71%	176.027	10592	99.14%	294.5	9269	99.57%	258.94	13295	99.2%	369.139	eukaryotic translation initiation factor 2	subunit 3 gamma	52kDa	GO:0044444//cytoplasmic part	GO:0008135//translation factor activity	nucleic acid binding	GO:0017111//nucleoside-triphosphatase activity	GO:0032561//guanyl ribonucleotide binding	GO:0006446//regulation of translational initiation	GO:0009207
5230	2439	6357	95.49%	264.865	3717	97.01%	142.57	7588	95.33%	304.332	7205	96.31%	284.169	9692	96.51%	385.156	9307	97.25%	371.614	24640	97.87%	977.819	phosphoglycerate kinase 1	GO:0000267//cell fraction	GO:0044444//cytoplasmic part	GO:0016301//kinase activity	GO:0032559//adenyl ribonucleotide binding	GO:0006007//glucose catabolic process	GO:0006796//phosphate metabolic process
10521	4811	6354	98.46%	134.214	4766	98.86%	92.6759	6361	98.71%	129.337	4875	98.34%	97.4752	4139	98.36%	83.3864	4068	98.96%	82.3454	4630	98.88%	93.1483	DEAD (Asp-Glu-Ala-Asp) box polypeptide 17	GO:0043231//intracellular membrane-bounded organelle	GO:0003676//nucleic acid binding	GO:0004386//helicase activity	GO:0032559//adenyl ribonucleotide binding	GO:0042623//ATPase activity	coupled	GO:0009207	GO:0010467//gene expression
5928	7943	6305	74.68%	80.665	6234	74.27%	73.4227	3792	73.55%	46.7	4780	72.67%	57.8893	1873	65.32%	22.8554	1813	67.43%	22.2283	2248	73.42%	27.3931	retinoblastoma binding protein 4	GO:0031519//PcG protein complex	GO:0070822//Sin3-type complex	GO:0019899//enzyme binding	GO:0042623//ATPase activity	coupled	GO:0006259//DNA metabolic process	GO:0008283//cell proliferation	GO:0010468//regulation of gene expression	GO:0016568//chromatin modification
334	3827	6283	96.26%	166.837	5331	96.97%	130.316	3705	97.54%	94.7027	3333	97.07%	83.7783	3583	96.89%	90.7452	3062	97.78%	77.9185	3800	97.81%	96.1069	amyloid beta (A4) precursor-like protein 2	GO:0031224//intrinsic to membrane	GO:0043231//intracellular membrane-bounded organelle	GO:0003676//nucleic acid binding	GO:0004866//endopeptidase inhibitor activity	GO:0005515//protein binding	GO:0007166//cell surface receptor linked signaling pathway	GO:0007420//brain development	GO:0007618//mating	GO:0007631//feeding behavior	GO:0010469//regulation of receptor activity	GO:0043062//extracellular structure organization	GO:0050905//neuromuscular process
55704	9827	6270	98.47%	64.8382	5679	95.6%	54.0629	1947	94.54%	19.3811	2099	92.84%	20.5469	2020	94.1%	19.9235	2089	94.01%	20.7019	1725	93.82%	16.9902	coiled-coil domain containing 88A	GO:0016020//membrane	GO:0031252//cell leading edge	GO:0031410//cytoplasmic vesicle	GO:0043231//intracellular membrane-bounded organelle	GO:0005543//phospholipid binding	GO:0015631//tubulin binding	GO:0019901//protein kinase binding	GO:0042802//identical protein binding	GO:0006260//DNA replication	GO:0006468//protein amino acid phosphorylation	GO:0008283//cell proliferation	GO:0030031//cell projection assembly	GO:0030036//actin cytoskeleton organization	GO:0031175//neuron projection development	GO:0032147//activation of protein kinase activity	GO:0035556//intracellular signal transduction	GO:0048870//cell motility
5885	3773	6191	93.24%	166.747	5668	93.24%	140.537	5425	92.95%	140.652	5272	93.21%	134.414	6508	93.24%	167.185	7797	93.72%	201.249	9325	93.72%	239.217	RAD21 homolog (S. pombe)	-	-	-
54407	4961	6155	95.81%	126.079	6931	97.52%	130.7	10853	98.06%	214	6545	96.96%	126.91	6949	96.75%	135.765	6891	98%	135.272	9537	98.97%	186.068	solute carrier family 38	member 2	GO:0031224//intrinsic to membrane	GO:0005275//amine transmembrane transporter activity	GO:0015291//secondary active transmembrane transporter activity	GO:0015837//amine transport	GO:0030001//metal ion transport
998	2308	6130	93.98%	269.904	5737	91.51%	232.54	3529	96.58%	149.571	4260	91.68%	177.553	2685	92.85%	112.757	2568	93.33%	108.356	1741	89.12%	73.0117	cell division cycle 42 (GTP binding protein	25kDa)	GO:0012505//endomembrane system	GO:0016020//membrane	GO:0016023//cytoplasmic membrane-bounded vesicle	GO:0042995//cell projection	GO:0070161	GO:0017111//nucleoside-triphosphatase activity	GO:0019901//protein kinase binding	GO:0032561//guanyl ribonucleotide binding	GO:0001709//cell fate determination	GO:0001934//positive regulation of protein amino acid phosphorylation	GO:0001942//hair follicle development	GO:0002064//epithelial cell development	GO:0002573//myeloid leukocyte differentiation	GO:0006275//regulation of DNA replication	GO:0006461//protein complex assembly	GO:0006887//exocytosis	GO:0007015//actin filament organization	GO:0007067//mitosis	GO:0007265//Ras protein signal transduction	GO:0007267//cell-cell signaling	GO:0008104//protein localization	GO:0008284//positive regulation of cell proliferation	GO:0009207	GO:0009746	GO:0009894
9045	936	6101	90.6%	662.384	7308	93.38%	730.417	9275	89%	969.328	8052	92.41%	827.528	10137	93.91%	1049.71	9736	91.24%	1012.97	12372	95.41%	1279.36	ribosomal protein L14	GO:0015934//large ribosomal subunit	GO:0003676//nucleic acid binding	GO:0005198//structural molecule activity	GO:0006412//translation	GO:0042254//ribosome biogenesis
5501	2526	6083	94.42%	244.72	6304	95.72%	233.47	3826	93.71%	148.165	3941	93.51%	150.082	3792	94.81%	145.502	3767	95.17%	145.23	4321	95.37%	165.57	protein phosphatase 1	catalytic subunit	gamma isozyme	GO:0000776//kinetochore	GO:0005626//insoluble fraction	GO:0016604//nuclear body	GO:0030425//dendrite	GO:0031966//mitochondrial membrane	GO:0035097//histone methyltransferase complex	GO:0004721//phosphoprotein phosphatase activity	GO:0019900//kinase binding	GO:0043169//cation binding	GO:0000087//M phase of mitotic cell cycle	GO:0006006//glucose metabolic process	GO:0006464//protein modification process	GO:0006796//phosphate metabolic process	GO:0032386//regulation of intracellular transport
9349	594	6058	81.14%	1036.4	5927	85.86%	933.462	8381	83.84%	1380.2	7460	82.32%	1208.11	6947	87.04%	1133.56	5049	91.75%	827.775	5812	88.72%	947.041	ribosomal protein L23	GO:0030529//ribonucleoprotein complex	GO:0031981//nuclear lumen	GO:0044444//cytoplasmic part	GO:0005198//structural molecule activity	GO:0005488//binding	GO:0006412//translation	GO:0006606//protein import into nucleus
9601	2970	6041	95.29%	206.698	5882	96.53%	185.275	2776	94.24%	91.4315	4013	96.5%	129.977	2427	95.29%	79.2043	2320	96.36%	76.0721	1662	94.61%	54.1632	protein disulfide isomerase family A	member 4	GO:0044432//endoplasmic reticulum part	GO:0048770	GO:0005488//binding	GO:0015036//disulfide oxidoreductase activity	GO:0016862//intramolecular oxidoreductase activity	interconverting keto- and enol-groups	GO:0015031//protein transport	GO:0018904	GO:0019725//cellular homeostasis
1495	3778	6038	99.1%	162.411	5362	98.57%	132.774	5044	98.54%	130.601	6022	98.39%	153.332	9189	98.46%	235.745	9924	98.76%	255.811	9907	99.34%	253.811	catenin (cadherin-associated protein)	alpha 1	102kDa	GO:0005856//cytoskeleton	GO:0005913//cell-cell adherens junction	GO:0019897//extrinsic to plasma membrane	GO:0030141//stored secretory granule	GO:0031252//cell leading edge	GO:0003779//actin binding	GO:0050839//cell adhesion molecule binding	GO:0006915//apoptosis	GO:0007043//cell-cell junction assembly	GO:0007405//neuroblast proliferation	GO:0007409//axonogenesis	GO:0008406//gonad development	GO:0008589//regulation of smoothened signaling pathway	GO:0042476//odontogenesis	GO:0048545//response to steroid hormone stimulus	GO:0051259//protein oligomerization	GO:0071310//cellular response to organic substance
7874	5412	6019	93.88%	113.019	8084	94.24%	139.739	3479	92.15%	62.8824	4112	92.81%	73.0887	2361	83.17%	42.2837	2742	88.03%	49.3405	2208	90.93%	39.4885	ubiquitin specific peptidase 7 (herpes virus-associated)	GO:0043231//intracellular membrane-bounded organelle	GO:0004175//endopeptidase activity	GO:0016790//thiolester hydrolase activity	GO:0019783//small conjugating protein-specific protease activity	GO:0019899//enzyme binding	GO:0042802//identical protein binding	GO:0010608//posttranscriptional regulation of gene expression	GO:0012502//induction of programmed cell death	GO:0019941//modification-dependent protein catabolic process	GO:0032501//multicellular organismal process	GO:0045449//regulation of transcription	GO:0051704//multi-organism process	GO:0070646
6201	745	6017	92.35%	820.745	6845	95.84%	859.539	8802	96.91%	1155.73	8877	95.3%	1146.21	5675	99.46%	738.32	4848	96.38%	633.724	5617	98.12%	729.756	ribosomal protein S7	GO:0015935//small ribosomal subunit	GO:0031981//nuclear lumen	GO:0003676//nucleic acid binding	GO:0005198//structural molecule activity	GO:0006412//translation	GO:0042254//ribosome biogenesis
10728	1932	5999	97.62%	315.541	7359	97.31%	356.336	7312	97.15%	370.222	8118	97.15%	404.2	5145	97.2%	258.115	5372	97.93%	270.784	4158	97.62%	208.308	prostaglandin E synthase 3 (cytosolic)	GO:0030529//ribonucleoprotein complex	GO:0044427//chromosomal part	GO:0044444//cytoplasmic part	GO:0003964//RNA-directed DNA polymerase activity	GO:0005515//protein binding	GO:0016860	GO:0005977//glycogen metabolic process	GO:0006259//DNA metabolic process	GO:0006693//prostaglandin metabolic process	GO:0008544//epidermis development	GO:0023060	GO:0042026//protein refolding
6134	2335	5984	31.22%	260.429	4959	33.23%	198.681	16706	36.27%	699.872	13834	36.7%	569.922	5131	34.26%	212.986	3964	35.46%	165.326	5245	37.39%	217.414	ribosomal protein L10	GO:0015934//large ribosomal subunit	GO:0043231//intracellular membrane-bounded organelle	GO:0005198//structural molecule activity	GO:0006412//translation	GO:0048232//male gamete generation
6613	1066	5978	96.62%	569.88	5470	95.22%	480.041	5036	97.19%	462.127	5251	98.31%	473.849	4134	95.78%	375.879	3830	97.09%	349.893	4342	99.34%	394.241	SMT3 suppressor of mif two 3 homolog 2 (S. cerevisiae)	-	-	-
51497	2263	5976	96.46%	268.356	6799	96.86%	281.066	2271	95.93%	98.167	2819	97%	119.83	2195	95.54%	94.0124	2382	97.66%	102.506	1254	97.53%	53.6343	TH1-like (Drosophila)	GO:0031981//nuclear lumen	GO:0005488//binding	GO:0006350//transcription	GO:0010468//regulation of gene expression
47	4450	5958	95.82%	136.058	8490	96.04%	178.483	3318	96.34%	72.9372	4436	96.72%	95.8929	5846	97.46%	127.331	5931	97.6%	129.796	4312	97.62%	93.7882	ATP citrate lyase	GO:0000267//cell fraction	GO:0043231//intracellular membrane-bounded organelle	GO:0043234//protein complex	GO:0044444//cytoplasmic part	GO:0004774//succinate-CoA ligase activity	GO:0016833//oxo-acid-lyase activity	GO:0032559//adenyl ribonucleotide binding	GO:0043169//cation binding	GO:0046912//transferase activity	transferring acyl groups	acyl groups converted into alkyl on transfer	GO:0005975//carbohydrate metabolic process	GO:0006084//acetyl-CoA metabolic process	GO:0006631//fatty acid metabolic process	GO:0006641//triglyceride metabolic process	GO:0009207
6137	1296	5876	96.99%	460.746	4929	95.29%	355.797	8236	94.14%	621.647	7168	99.15%	532.044	5815	95.6%	434.891	6209	98.07%	466.563	8653	92.98%	646.236	ribosomal protein L13	GO:0015934//large ribosomal subunit	GO:0003676//nucleic acid binding	GO:0005198//structural molecule activity	GO:0006412//translation
6133	842	5864	99.88%	707.728	5665	99.52%	629.414	9237	98.93%	1073.13	7072	99.52%	807.951	5964	96.91%	686.532	5598	98.81%	647.462	6838	99.64%	786.043	ribosomal protein L9	GO:0015934//large ribosomal subunit	GO:0031981//nuclear lumen	GO:0003723//RNA binding	GO:0005198//structural molecule activity	GO:0006412//translation
4134	6337	5860	94.15%	93.972	6264	96.69%	92.4733	2933	93.45%	45.2753	1978	93.47%	30.026	5359	94.92%	81.9663	5502	96.8%	84.5533	6124	94.04%	93.5365	microtubule-associated protein 4	GO:0015630//microtubule cytoskeleton	GO:0005488//binding	GO:0007019//microtubule depolymerization
6230	514	5835	98.25%	1153.62	5679	98.44%	1033.61	10260	98.64%	1952.62	6926	97.67%	1296.21	3586	97.67%	676.211	3216	99.03%	609.322	4156	96.11%	782.604	ribosomal protein S25	GO:0015935//small ribosomal subunit	GO:0031981//nuclear lumen	GO:0003676//nucleic acid binding	GO:0005198//structural molecule activity	GO:0006412//translation	GO:0042257//ribosomal subunit assembly
1981	5686	5811	97.5%	103.855	11222	98.51%	184.634	4620	94.23%	79.4818	7483	95.39%	126.597	11832	96.66%	201.691	13026	94.97%	223.099	6971	94.57%	118.664	eukaryotic translation initiation factor 4 gamma	1	GO:0043234//protein complex	GO:0044444//cytoplasmic part	GO:0003723//RNA binding	GO:0008135//translation factor activity	nucleic acid binding	GO:0006413//translational initiation
2782	3180	5810	91.98%	185.667	5497	92.3%	161.714	5019	91.95%	154.391	5290	91.98%	160.023	1838	90.79%	56.0214	1778	93.43%	54.45	2253	94.06%	68.5746	guanine nucleotide binding protein (G protein)	beta polypeptide 1	GO:0019897//extrinsic to plasma membrane	GO:0031513//nonmotile primary cilium	GO:0017111//nucleoside-triphosphatase activity	GO:0031701//angiotensin receptor binding	GO:0007186//G-protein coupled receptor protein signaling pathway	GO:0007264//small GTPase mediated signal transduction	GO:0007606//sensory perception of chemical stimulus	GO:0051480//cytosolic calcium ion homeostasis
546	11202	5790	98.33%	52.5252	4347	97.06%	36.303	5879	97%	51.3382	6197	95.8%	53.2158	3848	96.16%	33.2947	3944	94.7%	34.2874	4871	96.85%	42.0874	alpha thalassemia/mental retardation syndrome X-linked	GO:0000790//nuclear chromatin	GO:0003676//nucleic acid binding	GO:0004386//helicase activity	GO:0019904//protein domain specific binding	GO:0032559//adenyl ribonucleotide binding	GO:0046914//transition metal ion binding	GO:0006305	GO:0006351//transcription	DNA-dependent	GO:0007420//brain development	GO:0033554//cellular response to stress
5478	2276	5787	95.25%	258.384	8228	94.29%	338.197	8719	96.79%	374.737	15207	96.13%	642.726	23668	96.49%	1007.92	23412	96.88%	1001.75	19748	98.37%	839.809	peptidylprolyl isomerase A (cyclophilin A)	GO:0043231//intracellular membrane-bounded organelle	GO:0044444//cytoplasmic part	GO:0005515//protein binding	GO:0016859//cis-trans isomerase activity	GO:0006310//DNA recombination	GO:0019058//viral infectious cycle	GO:0044267//cellular protein metabolic process	GO:0050792//regulation of viral reproduction	GO:0051704//multi-organism process
144348	4341	5778	92.72%	135.261	7040	93.3%	151.716	3697	93.09%	83.3091	4224	93.25%	93.6028	2560	93.2%	57.1591	2751	93.69%	61.7155	3027	94.01%	67.492	zinc finger protein 664	GO:0043231//intracellular membrane-bounded organelle	GO:0003676//nucleic acid binding	GO:0046914//transition metal ion binding	GO:0010468//regulation of gene expression
10075	14734	5755	97.39%	39.6926	6540	97.33%	41.5246	6940	96.6%	46.0757	9219	97.18%	60.1891	11060	96.76%	72.7562	12727	96.66%	84.1199	12069	97.07%	79.283	HECT	UBA and WWE domain containing 1	GO:0031981//nuclear lumen	GO:0003676//nucleic acid binding	GO:0019787//small conjugating protein ligase activity	GO:0016567//protein ubiquitination	GO:0048869//cellular developmental process
11198	4684	5730	95.71%	124.315	8597	97.61%	171.703	4179	94.36%	87.2747	5549	94.45%	113.96	3350	95.56%	69.3207	3251	95.54%	67.5917	2912	93.92%	60.1733	suppressor of Ty 16 homolog (S. cerevisiae)	GO:0031981//nuclear lumen	GO:0003711//transcription elongation regulator activity	GO:0032561//guanyl ribonucleotide binding	GO:0006259//DNA metabolic process	GO:0006351//transcription	DNA-dependent	GO:0010468//regulation of gene expression	GO:0033554//cellular response to stress	GO:0034728
103	6730	5655	95.71%	85.3891	5925	96.32%	82.361	2814	97.52%	40.9017	2795	98.14%	39.9504	3940	97.16%	56.7435	4544	98.48%	65.7532	3917	96.82%	56.3337	adenosine deaminase	RNA-specific	GO:0031981//nuclear lumen	GO:0003723//RNA binding	GO:0004000//adenosine deaminase activity	GO:0043169//cation binding	GO:0006396//RNA processing	GO:0009451//RNA modification	GO:0016458//gene silencing
1265	2478	5580	87.13%	228.832	8348	88.34%	315.159	2221	84.75%	87.6758	2829	86.56%	109.821	1477	86.24%	57.7716	1764	87.69%	69.3252	1443	87.49%	56.3631	calponin 2	GO:0030054//cell junction	GO:0032432//actin filament bundle	GO:0008092//cytoskeletal protein binding	GO:0008283//cell proliferation	GO:0009611//response to wounding	GO:0009612//response to mechanical stimulus	GO:0010467//gene expression	GO:0016477//cell migration	GO:0030036//actin cytoskeleton organization	GO:0045806//negative regulation of endocytosis	GO:0048534
50809	3938	5573	98.32%	143.813	5121	98.37%	121.654	2766	97.99%	68.7083	1928	97.26%	47.0962	1939	97.87%	47.7241	1952	98.58%	48.2723	2138	98.58%	52.5486	heterochromatin protein 1	binding protein 3	GO:0000785//chromatin	GO:0043231//intracellular membrane-bounded organelle	GO:0003676//nucleic acid binding	GO:0034728
23521	1142	5561	68.91%	494.848	3204	66.81%	262.467	4342	67.16%	371.926	3590	68.39%	302.401	3134	68.83%	265.992	3771	73.38%	321.576	8283	69.09%	702.022	ribosomal protein L13a	GO:0033279	GO:0005198//structural molecule activity	GO:0006412//translation
4666	3191	5521	46.22%	175.823	5678	41.71%	166.463	10609	67.6%	325.222	8012	47.88%	241.529	4830	59.17%	146.709	4220	55.28%	128.789	5111	53.02%	155.027	nascent polypeptide-associated complex alpha subunit	GO:0043231//intracellular membrane-bounded organelle	GO:0043234//protein complex	GO:0003676//nucleic acid binding	GO:0003712//transcription cofactor activity	GO:0006810//transport	GO:0010468//regulation of gene expression	GO:0010557//positive regulation of macromolecule biosynthetic process	GO:0051704//multi-organism process
6767	3214	5516	90.42%	174.407	4920	90.48%	143.208	5512	90.32%	167.763	4921	90.35%	147.286	3002	88.52%	90.5316	2886	91.23%	87.4468	3232	92.41%	97.3318	suppression of tumorigenicity 13 (colon carcinoma) (Hsp70 interacting protein)	GO:0032991//macromolecular complex	GO:0044444//cytoplasmic part	GO:0031072//heat shock protein binding	GO:0032558//adenyl deoxyribonucleotide binding	GO:0032269//negative regulation of cellular protein metabolic process	GO:0042026//protein refolding	GO:0051259//protein oligomerization
10250	3952	5493	94.96%	141.246	6540	94.03%	154.814	3496	93.47%	86.5341	3174	93.04%	77.2582	2508	92.16%	61.51	2139	92.46%	52.7093	2337	92.69%	57.2363	serine/arginine repetitive matrix 1	GO:0044428//nuclear part	GO:0005488//binding	GO:0008380//RNA splicing
9353	4950	5471	99.96%	112.317	5646	99.96%	106.705	2	1.98%	0.0395237	1	0.99%	0.0194334	1	0.99%	0.0195808	-	-	-	-	-	-	slit homolog 2 (Drosophila)	GO:0016020//membrane	GO:0044421//extracellular region part	GO:0044424//intracellular part	GO:0004857//enzyme inhibitor activity	GO:0005102//receptor binding	GO:0005539//glycosaminoglycan binding	GO:0042802//identical protein binding	GO:0043236//laminin binding	GO:0043394//proteoglycan binding	GO:0046872//metal ion binding	GO:0001763//morphogenesis of a branching structure	GO:0001822//kidney development	GO:0001932//regulation of protein amino acid phosphorylation	GO:0001960//negative regulation of cytokine-mediated signaling pathway	GO:0002040//sprouting angiogenesis	GO:0002689//negative regulation of leukocyte chemotaxis	GO:0006915//apoptosis	GO:0007155//cell adhesion	GO:0008283//cell proliferation	GO:0008585//female gonad development	GO:0009968//negative regulation of signal transduction	GO:0010467//gene expression	GO:0010591//regulation of lamellipodium assembly	GO:0010594//regulation of endothelial cell migration	GO:0014912//negative regulation of smooth muscle cell migration	GO:0021827
6232	361	5464	84.49%	1538.11	4444	88.92%	1151.64	7524	92.8%	2038.8	5736	91.14%	1528.47	3948	89.75%	1060	3360	92.8%	906.412	4640	94.46%	1244.06	ribosomal protein S27	GO:0015935//small ribosomal subunit	GO:0043231//intracellular membrane-bounded organelle	GO:0003676//nucleic acid binding	GO:0005198//structural molecule activity	GO:0046914//transition metal ion binding	GO:0006412//translation
23367	6644	5450	95.41%	83.3588	6039	95.62%	85.0323	4187	94.33%	61.6462	4800	94.61%	69.4971	6151	95.36%	89.7328	5910	95.77%	86.6266	5626	95.29%	81.9596	La ribonucleoprotein domain family	member 1	-	GO:0003676//nucleic acid binding	-
3308	3385	5440	99.62%	163.315	8836	99.59%	244.2	3660	99.14%	105.768	4311	99.17%	122.511	5426	99.73%	155.366	6890	99.88%	198.223	3717	99.41%	106.283	heat shock 70kDa protein 4	GO:0043231//intracellular membrane-bounded organelle	GO:0032559//adenyl ribonucleotide binding	GO:0006612//protein targeting to membrane	GO:0006950//response to stress	GO:0051131//chaperone-mediated protein complex assembly
6657	2520	5432	97.74%	219.05	4562	98.89%	169.357	457	86.63%	17.7398	1000	89.01%	38.1728	8	13.61%	0.307698	3	5.24%	0.115935	-	-	-	SRY (sex determining region Y)-box 2	GO:0043231//intracellular membrane-bounded organelle	GO:0043234//protein complex	GO:0044444//cytoplasmic part	GO:0001071	GO:0003723//RNA binding	GO:0030528//transcription regulator activity	GO:0043565//sequence-specific DNA binding	GO:0000165//MAPKKK cascade	GO:0001503//ossification	GO:0006357//regulation of transcription from RNA polymerase II promoter	GO:0006950//response to stress	GO:0007405//neuroblast proliferation	GO:0008285//negative regulation of cell proliferation	GO:0008593//regulation of Notch signaling pathway	GO:0010001//glial cell differentiation	GO:0010033//response to organic substance	GO:0010557//positive regulation of macromolecule biosynthetic process	GO:0019827//stem cell maintenance	GO:0021543//pallium development	GO:0021872	GO:0021983//pituitary gland development	GO:0022402//cell cycle process	GO:0030178//negative regulation of Wnt receptor signaling pathway	GO:0030855//epithelial cell differentiation	GO:0031128//developmental induction	GO:0033189//response to vitamin A
7203	2269	5411	85.72%	242.341	8413	91.71%	346.868	4262	89.82%	183.743	6289	90.39%	266.626	7762	88.32%	331.569	7389	91.89%	317.135	4637	91.41%	197.803	chaperonin containing TCP1	subunit 3 (gamma)	GO:0043232	GO:0043234//protein complex	GO:0044444//cytoplasmic part	GO:0005515//protein binding	GO:0032559//adenyl ribonucleotide binding	GO:0044267//cellular protein metabolic process
10236	2760	5405	96.52%	199.008	7019	99.28%	237.911	3742	97.03%	132.626	5309	96.67%	185.037	4412	98.37%	154.939	4341	98.77%	153.17	3330	98.77%	116.779	heterogeneous nuclear ribonucleoprotein R	GO:0030529//ribonucleoprotein complex	GO:0031981//nuclear lumen	GO:0003676//nucleic acid binding	GO:0006396//RNA processing
3187	2274	5402	96.48%	241.406	7102	96.75%	292.172	4848	97.58%	208.547	5692	94.72%	240.785	5541	96.57%	236.174	5496	97.98%	235.369	3351	98.07%	142.631	heterogeneous nuclear ribonucleoprotein H1 (H)	GO:0005856//cytoskeleton	GO:0030529//ribonucleoprotein complex	GO:0031981//nuclear lumen	GO:0008187//poly-pyrimidine tract binding	GO:0008380//RNA splicing
3005	2336	5393	91.78%	234.608	1542	91.4%	61.7533	7048	93.45%	295.138	3583	93.54%	147.546	136	79.62%	5.64289	69	60.87%	2.87654	438	89.38%	18.1481	H1 histone family	member 0	GO:0000785//chromatin	GO:0005856//cytoskeleton	GO:0043231//intracellular membrane-bounded organelle	GO:0003676//nucleic acid binding	GO:0034728
547	8843	5387	98.96%	61.9059	5393	99.02%	57.0531	36	17.51%	0.398231	25	13.29%	0.271954	1	0.55%	0.0109606	-	-	-	-	-	-	kinesin family member 1A	GO:0015630//microtubule cytoskeleton	GO:0003774//motor activity	GO:0032559//adenyl ribonucleotide binding	GO:0008088//axon cargo transport
10492	7337	5371	88.46%	74.3912	8297	92.3%	105.792	4733	90.16%	63.1031	6563	89.12%	86.0476	5402	89.18%	71.3627	5024	88.91%	66.6845	3848	93.02%	50.7629	synaptotagmin binding	cytoplasmic RNA interacting protein	GO:0030529//ribonucleoprotein complex	GO:0031981//nuclear lumen	GO:0042598//vesicular fraction	GO:0043234//protein complex	GO:0003729//mRNA binding	GO:0006396//RNA processing	GO:0048255//mRNA stabilization	GO:0051704//multi-organism process
10914	4539	5366	97.51%	120.137	6582	97.49%	135.658	3654	96.56%	78.7483	4581	97.09%	97.0856	3706	97.44%	79.1372	4263	99.32%	91.4637	2999	98.92%	63.9508	poly(A) polymerase alpha	GO:0031981//nuclear lumen	GO:0003676//nucleic acid binding	GO:0032559//adenyl ribonucleotide binding	GO:0070566//adenylyltransferase activity	GO:0031124//mRNA 3'-end processing
6651	8412	5350	97.72%	64.6308	6664	98.43%	74.1112	5500	98.19%	63.9582	5900	97.92%	67.4695	4412	98.04%	50.836	4999	97.92%	57.8732	3013	96.97%	34.668	SON DNA binding protein	GO:0016604//nuclear body	GO:0003723//RNA binding	GO:0019904//protein domain specific binding	GO:0043066//negative regulation of apoptosis
7529	3110	5344	98.33%	174.619	7165	97.72%	215.528	6030	99.32%	189.666	10790	98.78%	333.746	3967	97.88%	123.634	3892	99.2%	121.873	2615	98.2%	81.3843	tyrosine 3-monooxygenase/tryptophan 5-monooxygenase activation protein	beta polypeptide	GO:0043234//protein complex	GO:0048770	GO:0003712//transcription cofactor activity	GO:0016491//oxidoreductase activity	GO:0016597//amino acid binding	GO:0019899//enzyme binding	GO:0006350//transcription	GO:0006470//protein amino acid dephosphorylation	GO:0006886//intracellular protein transport	GO:0006915//apoptosis	GO:0007264//small GTPase mediated signal transduction	GO:0032507//maintenance of protein location in cell	GO:0044093	GO:0051259//protein oligomerization
10376	1771	5287	59.51%	303.372	7072	62.73%	373.57	5069	61.77%	279.986	10868	59.97%	590.318	5612	60.3%	307.139	5624	63.41%	309.258	1570	59.23%	85.8046	tubulin	alpha 1b	-	-	-
10051	5297	5287	98.21%	101.429	6448	98.68%	113.879	4105	96.83%	75.8082	6235	97.64%	113.23	7176	98.07%	131.307	7319	99.57%	134.56	6105	99.47%	111.554	structural maintenance of chromosomes 4	GO:0000793//condensed chromosome	GO:0043231//intracellular membrane-bounded organelle	GO:0032559//adenyl ribonucleotide binding	GO:0046983//protein dimerization activity	GO:0000070//mitotic sister chromatid segregation
2923	3060	5284	88.99%	175.479	4866	86.18%	148.764	3668	83.82%	117.257	5190	86.01%	163.155	5175	85.65%	163.917	4935	84.84%	157.058	4737	87.29%	149.834	protein disulfide isomerase family A	member 3	GO:0044432//endoplasmic reticulum part	GO:0048770	GO:0004175//endopeptidase activity	GO:0004620//phospholipase activity	GO:0005488//binding	GO:0015036//disulfide oxidoreductase activity	GO:0016862//intramolecular oxidoreductase activity	interconverting keto- and enol-groups	GO:0006605//protein targeting	GO:0006915//apoptosis	GO:0018904	GO:0019725//cellular homeostasis	GO:0023060	GO:0035437//maintenance of protein localization in endoplasmic reticulum	GO:0044267//cellular protein metabolic process
22974	3685	5261	93.16%	145.083	6255	92.94%	158.795	3499	92.43%	92.8836	5325	94.41%	139.007	5786	93%	152.187	4938	94.57%	130.499	4391	93.65%	115.333	TPX2	microtubule-associated	homolog (Xenopus laevis)	-	-	-
5708	2990	5259	97.26%	178.738	7522	95.79%	235.348	2091	96.29%	68.4094	3257	97.19%	104.786	4652	95.55%	150.801	4809	96.86%	156.631	3237	96.76%	104.785	proteasome (prosome	macropain) 26S subunit	non-ATPase	2	GO:0022624//proteasome accessory complex	GO:0005488//binding	GO:0009894	GO:0043161//proteasomal ubiquitin-dependent protein catabolic process	GO:0051439
55714	10810	5250	99.18%	49.3535	5038	98.95%	43.5994	2	0.91%	0.0180983	1	0.45%	0.00889875	598	79.16%	5.3618	720	85.47%	6.48635	718	87.1%	6.42877	odz	odd Oz/ten-m homolog 3 (Drosophila)	GO:0016021//integral to membrane	-	GO:0023060
6161	1787	5194	82.54%	295.367	5529	87.97%	289.448	7824	80.47%	428.289	7057	87.69%	379.884	6973	88.98%	378.208	5974	81.03%	325.562	7452	89.2%	403.625	ribosomal protein L32	GO:0015934//large ribosomal subunit	GO:0005198//structural molecule activity	GO:0005488//binding	GO:0006412//translation
10484	3890	5180	98.61%	135.321	4748	97.76%	114.185	1300	98.23%	32.6909	953	96.22%	23.5667	1287	97.22%	32.0674	1485	96.43%	37.1767	1287	99.25%	32.0227	Sec23 homolog A (S. cerevisiae)	GO:0005789//endoplasmic reticulum membrane	GO:0012507//ER to Golgi transport vesicle membrane	GO:0046914//transition metal ion binding	GO:0015031//protein transport	GO:0048193//Golgi vesicle transport
10313	4942	5179	72.22%	106.495	3689	87.62%	69.832	2865	87.76%	56.7093	2920	91.18%	56.8375	4536	92.9%	88.9622	4520	87.7%	89.0696	6172	69.53%	120.879	reticulon 3	-	-	-
51386	1970	5177	93.86%	267.052	4551	94.16%	216.117	6540	98.27%	324.746	5233	94.16%	255.529	3160	94.52%	155.473	2854	98.07%	141.085	4826	96.24%	237.11	eukaryotic translation initiation factor 3	subunit L	GO:0043234//protein complex	GO:0044452//nucleolar part	GO:0008135//translation factor activity	nucleic acid binding	GO:0006412//translation
55660	7528	5175	94.57%	69.8579	6386	96.2%	79.3593	4263	95.01%	55.3947	4369	88.93%	55.8287	2866	83.25%	36.9005	2686	78.37%	34.7472	2166	86.94%	27.8489	PRP40 pre-mRNA processing factor 40 homolog A (S. cerevisiae)	-	-	-
6233	1068	5160	85.58%	490.979	5716	93.26%	500.69	9391	88.01%	860.148	7208	97.19%	649.23	8857	97.57%	803.805	7459	90.07%	680.147	8866	86.7%	803.5	ribosomal protein S27a	GO:0015935//small ribosomal subunit	GO:0031090//organelle membrane	GO:0031981//nuclear lumen	GO:0005198//structural molecule activity	GO:0043169//cation binding	GO:0006412//translation	GO:0006917//induction of apoptosis	GO:0010557//positive regulation of macromolecule biosynthetic process	GO:0043066//negative regulation of apoptosis	GO:0043161//proteasomal ubiquitin-dependent protein catabolic process	GO:0051439
23326	5220	5153	96.97%	100.317	5491	96.7%	98.4077	2941	97.61%	55.1134	3209	96.86%	59.1363	2542	97.28%	47.1998	2967	98.77%	55.3529	2766	99.29%	51.2875	ubiquitin specific peptidase 22	GO:0070461//SAGA-type complex	GO:0003713//transcription coactivator activity	GO:0004402//histone acetyltransferase activity	GO:0016790//thiolester hydrolase activity	GO:0019783//small conjugating protein-specific protease activity	GO:0046914//transition metal ion binding	GO:0007275//multicellular organismal development	GO:0007346//regulation of mitotic cell cycle	GO:0010468//regulation of gene expression	GO:0010557//positive regulation of macromolecule biosynthetic process	GO:0016567//protein ubiquitination	GO:0016570//histone modification	GO:0019941//modification-dependent protein catabolic process	GO:0070646
908	2682	5139	95.3%	194.717	9062	96.5%	316.092	8636	95.97%	314.983	11488	96.01%	412.041	8396	96.01%	303.423	9305	97.09%	337.871	4614	96.5%	166.513	chaperonin containing TCP1	subunit 6A (zeta 1)	GO:0043234//protein complex	GO:0044444//cytoplasmic part	GO:0005515//protein binding	GO:0032559//adenyl ribonucleotide binding	GO:0051084//'de novo' posttranslational protein folding
7175	9727	5136	86.96%	53.6575	6476	89.99%	62.284	3553	82.08%	35.7313	3049	77.73%	30.1532	3851	78.99%	38.3734	4144	80.42%	41.4891	3626	81.94%	36.081	translocated promoter region (to activated MET oncogene)	GO:0000776//kinetochore	GO:0005635//nuclear envelope	GO:0031981//nuclear lumen	GO:0004812//aminoacyl-tRNA ligase activity	GO:0032559//adenyl ribonucleotide binding	GO:0006418//tRNA aminoacylation for protein translation	GO:0006605//protein targeting	GO:0045841//negative regulation of mitotic metaphase/anaphase transition	GO:0050658//RNA transport
142	4001	5116	97.55%	129.941	5789	97.88%	135.358	3009	97.6%	73.5676	5113	96.68%	122.931	4054	95.45%	98.2088	3888	97.15%	94.6349	2525	95.58%	61.0833	poly (ADP-ribose) polymerase 1	GO:0012505//endomembrane system	GO:0031981//nuclear lumen	GO:0043234//protein complex	GO:0000166//nucleotide binding	GO:0003676//nucleic acid binding	GO:0005515//protein binding	GO:0016763//transferase activity	transferring pentosyl groups	GO:0046914//transition metal ion binding	GO:0006281//DNA repair	GO:0006351//transcription	DNA-dependent	GO:0006464//protein modification process	GO:0010468//regulation of gene expression	GO:0016485//protein processing	GO:0032868//response to insulin stimulus	GO:0040008//regulation of growth
4103	1727	5065	99.07%	298.038	9049	99.54%	490.181	2	5.67%	0.113284	1	2.84%	0.0557009	5	13.95%	0.280616	-	-	-	-	-	-	melanoma antigen family A	4	GO:0016020//membrane	GO:0005488//binding	-
9031	6133	5062	94.96%	83.8753	6487	94.34%	98.9508	3299	93.69%	52.6189	4245	94.77%	66.5824	2734	94.73%	43.2077	2556	95.68%	40.5865	2497	96.23%	39.4072	bromodomain adjacent to zinc finger domain	1B	GO:0000775//chromosome	centromeric region	GO:0005657//replication fork	GO:0070603//SWI/SNF-type complex	GO:0004713//protein tyrosine kinase activity	GO:0008134//transcription factor binding	GO:0030546//receptor activator activity	GO:0032559//adenyl ribonucleotide binding	GO:0042393//histone binding	GO:0046914//transition metal ion binding	GO:0006281//DNA repair	GO:0006337//nucleosome disassembly	GO:0006338//chromatin remodeling	GO:0006351//transcription	DNA-dependent	GO:0006468//protein amino acid phosphorylation	GO:0009887//organ morphogenesis	GO:0010468//regulation of gene expression
5725	3340	5060	97.01%	153.953	7921	96.38%	221.861	4071	95.78%	119.23	6691	96.32%	192.708	5721	96.32%	166.02	6227	97.37%	181.562	3549	97.4%	102.846	polypyrimidine tract binding protein 1	GO:0030529//ribonucleoprotein complex	GO:0031981//nuclear lumen	GO:0003727//single-stranded RNA binding	GO:0004518//nuclease activity	GO:0043566//structure-specific DNA binding	GO:0006396//RNA processing
6726	1648	5056	94.66%	311.77	5275	96.24%	299.443	3344	96.6%	198.491	4177	95.51%	243.816	3352	95.69%	197.143	3141	95.51%	185.611	2545	96.54%	149.472	signal recognition particle 9kDa	GO:0030867//rough endoplasmic reticulum membrane	GO:0048500//signal recognition particle	GO:0003723//RNA binding	GO:0043021//ribonucleoprotein binding	GO:0006448//regulation of translational elongation	GO:0006613//cotranslational protein targeting to membrane
5500	4991	5036	95.65%	102.538	4302	95.41%	80.6364	3867	96.11%	75.7913	3115	96.19%	60.0379	4234	95.13%	82.224	3470	95.25%	67.7073	3609	95.33%	69.9888	protein phosphatase 1	catalytic subunit	beta isozyme	GO:0008287//protein serine/threonine phosphatase complex	GO:0035097//histone methyltransferase complex	GO:0044444//cytoplasmic part	GO:0004722//protein serine/threonine phosphatase activity	GO:0043169//cation binding	GO:0005978//glycogen biosynthetic process	GO:0005980//glycogen catabolic process	GO:0006464//protein modification process	GO:0048513//organ development
3376	4510	5014	99.67%	112.978	7272	99.42%	150.843	3950	99.31%	85.6748	4686	99.4%	99.9495	8467	99.78%	181.965	7601	99.87%	164.13	11755	99.71%	252.276	isoleucyl-tRNA synthetase	GO:0000267//cell fraction	GO:0044444//cytoplasmic part	GO:0004812//aminoacyl-tRNA ligase activity	GO:0032559//adenyl ribonucleotide binding	GO:0046914//transition metal ion binding	GO:0006418//tRNA aminoacylation for protein translation
10963	2219	5014	94.14%	229.621	7667	96.3%	323.234	4646	94.77%	204.812	6399	94.59%	277.402	7459	96.44%	325.806	9340	99.64%	409.905	5468	96.3%	238.507	stress-induced-phosphoprotein 1	GO:0032991//macromolecular complex	GO:0043231//intracellular membrane-bounded organelle	GO:0031072//heat shock protein binding	GO:0050896//response to stimulus
6046	4907	5010	93.17%	103.754	4907	92.5%	93.551	3562	90.14%	71.0085	2833	91.16%	55.5374	5002	91.73%	98.8014	4976	90.93%	98.7547	4969	89.71%	98.0127	bromodomain containing 2	GO:0043231//intracellular membrane-bounded organelle	GO:0004672//protein kinase activity	GO:0048232//male gamete generation
6208	793	4943	85.5%	633.435	4841	87.64%	571.097	6710	92.43%	827.717	6058	93.32%	734.871	7607	88.4%	929.77	6309	93.82%	774.785	7748	82.98%	945.684	ribosomal protein S14	GO:0015935//small ribosomal subunit	GO:0031981//nuclear lumen	GO:0003729//mRNA binding	GO:0005198//structural molecule activity	GO:0006357//regulation of transcription from RNA polymerase II promoter	GO:0006364//rRNA processing	GO:0006412//translation	GO:0030099//myeloid cell differentiation	GO:0042257//ribosomal subunit assembly
6780	3688	4939	97.21%	136.092	4859	99.05%	123.255	3230	96.56%	85.6731	3151	96.8%	82.1887	1419	97.78%	37.293	1569	99.13%	41.431	1536	97.13%	40.3116	staufen	RNA binding protein	homolog 1 (Drosophila)	GO:0005783//endoplasmic reticulum	GO:0015630//microtubule cytoskeleton	GO:0042995//cell projection	GO:0044297//cell body	GO:0003723//RNA binding	GO:0019903//protein phosphatase binding	-
55752	5582	4904	99.16%	89.2782	4983	98.5%	83.5121	2229	96.81%	39.0619	3093	98.58%	53.3022	634	92.21%	11.0087	558	93.82%	9.73504	623	91.29%	10.8026	septin 11	GO:0030425//dendrite	GO:0032156	GO:0032432//actin filament bundle	GO:0044459//plasma membrane part	GO:0032561//guanyl ribonucleotide binding	GO:0009987//cellular process	GO:0051259//protein oligomerization
23020	7230	4881	98.42%	68.6049	6404	98.73%	82.8631	5258	97.8%	71.1402	5443	97.37%	72.4194	6606	97.83%	88.5596	6896	97.63%	92.8865	6325	98.98%	84.6743	small nuclear ribonucleoprotein 200kDa (U5)	GO:0030532//small nuclear ribonucleoprotein complex	GO:0032559//adenyl ribonucleotide binding	GO:0042623//ATPase activity	coupled	GO:0000245//spliceosome assembly	GO:0050953//sensory perception of light stimulus
6146	2099	4876	96.52%	236.067	4874	96.86%	217.231	9912	97.14%	461.936	7779	97.86%	356.505	5061	96.9%	233.7	4199	98.05%	194.817	6044	97.81%	278.703	ribosomal protein L22	GO:0015934//large ribosomal subunit	GO:0003676//nucleic acid binding	GO:0005198//structural molecule activity	GO:0005539//glycosaminoglycan binding	GO:0006412//translation	GO:0030217//T cell differentiation
5250	1919	4874	89.63%	258.104	6245	95.47%	304.443	4180	91.04%	213.076	4733	93.85%	237.256	6877	91.25%	347.344	6457	90.78%	327.68	6511	87.44%	328.399	solute carrier family 25 (mitochondrial carrier	phosphate carrier)	member 3	GO:0016021//integral to membrane	GO:0019866//organelle inner membrane	GO:0043231//intracellular membrane-bounded organelle	GO:0015114//phosphate transmembrane transporter activity	GO:0015291//secondary active transmembrane transporter activity	GO:0006810//transport	GO:0044237//cellular metabolic process
950	4780	4870	96.28%	103.535	2695	94.77%	52.7447	1530	96.13%	31.311	1290	92.51%	25.9607	1087	90.42%	22.0413	868	94.25%	17.6842	1611	96.11%	32.621	scavenger receptor class B	member 2	GO:0005626//insoluble fraction	GO:0005764//lysosome	GO:0016021//integral to membrane	GO:0004871//signal transducer activity	GO:0005488//binding	GO:0009987//cellular process	GO:0023060
1778	14361	4868	98.27%	34.4469	4413	98.39%	28.7473	4576	97.86%	31.1698	4842	98.11%	32.4336	4473	97.97%	30.1891	4765	99.19%	32.3126	4665	99.14%	31.441	dynein	cytoplasmic 1	heavy chain 1	GO:0030286//dynein complex	GO:0043231//intracellular membrane-bounded organelle	GO:0044444//cytoplasmic part	GO:0003774//motor activity	GO:0016887//ATPase activity	GO:0032559//adenyl ribonucleotide binding	GO:0000278//mitotic cell cycle	GO:0007017//microtubule-based process	GO:0009207	GO:0051234//establishment of localization
10933	1969	4863	90.5%	250.982	5166	92.18%	245.447	2968	89.54%	147.452	3240	89.59%	158.29	5893	89.13%	290.085	5392	95.84%	266.684	4835	93.4%	237.673	mortality factor 4 like 1	GO:0043189//H4/H2A histone acetyltransferase complex	GO:0070822//Sin3-type complex	GO:0005515//protein binding	GO:0000725//recombinational repair	GO:0006476//protein amino acid deacetylation	GO:0010468//regulation of gene expression	GO:0016573//histone acetylation	GO:0040007//growth
1656	6246	4861	96.14%	79.0876	5001	96.27%	74.9037	3422	95.07%	53.5933	3676	95.36%	56.6146	2135	94.33%	33.1307	2769	96.64%	43.1732	1793	95.07%	27.7848	DEAD (Asp-Glu-Ala-Asp) box polypeptide 6	GO:0030529//ribonucleoprotein complex	GO:0031981//nuclear lumen	GO:0003676//nucleic acid binding	GO:0003724//RNA helicase activity	GO:0032559//adenyl ribonucleotide binding	GO:0042623//ATPase activity	coupled	GO:0009207	GO:0032501//multicellular organismal process
5962	4498	4860	97.4%	109.8	4434	95.98%	92.2199	1692	96.2%	36.7971	1659	93.49%	35.4799	3775	95.95%	81.3454	3771	96.93%	81.6452	3426	97.62%	73.722	radixin	GO:0005902//microvillus	GO:0005911//cell-cell junction	GO:0031252//cell leading edge	GO:0032155//cell division site part	GO:0043231//intracellular membrane-bounded organelle	GO:0043232	GO:0008092//cytoskeletal protein binding	GO:0008105//asymmetric protein localization	GO:0010033//response to organic substance	GO:0030031//cell projection assembly	GO:0051693//actin filament capping
55000	7115	4811	95.35%	68.714	4470	95.84%	58.7734	3256	94.79%	44.7654	2337	96.28%	31.5965	1564	92.4%	21.3058	1536	92.14%	21.0237	2406	94.98%	32.7303	taurine upregulated 1 (non-protein coding)	-	-	-
5034	2596	4809	94.65%	188.25	5444	92.33%	196.183	5492	94.11%	206.947	6606	95.38%	244.787	7430	94.34%	277.408	6384	95.57%	239.487	8560	95.42%	319.153	prolyl 4-hydroxylase	beta polypeptide	GO:0016020//membrane	GO:0042598//vesicular fraction	GO:0044432//endoplasmic reticulum part	GO:0048770	GO:0015036//disulfide oxidoreductase activity	GO:0016862//intramolecular oxidoreductase activity	interconverting keto- and enol-groups	GO:0019798	GO:0046983//protein dimerization activity	GO:0018904	GO:0019471	GO:0019725//cellular homeostasis
2665	2441	4794	95.08%	199.579	6110	95.29%	234.165	5328	94.35%	213.515	5948	94.18%	234.4	6044	95.41%	239.989	5996	95.25%	239.214	5593	94.92%	221.772	GDP dissociation inhibitor 2	GO:0043231//intracellular membrane-bounded organelle	GO:0044444//cytoplasmic part	GO:0005092//GDP-dissociation inhibitor activity	GO:0005099//Ras GTPase activator activity	GO:0051020//GTPase binding	GO:0006810//transport	GO:0033124	GO:0035556//intracellular signal transduction
3998	4848	4787	98.02%	100.343	5423	98.06%	104.647	2195	95.36%	44.2899	1513	95.19%	30.0214	3431	98.7%	68.5951	3435	96.72%	69.0014	5561	97.77%	111.025	lectin	mannose-binding	1	GO:0005793//ER-Golgi intermediate compartment	GO:0012505//endomembrane system	GO:0030016//myofibril	GO:0031090//organelle membrane	GO:0031224//intrinsic to membrane	GO:0042598//vesicular fraction	GO:0043231//intracellular membrane-bounded organelle	GO:0005515//protein binding	GO:0046872//metal ion binding	GO:0048029//monosaccharide binding	GO:0007599//hemostasis	GO:0044267//cellular protein metabolic process	GO:0048193//Golgi vesicle transport
3151	1989	4754	92.86%	242.89	6492	94.07%	305.346	3733	76.22%	183.593	7125	88.94%	344.592	3121	76.07%	152.088	2448	69.68%	119.859	1433	64.15%	69.7334	high-mobility group nucleosomal binding domain 2	-	-	-
4953	2062	4741	92.73%	233.65	8290	95.05%	376.109	3073	95.54%	145.783	6022	94.37%	280.936	2115	94.91%	99.4162	2136	97.96%	100.88	926	97.48%	43.4662	ornithine decarboxylase 1	GO:0044444//cytoplasmic part	GO:0005488//binding	GO:0016831//carboxy-lyase activity	GO:0006595//polyamine metabolic process	GO:0008283//cell proliferation	GO:0048513//organ development	GO:0051707//response to other organism
5108	8788	4727	96.71%	54.6613	5054	95.73%	53.8014	2261	91.23%	25.1677	2121	87.66%	23.217	1738	84.82%	19.1688	1693	88.11%	18.7612	2633	95.37%	28.9995	pericentriolar material 1	GO:0005813//centrosome	GO:0005929//cilium	GO:0005515//protein binding	GO:0010721//negative regulation of cell development	GO:0010927	GO:0021846//cell proliferation in forebrain	GO:0031023//microtubule organizing center organization	GO:0033365//protein localization in organelle
51012	2581	4724	72.07%	185.997	4913	71.95%	178.077	2225	71.83%	84.3286	2076	72.26%	77.3739	5984	72.65%	224.719	5694	72.88%	214.844	7154	72.45%	268.281	slowmo homolog 2 (Drosophila)	GO:0043231//intracellular membrane-bounded organelle	-	-
11168	3396	4724	92.43%	141.36	3760	94.7%	103.578	2184	94.67%	62.9097	2402	93.52%	68.0394	3559	94.14%	101.577	2999	94.46%	86.0008	5376	94.11%	153.222	PC4 and SFRS1 interacting protein 1	GO:0043231//intracellular membrane-bounded organelle	GO:0044444//cytoplasmic part	-	GO:0006310//DNA recombination	GO:0010467//gene expression	GO:0019058//viral infectious cycle
9689	3400	4723	93.71%	141.164	9085	92.82%	249.974	3669	91%	105.561	5486	94.44%	155.214	8967	97.59%	255.625	8196	97.71%	234.756	10249	98.09%	291.764	basic leucine zipper and W2 domains 1	GO:0044424//intracellular part	GO:0005488//binding	GO:0010468//regulation of gene expression	GO:0044260
2058	5021	4720	96.43%	95.5293	5288	95.34%	98.5257	3409	96.02%	66.4155	3749	95.68%	71.8257	8733	96.75%	168.581	7052	97.79%	136.778	9966	97.19%	192.114	glutamyl-prolyl-tRNA synthetase	GO:0000267//cell fraction	GO:0044444//cytoplasmic part	GO:0003676//nucleic acid binding	GO:0004812//aminoacyl-tRNA ligase activity	GO:0032559//adenyl ribonucleotide binding	GO:0006418//tRNA aminoacylation for protein translation	GO:0065003
3301	1538	4705	96.42%	310.877	7659	96.1%	465.869	2934	97.46%	186.611	4217	96.42%	263.756	4752	97.72%	299.471	4890	97.66%	309.632	1861	98.31%	117.117	DnaJ (Hsp40) homolog	subfamily A	member 1	-	-	-
6426	5668	4691	96.79%	84.1047	8578	96.51%	141.581	4697	96.59%	81.0631	7315	97.88%	124.148	6468	97.35%	110.605	5991	97.09%	102.935	2101	95.87%	35.8778	serine/arginine-rich splicing factor 1	GO:0044428//nuclear part	GO:0003676//nucleic acid binding	GO:0019904//protein domain specific binding	GO:0000245//spliceosome assembly	GO:0006941//striated muscle contraction	GO:0043009//chordate embryonic development
7916	6958	4658	98.06%	68.0299	5455	98.55%	73.343	3797	96.58%	53.3813	3925	97.82%	54.2638	5423	98.53%	75.5423	6750	98.39%	94.4741	7207	98.81%	100.254	proline-rich coiled-coil 2A	-	GO:0005488//binding	-
9669	4698	4655	98.98%	100.691	7200	99.4%	143.373	4818	98.7%	100.32	5706	98.98%	116.835	6549	98.57%	135.113	5556	99.28%	115.171	3717	99.6%	76.5789	eukaryotic translation initiation factor 5B	-	-	-
9761	6367	4654	94.82%	74.2807	4073	97.27%	59.845	2751	93.91%	42.2657	3371	96.64%	50.9306	3545	96.37%	53.9656	4096	97.97%	62.6497	2878	97.06%	43.7507	malectin	GO:0031090//organelle membrane	GO:0031224//intrinsic to membrane	GO:0043231//intracellular membrane-bounded organelle	GO:0005488//binding	GO:0044267//cellular protein metabolic process
51495	3213	4645	99.38%	146.913	3805	99.04%	110.788	2753	99.38%	83.8162	3313	99.07%	99.1895	1944	98.41%	58.6436	2124	98.51%	64.378	1864	99.13%	56.1519	protein tyrosine phosphatase-like A domain containing 1	GO:0031090//organelle membrane	GO:0031224//intrinsic to membrane	GO:0043231//intracellular membrane-bounded organelle	GO:0003824//catalytic activity	GO:0005488//binding	GO:0008047//enzyme activator activity	GO:0000187//activation of MAPK activity	GO:0006631//fatty acid metabolic process	GO:0007265//Ras protein signal transduction
5217	2117	4643	97.31%	222.876	4294	97.45%	189.753	1087	94.24%	50.2275	1303	95.51%	59.2077	11	20.88%	0.503625	10	18.61%	0.460016	6	13.79%	0.274322	profilin 2	GO:0005856//cytoskeleton	GO:0008092//cytoskeletal protein binding	GO:0035091//phosphoinositide binding	GO:0008064//regulation of actin polymerization or depolymerization
6224	1013	4581	85.09%	459.553	5041	91.02%	465.538	6638	79.17%	641.004	4943	78.87%	469.392	4453	79.66%	426.068	3858	83.51%	370.891	4885	90.33%	466.75	ribosomal protein S20	GO:0015935//small ribosomal subunit	GO:0003676//nucleic acid binding	GO:0005198//structural molecule activity	GO:0006412//translation
10657	2685	4569	98.29%	172.927	5141	98.32%	179.123	3881	97.06%	141.394	4178	98.73%	149.685	2386	98.29%	86.1314	2431	99.26%	88.1727	2282	98.96%	82.2623	KH domain containing	RNA binding	signal transduction associated 1	GO:0043231//intracellular membrane-bounded organelle	GO:0043234//protein complex	GO:0003676//nucleic acid binding	GO:0019904//protein domain specific binding	GO:0030528//transcription regulator activity	GO:0030674//protein binding	bridging	GO:0006350//transcription	GO:0006396//RNA processing	GO:0022402//cell cycle process	GO:0023033	GO:0023060	GO:0032239	GO:0050794//regulation of cellular process
10238	6369	4563	98.84%	72.8055	4092	98.74%	60.1053	5138	98.59%	78.9143	5723	98.68%	86.4385	1210	97.69%	18.4141	1294	98.9%	19.7859	1738	98.74%	26.4124	DDB1 and CUL4 associated factor 7	GO:0031461//cullin-RING ubiquitin ligase complex	GO:0043231//intracellular membrane-bounded organelle	GO:0005488//binding	GO:0009888//tissue development	GO:0032446//protein modification by small protein conjugation	GO:0032501//multicellular organismal process
10787	4637	4559	91.18%	99.9119	4491	92.37%	90.6054	2763	89.58%	58.2876	2920	91.91%	60.576	2252	90.75%	47.0724	2578	91.14%	54.1426	2737	92.26%	57.1304	NCK-associated protein 1	GO:0030027//lamellipodium	GO:0031224//intrinsic to membrane	GO:0005488//binding	GO:0001667//ameboidal cell migration	GO:0007509//mesoderm migration	GO:0008105//asymmetric protein localization	GO:0008595//anterior/posterior axis specification	embryo	GO:0010171//body morphogenesis	GO:0012501//programmed cell death	GO:0014020	GO:0030031//cell projection assembly	GO:0030036//actin cytoskeleton organization	GO:0031647//regulation of protein stability	GO:0048562//embryonic organ morphogenesis
1642	4355	4554	96.21%	106.265	5507	97.06%	118.297	5939	97.15%	133.401	7801	96.46%	172.313	8032	97.8%	178.76	7846	97.15%	175.45	5594	97.86%	124.327	damage-specific DNA binding protein 1	127kDa	GO:0031981//nuclear lumen	GO:0080008//CUL4 RING ubiquitin ligase complex	GO:0003677//DNA binding	GO:0006289//nucleotide-excision repair	GO:0007050//cell cycle arrest	GO:0016567//protein ubiquitination	GO:0043161//proteasomal ubiquitin-dependent protein catabolic process	GO:0051704//multi-organism process
689	1262	4543	88.27%	365.821	5759	92.55%	426.91	8982	95.17%	696.22	9817	97.31%	748.298	5445	89.94%	418.19	4793	97.94%	369.864	5481	93.58%	420.368	basic transcription factor 3	GO:0043231//intracellular membrane-bounded organelle	GO:0005488//binding	GO:0030528//transcription regulator activity	GO:0006351//transcription	DNA-dependent	GO:0010468//regulation of gene expression
4677	2868	4537	98.08%	160.759	6668	98.61%	217.503	1444	94.87%	49.2516	1481	94.32%	49.6742	3984	97.38%	134.64	3188	99.13%	108.251	3590	97.8%	121.156	asparaginyl-tRNA synthetase	GO:0000267//cell fraction	GO:0043231//intracellular membrane-bounded organelle	GO:0044444//cytoplasmic part	GO:0004812//aminoacyl-tRNA ligase activity	GO:0032559//adenyl ribonucleotide binding	GO:0006418//tRNA aminoacylation for protein translation
8763	3128	4535	95.2%	147.331	5237	96.13%	156.626	3711	95.91%	116.053	3117	95.49%	95.8572	2417	95.04%	74.8937	2406	98.21%	74.907	2447	97.41%	75.7176	CD164 molecule	sialomucin	GO:0005764//lysosome	GO:0016021//integral to membrane	GO:0031090//organelle membrane	GO:0005488//binding	GO:0008283//cell proliferation	GO:0016337//cell-cell adhesion	GO:0023060	GO:0048534
1660	4680	4529	95.58%	98.3425	7562	97.12%	151.161	3521	95.3%	73.5958	6771	96.15%	139.175	6169	95.9%	127.763	6143	96.32%	127.829	2048	93.8%	42.3559	DEAH (Asp-Glu-Ala-His) box polypeptide 9	GO:0005815//microtubule organizing center	GO:0031981//nuclear lumen	GO:0043234//protein complex	GO:0003678//DNA helicase activity	GO:0003723//RNA binding	GO:0003724//RNA helicase activity	GO:0032559//adenyl ribonucleotide binding	GO:0042623//ATPase activity	coupled	GO:0006396//RNA processing	GO:0009408//response to heat	GO:0048255//mRNA stabilization
10659	9256	4523	95.89%	49.6579	6676	96.34%	67.4748	4	2.12%	0.0422736	5	2.65%	0.0519639	1	0.53%	0.0104716	-	-	-	-	-	-	CUGBP	Elav-like family member 2	GO:0000267//cell fraction	GO:0043231//intracellular membrane-bounded organelle	GO:0003676//nucleic acid binding	GO:0000245//spliceosome assembly	GO:0044057
488	8329	4520	94.93%	55.1481	5175	96.53%	58.1254	3510	95.79%	41.2237	4568	94.65%	52.758	5091	96.82%	59.2442	6058	98.54%	70.8321	4981	98.7%	57.8833	ATPase	Ca++ transporting	cardiac muscle	slow twitch 2	GO:0005789//endoplasmic reticulum membrane	GO:0016021//integral to membrane	GO:0032991//macromolecular complex	GO:0042598//vesicular fraction	GO:0001664//G-protein-coupled receptor binding	GO:0019829//cation-transporting ATPase activity	GO:0032559//adenyl ribonucleotide binding	GO:0046872//metal ion binding	GO:0006816//calcium ion transport	GO:0006875//cellular metal ion homeostasis	GO:0006936//muscle contraction	GO:0008016//regulation of heart contraction	GO:0009206	GO:0009207	GO:0009725//response to hormone stimulus	GO:0009888//tissue development	GO:0023034//intracellular signaling pathway
7170	7116	4517	17.75%	64.5058	6130	19.62%	80.5885	4216	26.03%	57.9559	6700	17.57%	90.572	5151	16.62%	70.1602	4306	20.46%	58.9294	2455	13.25%	33.3922	tropomyosin 3	GO:0005865//striated muscle thin filament	GO:0005884//actin filament	GO:0030427//site of polarized growth	GO:0032155//cell division site part	GO:0032432//actin filament bundle	GO:0042995//cell projection	GO:0043234//protein complex	GO:0005515//protein binding	GO:0008092//cytoskeletal protein binding	GO:0006936//muscle contraction	GO:0007417//central nervous system development	GO:0009987//cellular process
81611	3470	4512	96.66%	132.137	4164	95.24%	112.261	1547	95.97%	43.6108	1630	93.98%	45.1869	2057	95.56%	57.4566	2046	94.47%	57.4209	1773	96.14%	49.4548	acidic (leucine-rich) nuclear phosphoprotein 32 family	member E	GO:0031410//cytoplasmic vesicle	GO:0043231//intracellular membrane-bounded organelle	GO:0004857//enzyme inhibitor activity	GO:0005488//binding	GO:0019222//regulation of metabolic process
1108	6511	4507	98.3%	70.3436	5621	98.65%	80.7633	8079	99.54%	121.379	7730	99.65%	114.205	5005	98.82%	74.5061	5308	98.65%	79.392	3895	99.51%	57.9014	chromodomain helicase DNA binding protein 4	-	-	-
8087	8911	4497	80.8%	51.2839	3708	75.14%	38.928	2461	65.38%	27.0158	1466	46.39%	15.8257	2510	59.79%	27.3013	2640	67.15%	28.8517	3544	73.08%	38.4943	fragile X mental retardation	autosomal homolog 1	GO:0030016//myofibril	GO:0030529//ribonucleoprotein complex	GO:0031981//nuclear lumen	GO:0003729//mRNA binding	GO:0006412//translation	GO:0012501//programmed cell death	GO:0048513//organ development	GO:0048869//cellular developmental process
7468	8390	4484	70.27%	54.3111	3563	69.64%	39.7285	2403	66.22%	28.0172	3051	58.59%	34.9812	1693	50.76%	19.5583	1649	51.45%	19.1405	2344	55.45%	27.0411	Wolf-Hirschhorn syndrome candidate 1	GO:0005635//nuclear envelope	GO:0031981//nuclear lumen	GO:0003676//nucleic acid binding	GO:0016279//protein-lysine N-methyltransferase activity	GO:0046914//transition metal ion binding	GO:0003284	GO:0003285//septum secundum development	GO:0009653//anatomical structure morphogenesis	GO:0010468//regulation of gene expression	GO:0016571//histone methylation
9126	4131	4475	97.87%	110.084	4970	97.94%	112.551	2474	95.72%	58.5838	3415	98.02%	79.5226	3400	96.51%	79.7736	3129	96.3%	73.7639	4184	98.18%	98.0316	structural maintenance of chromosomes 3	GO:0000795//synaptonemal complex	GO:0005578//proteinaceous extracellular matrix	GO:0034399//nuclear periphery	GO:0043234//protein complex	GO:0044430//cytoskeletal part	GO:0003774//motor activity	GO:0005198//structural molecule activity	GO:0032559//adenyl ribonucleotide binding	GO:0046983//protein dimerization activity	GO:0000087//M phase of mitotic cell cycle	GO:0006260//DNA replication	GO:0006996//organelle organization	GO:0007059//chromosome segregation	GO:0009292//genetic transfer	GO:0010948	GO:0023060	GO:0033554//cellular response to stress
9774	7277	4473	88.55%	62.4642	7103	91.59%	91.3141	4514	90.71%	60.6795	6096	88.69%	80.5837	4564	86.97%	60.7895	5080	82.63%	67.9837	2163	84.62%	28.7696	BCL2-associated transcription factor 1	GO:0031981//nuclear lumen	GO:0003676//nucleic acid binding	GO:0030528//transcription regulator activity	GO:0006350//transcription	GO:0006915//apoptosis	GO:0012502//induction of programmed cell death
3184	2257	4468	97.25%	201.171	6787	98.18%	281.316	4311	97.83%	186.844	6768	95.3%	288.459	4367	97.03%	187.537	3907	98.4%	168.58	2670	96.94%	114.501	heterogeneous nuclear ribonucleoprotein D (AU-rich element RNA binding protein 1	37kDa)	GO:0030529//ribonucleoprotein complex	GO:0043231//intracellular membrane-bounded organelle	GO:0044444//cytoplasmic part	GO:0003723//RNA binding	GO:0030528//transcription regulator activity	GO:0043565//sequence-specific DNA binding	GO:0000956//nuclear-transcribed mRNA catabolic process	GO:0006351//transcription	DNA-dependent	GO:0006396//RNA processing	GO:0043488//regulation of mRNA stability	GO:0051169//nuclear transport
2495	1245	4462	81.53%	364.204	4554	82.17%	342.194	27796	84.74%	2183.97	22265	82.25%	1720.32	42438	84.9%	3303.85	33460	83.94%	2617.28	33854	89.88%	2631.9	ferritin	heavy polypeptide 1	GO:0043231//intracellular membrane-bounded organelle	GO:0044444//cytoplasmic part	GO:0005506//iron ion binding	GO:0016724	GO:0000041//transition metal ion transport	GO:0002376//immune system process	GO:0006879//cellular iron ion homeostasis	GO:0008152//metabolic process	GO:0008283//cell proliferation	GO:0010939	GO:0048193//Golgi vesicle transport
682	2024	4460	83.2%	223.928	4252	83.5%	196.531	4212	85.57%	203.569	5987	76.98%	284.547	6833	78.9%	327.217	5669	85.52%	272.766	9806	85.67%	468.933	basigin (Ok blood group)	GO:0005886//plasma membrane	GO:0012505//endomembrane system	GO:0031224//intrinsic to membrane	GO:0048770	GO:0008028//monocarboxylic acid transmembrane transporter activity	GO:0048029//monosaccharide binding	GO:0003006//reproductive developmental process	GO:0009725//response to hormone stimulus	GO:0010038//response to metal ion	GO:0023033	GO:0042476//odontogenesis
665	3505	4440	96.38%	128.73	963	96.32%	25.7032	1679	96.6%	46.8593	523	93.81%	14.3539	456	86.59%	12.6099	347	86.28%	9.64129	1407	97.06%	38.854	BCL2/adenovirus E1B 19kDa interacting protein 3-like	GO:0012505//endomembrane system	GO:0031224//intrinsic to membrane	GO:0031967	GO:0043231//intracellular membrane-bounded organelle	GO:0044444//cytoplasmic part	GO:0042802//identical protein binding	GO:0046983//protein dimerization activity	GO:0002252	GO:0006915//apoptosis	GO:0010629//negative regulation of gene expression	GO:0012502//induction of programmed cell death	GO:0051704//multi-organism process
55629	2428	4416	98.15%	184.827	3771	94.98%	145.297	2548	96.17%	102.656	2379	94.69%	94.2542	1040	97.57%	41.5164	998	97.98%	40.0291	872	97.45%	34.7614	proline-rich nuclear receptor coactivator 2	GO:0030529//ribonucleoprotein complex	GO:0043231//intracellular membrane-bounded organelle	GO:0005488//binding	GO:0010468//regulation of gene expression	GO:0031086//nuclear-transcribed mRNA catabolic process	deadenylation-independent decay
6181	511	4410	90.22%	877.006	4673	95.69%	855.506	7600	99.41%	1454.87	6570	96.09%	1236.8	3464	94.91%	657.041	3025	94.72%	576.498	3998	94.52%	757.271	ribosomal protein	large	P2	GO:0015934//large ribosomal subunit	GO:0003676//nucleic acid binding	GO:0005198//structural molecule activity	GO:0006412//translation
51520	4868	4405	96.92%	91.956	4725	96.65%	90.8029	2669	95.36%	53.6328	2172	94.54%	42.9204	4041	96.53%	80.4588	3712	97.08%	74.2593	5793	97.58%	115.181	leucyl-tRNA synthetase	-	-	-
55832	5956	4399	96.26%	75.0557	4414	95.05%	69.3308	2457	95.3%	40.3537	2829	96.16%	45.6913	2175	91.17%	35.3948	2519	96.05%	41.1877	1882	91.44%	30.584	cullin-associated and neddylation-dissociated 1	GO:0043231//intracellular membrane-bounded organelle	GO:0043234//protein complex	GO:0005515//protein binding	GO:0030528//transcription regulator activity	GO:0032446//protein modification by small protein conjugation	GO:0044092	GO:0045898//regulation of RNA polymerase II transcriptional preinitiation complex assembly	GO:0048869//cellular developmental process
57534	9308	4399	98.14%	48.0266	3305	97.29%	33.2172	2714	95.84%	28.5224	1428	93.92%	14.758	1016	89.3%	10.5797	1019	90.88%	10.6613	1864	93.46%	19.3829	mindbomb homolog 1 (Drosophila)	GO:0016020//membrane	GO:0016023//cytoplasmic membrane-bounded vesicle	GO:0043234//protein complex	GO:0044430//cytoskeletal part	GO:0019787//small conjugating protein ligase activity	GO:0042802//identical protein binding	GO:0046914//transition metal ion binding	GO:0001822//kidney development	GO:0001838//embryonic epithelial tube formation	GO:0001944//vasculature development	GO:0002064//epithelial cell development	GO:0003143//embryonic heart tube morphogenesis	GO:0007166//cell surface receptor linked signaling pathway	GO:0007418//ventral midline development	GO:0008283//cell proliferation	GO:0009855//determination of bilateral symmetry	GO:0009952//anterior/posterior pattern formation	GO:0014013	GO:0016567//protein ubiquitination	GO:0021522//spinal cord motor neuron differentiation	GO:0021527//spinal cord association neuron differentiation	GO:0021538//epithalamus development	GO:0030100//regulation of endocytosis	GO:0031323//regulation of cellular metabolic process	GO:0043009//chordate embryonic development	GO:0043010//camera-type eye development
10992	2902	4396	98.04%	153.938	5874	98.83%	189.359	4533	97.9%	152.799	4830	97.79%	160.105	5596	97.76%	186.903	5255	98.48%	176.347	5985	99.55%	199.616	splicing factor 3b	subunit 2	145kDa	GO:0030529//ribonucleoprotein complex	GO:0005488//binding	GO:0000377//RNA splicing	via transesterification reactions with bulged adenosine as nucleophile
10574	2044	4384	90.51%	217.959	6710	96.97%	307.107	3381	90.12%	161.807	5521	91.14%	259.831	6215	90.75%	294.71	5899	94.28%	281.055	3474	93%	164.505	chaperonin containing TCP1	subunit 7 (eta)	GO:0043231//intracellular membrane-bounded organelle	GO:0043234//protein complex	GO:0044444//cytoplasmic part	GO:0005515//protein binding	GO:0032559//adenyl ribonucleotide binding	GO:0051084//'de novo' posttranslational protein folding
6749	2825	4356	98.48%	156.695	6737	98.27%	223.098	5073	98.48%	175.663	8592	98.48%	292.571	7252	98.55%	248.814	6962	99.58%	239.999	5445	99.58%	186.556	structure specific recognition protein 1	GO:0031981//nuclear lumen	GO:0003676//nucleic acid binding	GO:0006259//DNA metabolic process	GO:0010468//regulation of gene expression	GO:0033554//cellular response to stress
23244	7190	4346	93.02%	61.4251	5144	95.61%	66.9299	3413	92.53%	46.4344	3888	94.17%	52.0178	3002	94.02%	40.4685	3473	94.63%	47.0402	3193	95.74%	42.9833	PDS5	regulator of cohesion maintenance	homolog A (S. cerevisiae)	GO:0043231//intracellular membrane-bounded organelle	GO:0044427//chromosomal part	GO:0005515//protein binding	GO:0000087//M phase of mitotic cell cycle	GO:0006260//DNA replication
4736	719	4342	94.99%	613.685	4189	95.55%	545.042	5893	98.61%	801.752	5075	98.05%	678.988	5845	98.89%	787.936	4944	99.3%	669.643	6348	99.3%	854.55	ribosomal protein L10a	GO:0015934//large ribosomal subunit	GO:0043231//intracellular membrane-bounded organelle	GO:0003676//nucleic acid binding	GO:0005198//structural molecule activity	GO:0006412//translation	GO:0032502//developmental process
11100	4201	4336	96.79%	104.887	4886	98.1%	108.805	4332	96.43%	100.872	5877	97.24%	134.573	4867	96.29%	112.291	5628	97.83%	130.465	5926	97.67%	136.533	heterogeneous nuclear ribonucleoprotein U-like 1	GO:0030529//ribonucleoprotein complex	GO:0043231//intracellular membrane-bounded organelle	GO:0003676//nucleic acid binding	GO:0006396//RNA processing	GO:0010468//regulation of gene expression	GO:0051707//response to other organism
65108	1584	4324	96.21%	277.406	4610	95.64%	272.266	2844	95.58%	175.633	3941	95.77%	239.335	555	91.04%	33.9604	715	93.31%	43.9587	356	91.73%	21.7533	MARCKS-like 1	GO:0016020//membrane	-	GO:0006810//transport	GO:0008283//cell proliferation
10493	2758	4324	97.21%	159.322	2543	96.45%	86.2582	2433	96.48%	86.294	873	97.57%	30.4491	1776	93.04%	62.4143	1548	98.22%	54.6601	2090	98.04%	73.3469	vesicle amine transport protein 1 homolog (T. californica)	GO:0031224//intrinsic to membrane	GO:0044424//intracellular part	GO:0003824//catalytic activity	GO:0046914//transition metal ion binding	GO:0008152//metabolic process
9908	4410	4315	97.28%	99.4322	4195	97.44%	88.9901	3671	95.4%	81.4289	3253	95.17%	70.9578	2754	96.64%	60.5286	3094	96.01%	68.3243	2509	97.87%	55.067	GTPase activating protein (SH3 domain) binding protein 2	GO:0044424//intracellular part	GO:0003676//nucleic acid binding	GO:0005515//protein binding	GO:0032947//protein complex scaffold	GO:0006810//transport	GO:0007264//small GTPase mediated signal transduction	GO:0033036	GO:0042994//cytoplasmic sequestering of transcription factor
5901	1087	4312	98.16%	403.12	6738	98.16%	579.896	4144	98.62%	372.926	7077	98.16%	626.289	8587	98.34%	765.68	8051	99.54%	721.297	5505	99.54%	490.182	RAN	member RAS oncogene family	-	-	-
808	2277	4306	94.91%	192.174	3949	95.17%	162.245	1434	93.81%	61.6054	2253	94.91%	95.1816	1334	94.91%	56.7843	1563	95.48%	66.8482	1619	94.6%	68.8198	calmodulin 3 (phosphorylase kinase	delta)	GO:0005815//microtubule organizing center	GO:0005819//spindle	GO:0008287//protein serine/threonine phosphatase complex	GO:0016020//membrane	GO:0031674//I band	GO:0031981//nuclear lumen	GO:0042598//vesicular fraction	GO:0008092//cytoskeletal protein binding	GO:0016247//channel regulator activity	GO:0016772//transferase activity	transferring phosphorus-containing groups	GO:0016791//phosphatase activity	GO:0019900//kinase binding	GO:0046872//metal ion binding	GO:0047485//protein N-terminus binding	GO:0000910//cytokinesis	GO:0003012//muscle system process	GO:0006605//protein targeting	GO:0006796//phosphate metabolic process	GO:0007166//cell surface receptor linked signaling pathway	GO:0010038//response to metal ion	GO:0014808//release of sequestered calcium ion into cytosol by sarcoplasmic reticulum	GO:0022402//cell cycle process	GO:0032413//negative regulation of ion transmembrane transporter activity	GO:0032414
677	3022	4296	99.01%	144.462	4591	99.04%	142.122	4797	98.61%	155.277	1519	98.81%	48.3524	564	97.09%	18.0892	340	91.03%	10.9567	577	95.5%	18.4804	zinc finger protein 36	C3H type-like 1	-	-	-
9967	4447	4289	97.39%	98.0107	4980	97.93%	104.764	3046	97.98%	67.0032	3513	98.49%	75.9917	3310	97.59%	72.1433	3082	98.45%	67.4931	2545	98.58%	55.3924	thyroid hormone receptor associated protein 3	GO:0031981//nuclear lumen	GO:0043234//protein complex	GO:0000166//nucleotide binding	GO:0003713//transcription coactivator activity	GO:0004871//signal transducer activity	GO:0016251//general RNA polymerase II transcription factor activity	GO:0006352//transcription initiation	GO:0006357//regulation of transcription from RNA polymerase II promoter	GO:0030518//steroid hormone receptor signaling pathway
10155	2989	4289	90.36%	145.819	6139	89.03%	192.141	2942	90.6%	96.283	4385	91.84%	141.123	3218	87.82%	104.351	3583	91.67%	116.739	3181	90.43%	103.007	tripartite motif containing 28	GO:0000790//nuclear chromatin	GO:0031981//nuclear lumen	GO:0001071	GO:0003677//DNA binding	GO:0003712//transcription cofactor activity	GO:0016301//kinase activity	GO:0019904//protein domain specific binding	GO:0046914//transition metal ion binding	GO:0000904//cell morphogenesis involved in differentiation	GO:0006357//regulation of transcription from RNA polymerase II promoter	GO:0006468//protein amino acid phosphorylation	GO:0032583//regulation of gene-specific transcription
114793	5575	4287	96.63%	78.1436	4645	96.81%	77.9452	1806	92.91%	31.6888	1416	95.93%	24.4328	931	91.98%	16.186	999	93.92%	17.4508	1141	94.13%	19.8094	formin-like 2	-	GO:0008092//cytoskeletal protein binding	GO:0017016//Ras GTPase binding	GO:0007010//cytoskeleton organization
6709	7907	4283	98.65%	55.0454	4899	98.13%	57.9621	3657	98.55%	45.2424	3745	98.51%	45.5612	5567	99%	68.2409	5060	99.41%	62.3207	3347	99.34%	40.9707	spectrin	alpha	non-erythrocytic 1 (alpha-fodrin)	GO:0005626//insoluble fraction	GO:0005913//cell-cell adherens junction	GO:0030864//cortical actin cytoskeleton	GO:0031674//I band	GO:0032991//macromolecular complex	GO:0000149//SNARE binding	GO:0005198//structural molecule activity	GO:0008092//cytoskeletal protein binding	GO:0046872//metal ion binding	GO:0046983//protein dimerization activity	GO:0030835//negative regulation of actin filament depolymerization
3842	8559	4273	98.48%	50.7335	5166	98.7%	56.465	3818	97.62%	43.6361	4103	96.72%	46.1141	4735	97.46%	53.6207	4877	99.05%	55.4911	3014	97.36%	34.0839	transportin 1	GO:0043231//intracellular membrane-bounded organelle	GO:0005048//signal sequence binding	GO:0022892	GO:0006606//protein import into nucleus	GO:0051704//multi-organism process
6599	5780	4258	95.59%	74.8622	5611	96%	90.8157	3675	95.38%	62.196	4556	95.29%	75.8247	4331	95.73%	72.6266	4617	96.16%	77.7903	4082	96.52%	68.3557	SWI/SNF related	matrix associated	actin dependent regulator of chromatin	subfamily c	member 1	GO:0001739//sex chromatin	GO:0031981//nuclear lumen	GO:0070603//SWI/SNF-type complex	GO:0003676//nucleic acid binding	GO:0003712//transcription cofactor activity	GO:0006357//regulation of transcription from RNA polymerase II promoter	GO:0007169//transmembrane receptor protein tyrosine kinase signaling pathway	GO:0009653//anatomical structure morphogenesis	GO:0016568//chromatin modification	GO:0048731
323	9004	4235	94.45%	47.7972	4970	96.42%	51.638	686	85.53%	7.45283	455	76.57%	4.86106	316	67.86%	3.40163	292	65.15%	3.15821	395	73.63%	4.24611	amyloid beta (A4) precursor protein-binding	family B	member 2	GO:0030427//site of polarized growth	GO:0031252//cell leading edge	GO:0043231//intracellular membrane-bounded organelle	GO:0005515//protein binding	GO:0006915//apoptosis	GO:0006935//chemotaxis	GO:0007090//regulation of S phase of mitotic cell cycle	GO:0010468//regulation of gene expression	GO:0016049//cell growth	GO:0016477//cell migration	GO:0023033	GO:0043062//extracellular structure organization
84726	11062	4215	99.2%	38.7212	3459	99.29%	29.2527	2927	98.64%	25.8834	2566	98.63%	22.314	2553	98.67%	22.3693	2797	98.92%	24.6236	3002	99.37%	26.2668	proline-rich coiled-coil 2B	-	GO:0005488//binding	-
2935	7190	4205	90%	59.4322	5814	90.51%	75.6475	4421	91.32%	60.1484	5438	93.02%	72.7554	5617	91.22%	75.72	5403	91.6%	73.1812	4608	90.33%	62.0316	G1 to S phase transition 1	GO:0044424//intracellular part	GO:0008079//translation termination factor activity	GO:0017111//nucleoside-triphosphatase activity	GO:0032561//guanyl ribonucleotide binding	GO:0000956//nuclear-transcribed mRNA catabolic process	GO:0008213	GO:0009207	GO:0010467//gene expression	GO:0022402//cell cycle process	GO:0032446//protein modification by small protein conjugation	GO:0043280//positive regulation of caspase activity
3838	2011	4203	91.1%	212.389	6385	91.4%	297.028	1864	90.3%	90.6706	4317	90%	206.502	5340	90.5%	257.374	5914	91.05%	286.393	2970	90.8%	142.947	karyopherin alpha 2 (RAG cohort 1	importin alpha 1)	GO:0005635//nuclear envelope	GO:0031981//nuclear lumen	GO:0005048//signal sequence binding	GO:0019899//enzyme binding	GO:0022892	GO:0006310//DNA recombination	GO:0006606//protein import into nucleus	GO:0007017//microtubule-based process	GO:0051319	GO:0051704//multi-organism process
8467	7926	4194	86.74%	53.7724	4816	91.98%	56.8435	3313	67.42%	40.8884	3640	74%	44.1776	2270	64.18%	27.7592	2354	68.22%	28.9232	1973	65.73%	24.0936	SWI/SNF related	matrix associated	actin dependent regulator of chromatin	subfamily a	member 5	GO:0005657//replication fork	GO:0016585//chromatin remodeling complex	GO:0031981//nuclear lumen	GO:0003676//nucleic acid binding	GO:0003682//chromatin binding	GO:0005515//protein binding	GO:0017111//nucleoside-triphosphatase activity	GO:0030528//transcription regulator activity	GO:0032559//adenyl ribonucleotide binding	GO:0006338//chromatin remodeling	GO:0006342//chromatin silencing	GO:0007275//multicellular organismal development	GO:0034728
9760	4131	4189	99.15%	103.048	3165	98.26%	71.6749	3	3.56%	0.0710393	1	1.19%	0.0232863	4	4.74%	0.0938513	-	-	-	-	-	-	thymocyte selection-associated high mobility group box	GO:0043231//intracellular membrane-bounded organelle	GO:0003676//nucleic acid binding	-
10575	2349	4187	96.04%	181.136	5855	97.53%	233.18	4361	96.17%	181.608	4648	94.93%	190.343	6038	97.02%	249.141	6059	99.19%	251.195	4644	98.25%	191.354	chaperonin containing TCP1	subunit 4 (delta)	GO:0015630//microtubule cytoskeleton	GO:0043234//protein complex	GO:0048770	GO:0005515//protein binding	GO:0032559//adenyl ribonucleotide binding	GO:0051084//'de novo' posttranslational protein folding
8125	2479	4151	97.06%	170.161	4494	96.97%	169.592	2280	93.59%	89.9686	3288	96.29%	127.588	2512	95.24%	98.2151	2051	97.18%	80.5717	2066	95.52%	80.6647	acidic (leucine-rich) nuclear phosphoprotein 32 family	member A	GO:0034399//nuclear periphery	GO:0044444//cytoplasmic part	GO:0005488//binding	GO:0010468//regulation of gene expression	GO:0023033	GO:0051169//nuclear transport
1974	1905	4146	97.69%	221.166	2035	97.74%	99.935	8069	96.48%	414.341	2505	96.85%	126.493	2210	95.8%	112.443	2097	98.32%	107.201	5237	98.32%	266.083	eukaryotic translation initiation factor 4A2	GO:0043234//protein complex	GO:0044444//cytoplasmic part	GO:0008135//translation factor activity	nucleic acid binding	GO:0032559//adenyl ribonucleotide binding	GO:0042623//ATPase activity	coupled	GO:0006446//regulation of translational initiation	GO:0009207	GO:0009887//organ morphogenesis	GO:0010033//response to organic substance	GO:0051704//multi-organism process
51203	2437	4142	93.27%	172.719	3987	94.95%	153.052	1725	90.03%	69.2415	2722	92.37%	107.445	4419	91.34%	175.753	3901	92.86%	155.888	3787	92.37%	150.407	nucleolar and spindle associated protein 1	-	-	-
10383	1591	4141	87.81%	264.496	4767	88.06%	280.3	2813	88.43%	172.955	4820	87.93%	291.428	3369	87.81%	205.242	3618	90.63%	221.458	1142	88.94%	69.4745	tubulin	beta 2C	GO:0015630//microtubule cytoskeleton	GO:0043234//protein complex	GO:0044444//cytoplasmic part	GO:0017111//nucleoside-triphosphatase activity	GO:0032561//guanyl ribonucleotide binding	GO:0042287//MHC protein binding	GO:0001909//leukocyte mediated cytotoxicity	GO:0007017//microtubule-based process	GO:0009207	GO:0043623//cellular protein complex assembly
6158	4439	4138	94.37%	94.7305	3488	96.22%	73.5089	3616	94.14%	79.6849	2966	92.59%	64.2748	1935	81.08%	42.2504	2188	88.96%	48.0016	3503	92.45%	76.3808	ribosomal protein L28	GO:0015934//large ribosomal subunit	GO:0003676//nucleic acid binding	GO:0005198//structural molecule activity	GO:0006412//translation
7846	1677	4134	76.68%	250.508	1787	76.98%	99.6873	288	70.78%	16.7993	205	65.41%	11.7591	36	43.53%	2.08068	18	28.15%	1.04528	25	38.64%	1.4429	tubulin	alpha 1a	GO:0005874//microtubule	GO:0044444//cytoplasmic part	GO:0017111//nucleoside-triphosphatase activity	GO:0032561//guanyl ribonucleotide binding	GO:0046983//protein dimerization activity	GO:0007017//microtubule-based process	GO:0043623//cellular protein complex assembly
5052	1263	4129	81.31%	332.22	5714	91.53%	423.239	3944	86.62%	305.468	5830	84.56%	444.038	7695	85.83%	590.528	6679	90.58%	514.993	3992	84.09%	305.926	peroxiredoxin 1	GO:0000790//nuclear chromatin	GO:0031980//mitochondrial lumen	GO:0031981//nuclear lumen	GO:0044439//peroxisomal part	GO:0048770	GO:0004601//peroxidase activity	GO:0005506//iron ion binding	GO:0016705//oxidoreductase activity	acting on paired donors	with incorporation or reduction of molecular oxygen	GO:0042802//identical protein binding	GO:0001909//leukocyte mediated cytotoxicity	GO:0006801//superoxide metabolic process	GO:0006979//response to oxidative stress	GO:0019725//cellular homeostasis	GO:0042348//NF-kappaB import into nucleus	GO:0042743//hydrogen peroxide metabolic process	GO:0043408//regulation of MAPKKK cascade	GO:0048731	GO:0048872//homeostasis of number of cells
900	2484	4128	96.78%	168.878	2227	96.54%	83.872	3373	95.25%	132.83	2052	95.21%	79.4659	2375	96.42%	92.6717	2472	97.99%	96.9149	3690	97.83%	143.782	cyclin G1	GO:0043005//neuron projection	GO:0043231//intracellular membrane-bounded organelle	GO:0044297//cell body	GO:0044444//cytoplasmic part	GO:0005515//protein binding	GO:0000087//M phase of mitotic cell cycle	GO:0006915//apoptosis	GO:0007417//central nervous system development	GO:0009719	GO:0031572//G2/M transition DNA damage checkpoint	GO:0040007//growth
57507	5645	4126	98.88%	74.2762	3842	98.58%	63.671	277	80.69%	4.80008	127	59.7%	2.16419	1	0.87%	0.01717	-	-	-	-	-	-	zinc finger protein 608	-	GO:0046872//metal ion binding	-
23095	10585	4123	96.75%	39.5829	3522	96.27%	31.1277	1461	94.77%	13.5018	1497	93.06%	13.6046	1024	83.42%	9.37658	1184	87.47%	10.8932	1235	93.25%	11.2929	kinesin family member 1B	GO:0012506//vesicle membrane	GO:0015630//microtubule cytoskeleton	GO:0043231//intracellular membrane-bounded organelle	GO:0003774//motor activity	GO:0015631//tubulin binding	GO:0032559//adenyl ribonucleotide binding	GO:0007268//synaptic transmission	GO:0007275//multicellular organismal development	GO:0008088//axon cargo transport	GO:0012501//programmed cell death
7415	3859	4118	95.28%	108.442	5769	95%	139.854	2594	96.16%	65.7549	3475	94.87%	86.6233	4322	94.87%	108.554	4848	96.29%	122.344	2632	97.38%	66.0147	valosin containing protein	GO:0031981//nuclear lumen	GO:0042598//vesicular fraction	GO:0043234//protein complex	GO:0044444//cytoplasmic part	GO:0017111//nucleoside-triphosphatase activity	GO:0019902//phosphatase binding	GO:0032559//adenyl ribonucleotide binding	GO:0043130//ubiquitin binding	GO:0006281//DNA repair	GO:0006886//intracellular protein transport	GO:0006984//ER-nucleus signaling pathway	GO:0009207	GO:0031331	GO:0032446//protein modification by small protein conjugation	GO:0043161//proteasomal ubiquitin-dependent protein catabolic process	GO:0043280//positive regulation of caspase activity	GO:0048193//Golgi vesicle transport	GO:0051259//protein oligomerization	GO:0070841
6228	3325	4117	95.43%	125.827	4532	97.2%	127.511	10144	96.93%	298.435	9353	96.99%	270.592	5403	74.05%	157.499	4918	78.59%	144.042	5761	75.82%	167.701	ribosomal protein S23	GO:0015935//small ribosomal subunit	GO:0005198//structural molecule activity	GO:0005488//binding	GO:0006412//translation
22948	3403	4102	95.03%	122.495	7457	95.47%	204.998	6899	95.33%	198.316	11495	96.89%	324.939	22556	94.18%	642.444	22296	98.74%	638.056	14497	95.77%	412.331	chaperonin containing TCP1	subunit 5 (epsilon)	GO:0015630//microtubule cytoskeleton	GO:0031981//nuclear lumen	GO:0043234//protein complex	GO:0044444//cytoplasmic part	GO:0005515//protein binding	GO:0032559//adenyl ribonucleotide binding	GO:0044267//cellular protein metabolic process	GO:0051707//response to other organism
1062	8630	4102	96.57%	48.3025	5406	96%	58.6022	1193	91.34%	13.5227	1788	94.31%	19.9302	1903	94.53%	21.3729	1991	95.99%	22.4675	1360	94.74%	15.2531	centromere protein E	312kDa	GO:0000777//condensed chromosome kinetochore	GO:0015630//microtubule cytoskeleton	GO:0043231//intracellular membrane-bounded organelle	GO:0003774//motor activity	GO:0019900//kinase binding	GO:0032559//adenyl ribonucleotide binding	GO:0000070//mitotic sister chromatid segregation	GO:0007017//microtubule-based process	GO:0032501//multicellular organismal process	GO:0033674//positive regulation of kinase activity	GO:0043623//cellular protein complex assembly	GO:0045841//negative regulation of mitotic metaphase/anaphase transition	GO:0051234//establishment of localization	GO:0051495//positive regulation of cytoskeleton organization
9320	6428	4094	99.6%	64.7227	5459	99.14%	79.4485	3488	99.5%	53.0803	3514	99.14%	52.5873	2344	99.14%	35.3441	2840	99.49%	43.0265	1861	99.81%	28.0221	thyroid hormone receptor interactor 12	GO:0043234//protein complex	GO:0044464//cell part	GO:0008134//transcription factor binding	GO:0019787//small conjugating protein ligase activity	GO:0032446//protein modification by small protein conjugation
23215	10394	4089	98.84%	39.9778	5472	99.05%	49.2506	8486	99.77%	79.8644	9040	99.36%	83.6644	8161	99.54%	76.102	9018	99.6%	84.4931	8201	99.56%	76.3684	proline-rich coiled-coil 2C	-	-	-
16	3344	4087	99.52%	124.2	3065	99.88%	85.7457	6136	99.88%	179.495	4699	99.28%	135.174	5660	99.55%	164.053	3966	99.25%	115.499	12852	99.91%	371.992	alanyl-tRNA synthetase	GO:0000267//cell fraction	GO:0044424//intracellular part	GO:0003723//RNA binding	GO:0004091//carboxylesterase activity	GO:0004812//aminoacyl-tRNA ligase activity	GO:0031406//carboxylic acid binding	GO:0032559//adenyl ribonucleotide binding	GO:0043169//cation binding	GO:0001101//response to acid	GO:0006418//tRNA aminoacylation for protein translation	GO:0006448//regulation of translational elongation	GO:0006984//ER-nucleus signaling pathway	GO:0006986//response to unfolded protein	GO:0008033//tRNA processing	GO:0008544//epidermis development	GO:0021695//cerebellar cortex development	GO:0043066//negative regulation of apoptosis	GO:0050905//neuromuscular process
7345	1141	4085	96.06%	363.824	3955	95.62%	324.272	1	4.29%	0.0857328	1	4.29%	0.0843081	3	12.88%	0.254842	-	-	-	-	-	-	ubiquitin carboxyl-terminal esterase L1 (ubiquitin thiolesterase)	GO:0016020//membrane	GO:0043005//neuron projection	GO:0043231//intracellular membrane-bounded organelle	GO:0044297//cell body	GO:0044444//cytoplasmic part	GO:0004175//endopeptidase activity	GO:0008238//exopeptidase activity	GO:0016790//thiolester hydrolase activity	GO:0031690	GO:0032182//small conjugating protein binding	GO:0007154//cell communication	GO:0007600//sensory perception	GO:0007631//feeding behavior	GO:0008088//axon cargo transport	GO:0008344//adult locomotory behavior	GO:0019941//modification-dependent protein catabolic process	GO:0043405//regulation of MAP kinase activity	GO:0048667//cell morphogenesis involved in neuron differentiation	GO:0070646
3608	1637	4078	98.29%	253.153	5931	97.86%	338.944	3197	95.48%	191.041	4798	94.87%	281.946	4064	96.15%	240.625	3529	96.88%	209.941	3312	98.53%	195.826	interleukin enhancer binding factor 2	45kDa	-	-	-
6741	1673	4077	97.43%	247.645	5538	95.7%	309.674	3481	96.59%	203.536	4300	95.46%	247.245	2344	95.46%	135.799	2514	96.11%	146.34	1396	94.74%	80.7642	Sjogren syndrome antigen B (autoantigen La)	GO:0031981//nuclear lumen	GO:0032991//macromolecular complex	GO:0003723//RNA binding	GO:0008033//tRNA processing	GO:0016071//mRNA metabolic process
10776	5162	4034	98.99%	79.415	3828	99.21%	69.3749	2738	98.88%	51.8858	2564	98.82%	47.781	2894	98.9%	54.3395	3054	99.57%	57.6162	4178	99.69%	78.3393	cAMP-regulated phosphoprotein	19kDa	GO:0044424//intracellular part	GO:0005515//protein binding	GO:0016247//channel regulator activity	GO:0006094//gluconeogenesis	GO:0007186//G-protein coupled receptor protein signaling pathway	GO:0010828//positive regulation of glucose transport	GO:0046578//regulation of Ras protein signal transduction
5216	847	4023	91.97%	482.671	7155	97.4%	790.268	7520	92.09%	868.495	12577	94.45%	1428.4	6987	93.15%	799.544	5641	98.47%	648.584	3599	99.06%	411.271	profilin 1	GO:0005624//membrane fraction	GO:0005856//cytoskeleton	GO:0043231//intracellular membrane-bounded organelle	GO:0044444//cytoplasmic part	GO:0008092//cytoskeletal protein binding	GO:0017016//Ras GTPase binding	GO:0035091//phosphoinositide binding	GO:0006357//regulation of transcription from RNA polymerase II promoter	GO:0014020	GO:0030832//regulation of actin filament length	GO:0032233//positive regulation of actin filament bundle assembly	GO:0045941//positive regulation of transcription	GO:0070848//response to growth factor stimulus
2617	2759	4020	88.22%	148.067	4429	88.08%	150.177	3755	88.29%	133.135	3819	88.22%	133.154	8407	88.62%	295.342	4641	91.23%	163.815	11517	89.45%	404.033	glycyl-tRNA synthetase	GO:0000267//cell fraction	GO:0016023//cytoplasmic membrane-bounded vesicle	GO:0031980//mitochondrial lumen	GO:0004812//aminoacyl-tRNA ligase activity	GO:0005515//protein binding	GO:0032559//adenyl ribonucleotide binding	GO:0006418//tRNA aminoacylation for protein translation	GO:0006887//exocytosis	GO:0015960
7416	2074	3999	88.48%	195.942	5238	88.09%	236.268	4278	88.19%	201.774	4035	86.45%	187.15	6388	86.31%	298.532	6684	87.9%	313.849	6146	88.19%	286.823	voltage-dependent anion channel 1	GO:0005759//mitochondrial matrix	GO:0016021//integral to membrane	GO:0019866//organelle inner membrane	GO:0031966//mitochondrial membrane	GO:0005244//voltage-gated ion channel activity	GO:0005488//binding	GO:0022829	GO:0002209//behavioral defense response	GO:0006816//calcium ion transport	GO:0007268//synaptic transmission	GO:0007611//learning or memory	GO:0012501//programmed cell death	GO:0034220//ion transmembrane transport	GO:0043269//regulation of ion transport	GO:0051704//multi-organism process
6169	411	3996	90.02%	988.026	4308	94.65%	980.578	6471	93.67%	1540.15	6292	90.27%	1472.66	4508	98.3%	1063.11	3457	94.65%	819.127	3470	96.35%	817.179	ribosomal protein L38	GO:0015934//large ribosomal subunit	GO:0003676//nucleic acid binding	GO:0005198//structural molecule activity	GO:0006412//translation	GO:0007275//multicellular organismal development
23543	6997	3996	97.2%	58.0361	3060	95.44%	40.9127	1606	95.5%	22.4526	1154	94.97%	15.8653	1114	93.95%	15.4315	1024	95.03%	14.2522	1752	96.06%	24.2355	RNA binding protein	fox-1 homolog (C. elegans) 2	-	-	-
6950	2463	3990	83.19%	164.624	6382	85.67%	242.405	3990	83.11%	158.468	5912	84.94%	230.901	4217	84.04%	165.949	4998	86.03%	197.618	2575	84.29%	101.191	t-complex 1	GO:0000790//nuclear chromatin	GO:0005813//centrosome	GO:0043234//protein complex	GO:0005515//protein binding	GO:0032559//adenyl ribonucleotide binding	GO:0007281//germ cell development	GO:0043623//cellular protein complex assembly	GO:0051084//'de novo' posttranslational protein folding
2739	2071	3984	94.79%	195.49	4504	94.98%	203.454	1295	94.54%	61.1677	1632	94.25%	75.8045	3461	94.54%	161.978	3921	97.1%	184.379	3906	96.19%	182.55	glyoxalase I	GO:0000267//cell fraction	GO:0044424//intracellular part	GO:0016846//carbon-sulfur lyase activity	GO:0043169//cation binding	GO:0006081//cellular aldehyde metabolic process	GO:0006790//sulfur metabolic process	GO:0043066//negative regulation of apoptosis	GO:0044238//primary metabolic process
6193	755	3981	94.97%	535.834	4644	95.5%	575.431	3849	99.47%	498.693	4238	95.1%	539.969	3021	92.05%	387.828	3067	97.48%	395.604	3732	97.88%	478.436	ribosomal protein S5	GO:0015935//small ribosomal subunit	GO:0003723//RNA binding	GO:0005198//structural molecule activity	GO:0006448//regulation of translational elongation
2194	8481	3975	99.42%	47.6294	6865	99.68%	75.7254	2782	99.4%	32.088	4344	99.55%	49.2717	8476	99.3%	96.8677	9202	99.69%	105.664	8610	99.67%	98.262	fatty acid synthase	GO:0000267//cell fraction	GO:0048770	GO:0016297//acyl-[acyl-carrier-protein] hydrolase activity	GO:0016597//amino acid binding	GO:0016836//hydro-lyase activity	GO:0022892	GO:0042802//identical protein binding	GO:0046914//transition metal ion binding	GO:0050661//NADP or NADPH binding	GO:0006631//fatty acid metabolic process	GO:0006641//triglyceride metabolic process	GO:0006732//coenzyme metabolic process	GO:0051234//establishment of localization
11260	3961	3966	95.61%	101.75	4271	94.42%	100.873	3094	94.17%	76.4096	2511	92.4%	60.9813	3837	93.06%	93.8906	3035	95.03%	74.6187	5521	95.23%	134.909	exportin	tRNA (nuclear export receptor for tRNAs)	GO:0005635//nuclear envelope	GO:0031981//nuclear lumen	GO:0003723//RNA binding	GO:0004871//signal transducer activity	GO:0022892	GO:0006405//RNA export from nucleus	GO:0015031//protein transport
8672	6515	3962	93.42%	61.7995	3510	94.12%	50.4012	1794	94.09%	26.9365	1474	94.2%	21.764	1410	92.48%	20.9768	1577	94.35%	23.5728	1937	95.1%	28.7769	eukaryotic translation initiation factor 4 gamma	3	GO:0043234//protein complex	GO:0008135//translation factor activity	nucleic acid binding	GO:0001932//regulation of protein amino acid phosphorylation	GO:0006413//translational initiation	GO:0006446//regulation of translational initiation	GO:0007127//meiosis I	GO:0048232//male gamete generation	GO:0051704//multi-organism process
7112	4186	3961	90.64%	96.1591	4810	91.26%	107.496	4183	88.56%	97.751	6438	90.37%	147.947	6194	90.21%	143.419	6674	90.71%	155.268	5626	90.18%	130.086	thymopoietin	GO:0005635//nuclear envelope	GO:0019866//organelle inner membrane	GO:0031224//intrinsic to membrane	GO:0044427//chromosomal part	GO:0003676//nucleic acid binding	GO:0005515//protein binding	GO:0006998//nuclear envelope organization	GO:0010468//regulation of gene expression
5781	6300	3947	95.71%	63.6665	5223	96.02%	77.5582	4201	95.81%	65.2296	4357	96.03%	66.5276	4649	95.29%	71.5244	5300	96.33%	81.9273	5579	96.38%	85.7127	protein tyrosine phosphatase	non-receptor type 11	GO:0005626//insoluble fraction	GO:0032432//actin filament bundle	GO:0032991//macromolecular complex	GO:0043231//intracellular membrane-bounded organelle	GO:0044444//cytoplasmic part	GO:0044459//plasma membrane part	GO:0004725//protein tyrosine phosphatase activity	GO:0019899//enzyme binding	GO:0051427	GO:0000165//MAPKKK cascade	GO:0006464//protein modification process	GO:0006639//acylglycerol metabolic process	GO:0006796//phosphate metabolic process	GO:0007169//transmembrane receptor protein tyrosine kinase signaling pathway	GO:0022414//reproductive process	GO:0031570//DNA integrity checkpoint	GO:0033157//regulation of intracellular protein transport	GO:0033500//carbohydrate homeostasis	GO:0035264//multicellular organism growth	GO:0046888//negative regulation of hormone secretion	GO:0048667//cell morphogenesis involved in neuron differentiation	GO:0050796//regulation of insulin secretion	GO:0060123//regulation of growth hormone secretion
6217	603	3940	93.53%	663.993	4387	97.01%	680.611	5838	94.53%	947.064	5603	95.19%	893.837	5220	94.2%	839.051	4911	97.01%	793.133	7384	95.36%	1185.23	ribosomal protein S16	GO:0015935//small ribosomal subunit	GO:0003676//nucleic acid binding	GO:0005198//structural molecule activity	GO:0006412//translation	GO:0042254//ribosome biogenesis
10541	1617	3939	96.35%	247.549	4330	89.86%	250.511	3411	90.17%	206.35	3465	95.05%	206.133	4366	99.01%	261.703	3739	94.68%	225.185	4596	99.01%	275.106	acidic (leucine-rich) nuclear phosphoprotein 32 family	member B	GO:0043231//intracellular membrane-bounded organelle	GO:0044444//cytoplasmic part	GO:0005488//binding	GO:0008283//cell proliferation	GO:0051169//nuclear transport
5931	2021	3937	96.19%	197.963	3968	97.72%	183.677	2677	94.26%	129.573	3633	94.61%	172.923	5247	96.78%	251.64	4809	97.72%	231.73	5771	98.47%	276.385	retinoblastoma binding protein 7	GO:0000118//histone deacetylase complex	GO:0031519//PcG protein complex	GO:0005488//binding	GO:0030528//transcription regulator activity	GO:0006259//DNA metabolic process	GO:0006357//regulation of transcription from RNA polymerase II promoter	GO:0010286//heat acclimation	GO:0016049//cell growth	GO:0016568//chromatin modification	GO:0032501//multicellular organismal process
3068	2397	3936	89.99%	166.867	6555	95.08%	255.831	5840	89.03%	238.329	7751	88.57%	311.06	11299	89.49%	456.885	10107	92.7%	410.627	7481	97.46%	302.079	hepatoma-derived growth factor	GO:0043231//intracellular membrane-bounded organelle	GO:0044421//extracellular region part	GO:0003676//nucleic acid binding	GO:0005102//receptor binding	GO:0005539//glycosaminoglycan binding	GO:0010468//regulation of gene expression	GO:0023060
23394	4713	3927	96.99%	84.6736	3647	96.14%	72.3913	3527	96.97%	73.205	3272	97.05%	66.7837	1488	96.14%	30.6014	1718	96.88%	35.4993	1711	96.37%	35.1384	activity-dependent neuroprotector homeobox	GO:0031981//nuclear lumen	GO:0043005//neuron projection	GO:0044297//cell body	GO:0044421//extracellular region part	GO:0001071	GO:0003677//DNA binding	GO:0015631//tubulin binding	GO:0046914//transition metal ion binding	GO:0001934//positive regulation of protein amino acid phosphorylation	GO:0006182//cGMP biosynthetic process	GO:0006351//transcription	DNA-dependent	GO:0006471//protein amino acid ADP-ribosylation	GO:0007613//memory	GO:0010033//response to organic substance	GO:0010468//regulation of gene expression	GO:0010975//regulation of neuron projection development	GO:0022602//ovulation cycle process	GO:0030307//positive regulation of cell growth	GO:0033483	GO:0043066//negative regulation of apoptosis	GO:0043393//regulation of protein binding	GO:0043523//regulation of neuron apoptosis	GO:0044089	GO:0045860//positive regulation of protein kinase activity	GO:0050804//regulation of synaptic transmission
11224	475	3924	86.74%	839.499	5545	89.26%	1092.08	5647	87.16%	1162.94	6906	91.37%	1398.58	6548	89.26%	1336.14	5813	95.16%	1191.79	5575	94.95%	1136.01	ribosomal protein L35	GO:0015934//large ribosomal subunit	GO:0031981//nuclear lumen	GO:0003723//RNA binding	GO:0005198//structural molecule activity	GO:0006412//translation
3066	6684	3921	81.01%	59.6136	4034	87.57%	56.4609	3441	76.84%	50.3594	4457	79.68%	64.1447	2605	63.75%	37.7752	2622	68.07%	38.2023	2735	53.59%	39.605	histone deacetylase 2	GO:0031519//PcG protein complex	GO:0070822//Sin3-type complex	GO:0001071	GO:0003677//DNA binding	GO:0005515//protein binding	GO:0016564//transcription repressor activity	GO:0017136//NAD-dependent histone deacetylase activity	GO:0000122//negative regulation of transcription from RNA polymerase II promoter	GO:0006476//protein amino acid deacetylation	GO:0008283//cell proliferation	GO:0009408//response to heat	GO:0010551//regulation of gene-specific transcription from RNA polymerase II promoter	GO:0010557//positive regulation of macromolecule biosynthetic process	GO:0010975//regulation of neuron projection development	GO:0014073	GO:0016568//chromatin modification	GO:0021543//pallium development	GO:0030162//regulation of proteolysis	GO:0043392//negative regulation of DNA binding	GO:0051726//regulation of cell cycle
6141	648	3911	97.07%	613.335	3848	96.14%	555.531	3536	99.07%	533.789	3080	97.53%	457.226	2824	97.99%	422.401	3311	98.77%	497.597	3908	99.54%	583.726	ribosomal protein L18	GO:0015934//large ribosomal subunit	GO:0003676//nucleic acid binding	GO:0005198//structural molecule activity	GO:0006412//translation
647979	5378	3903	96.73%	73.7501	3353	95.97%	58.3259	7516	96.58%	136.71	3982	95.63%	71.2255	3323	95.24%	59.8887	3259	97.45%	59.0143	4570	97.4%	82.2479	hypothetical LOC647979	-	-	-
7532	3779	3901	95.34%	104.902	4597	97.14%	113.801	4194	95.32%	108.564	3912	94.97%	99.5811	3684	95.87%	94.4883	4143	97.25%	106.766	3702	97.86%	94.8176	tyrosine 3-monooxygenase/tryptophan 5-monooxygenase activation protein	gamma polypeptide	GO:0044444//cytoplasmic part	GO:0005102//receptor binding	GO:0016491//oxidoreductase activity	GO:0019901//protein kinase binding	GO:0030291//protein serine/threonine kinase inhibitor activity	GO:0006886//intracellular protein transport	GO:0007165//signal transduction	GO:0033673//negative regulation of kinase activity	GO:0050767//regulation of neurogenesis	GO:0050804//regulation of synaptic transmission
3091	4082	3881	96.2%	96.6174	3823	97.04%	87.6152	1729	96.3%	41.4338	2097	95.37%	49.4174	2963	94.98%	70.3548	2673	95.71%	63.7705	2954	97.65%	70.0434	hypoxia inducible factor 1	alpha subunit (basic helix-loop-helix transcription factor)	GO:0019861//flagellum	GO:0031981//nuclear lumen	GO:0043234//protein complex	GO:0000981	GO:0003677//DNA binding	GO:0019899//enzyme binding	GO:0031072//heat shock protein binding	GO:0046983//protein dimerization activity	GO:0060089//molecular transducer activity	GO:0000904//cell morphogenesis involved in differentiation	GO:0001701//in utero embryonic development	GO:0001819//positive regulation of cytokine production	GO:0001935//endothelial cell proliferation	GO:0002246//wound healing involved in inflammatory response	GO:0003143//embryonic heart tube morphogenesis	GO:0006110//regulation of glycolysis	GO:0006357//regulation of transcription from RNA polymerase II promoter	GO:0006915//apoptosis	GO:0009100//glycoprotein metabolic process	GO:0010557//positive regulation of macromolecule biosynthetic process	GO:0010631//epithelial cell migration	GO:0014823//response to activity	GO:0020027//hemoglobin metabolic process	GO:0023060	GO:0030005
27316	2132	3880	91.23%	184.939	5078	92.35%	222.82	5168	91.98%	237.12	6253	93.29%	282.134	4488	92.54%	204.033	4419	94.79%	201.851	2597	94.32%	117.9	RNA binding motif protein	X-linked	GO:0030529//ribonucleoprotein complex	GO:0043231//intracellular membrane-bounded organelle	GO:0003676//nucleic acid binding	GO:0042802//identical protein binding	GO:0000245//spliceosome assembly	GO:0006396//RNA processing	GO:0010557//positive regulation of macromolecule biosynthetic process
9693	6824	3871	97.74%	57.646	8606	98.68%	117.981	375	83.02%	5.37558	301	77.48%	4.24309	523	88.95%	7.42845	723	92.35%	10.3179	347	79.87%	4.92175	Rap guanine nucleotide exchange factor (GEF) 2	GO:0016021//integral to membrane	GO:0005088//Ras guanyl-nucleotide exchange factor activity	GO:0005099//Ras GTPase activator activity	GO:0008289//lipid binding	GO:0046872//metal ion binding	GO:0060089//molecular transducer activity	GO:0007243//intracellular protein kinase cascade	GO:0009966//regulation of signal transduction	GO:0019935//cyclic-nucleotide-mediated signaling
7150	3734	3864	93.44%	105.159	5949	93.33%	149.045	3874	93.44%	101.489	5484	95.61%	141.279	2874	93.22%	74.6015	2978	95.58%	77.6683	2249	94.05%	58.2968	topoisomerase (DNA) I	GO:0005694//chromosome	GO:0043025//neuronal cell body	GO:0044452//nucleolar part	GO:0003682//chromatin binding	GO:0003916//DNA topoisomerase activity	GO:0005515//protein binding	GO:0032559//adenyl ribonucleotide binding	GO:0006261//DNA-dependent DNA replication	GO:0006351//transcription	DNA-dependent	GO:0006796//phosphate metabolic process	GO:0006950//response to stress	GO:0008219//cell death	GO:0009628//response to abiotic stimulus	GO:0009790//embryo development	GO:0009887//organ morphogenesis	GO:0034699//response to luteinizing hormone stimulus	GO:0051704//multi-organism process
3191	2129	3864	93.66%	184.436	5095	88.63%	223.881	2901	88.35%	133.292	4653	89.95%	210.239	4513	92.91%	205.459	4602	96.85%	210.506	2329	91.12%	105.882	heterogeneous nuclear ribonucleoprotein L	GO:0030529//ribonucleoprotein complex	GO:0031981//nuclear lumen	GO:0003676//nucleic acid binding	GO:0006396//RNA processing
7025	3210	3859	75.42%	122.167	2612	80.72%	76.1231	471	71.15%	14.3532	412	63.27%	12.3466	136	54.92%	4.10647	151	57.6%	4.58105	205	63.61%	6.18128	nuclear receptor subfamily 2	group F	member 1	GO:0043231//intracellular membrane-bounded organelle	GO:0001071	GO:0003677//DNA binding	GO:0003704//specific RNA polymerase II transcription factor activity	GO:0003712//transcription cofactor activity	GO:0004879//ligand-dependent nuclear receptor activity	GO:0046914//transition metal ion binding	GO:0006357//regulation of transcription from RNA polymerase II promoter	GO:0007420//brain development	GO:0009755//hormone-mediated signaling pathway	GO:0010557//positive regulation of macromolecule biosynthetic process	GO:0016477//cell migration	GO:0023060
1431	2997	3855	98.06%	130.714	4866	98.13%	151.892	5271	98.4%	172.044	6008	97.5%	192.84	3091	97.26%	99.9649	3145	98.1%	102.194	2588	98.2%	83.5809	citrate synthase	GO:0031980//mitochondrial lumen	GO:0005488//binding	GO:0046912//transferase activity	transferring acyl groups	acyl groups converted into alkyl on transfer	GO:0005975//carbohydrate metabolic process	GO:0006732//coenzyme metabolic process	GO:0009060//aerobic respiration	GO:0043648//dicarboxylic acid metabolic process
6152	579	3850	95.16%	675.72	4372	96.89%	706.399	5039	98.62%	851.331	4544	93.96%	754.944	5456	91.36%	913.337	5282	96.55%	888.41	5299	95.51%	885.819	ribosomal protein L24	GO:0015934//large ribosomal subunit	GO:0003676//nucleic acid binding	GO:0005198//structural molecule activity	GO:0000082//G1/S transition of mitotic cell cycle	GO:0000087//M phase of mitotic cell cycle	GO:0006412//translation	GO:0007411//axon guidance	GO:0021545//cranial nerve development	GO:0042257//ribosomal subunit assembly
5802	7347	3849	97.1%	53.2381	2979	97.63%	37.9323	238	66.76%	3.16884	60	28.88%	0.78559	1888	95.71%	24.9073	1870	97.17%	24.7871	2422	98%	31.9076	protein tyrosine phosphatase	receptor type	S	GO:0016021//integral to membrane	GO:0031224//intrinsic to membrane	GO:0004721//phosphoprotein phosphatase activity	GO:0004725//protein tyrosine phosphatase activity	GO:0004871//signal transducer activity	GO:0005488//binding	GO:0006464//protein modification process	GO:0006796//phosphate metabolic process	GO:0007167//enzyme linked receptor protein signaling pathway	GO:0023060
5954	2529	3837	82.96%	154.18	3524	82.84%	130.357	2834	83.23%	109.618	2079	82.44%	79.0789	4312	81.61%	165.259	3594	86.28%	138.396	3919	88.69%	149.988	reticulocalbin 1	EF-hand calcium binding domain	GO:0044432//endoplasmic reticulum part	GO:0046872//metal ion binding	-
4898	4040	3829	92.7%	96.3138	3792	91.31%	87.8082	1530	89.88%	37.0461	1721	88.19%	40.9783	2140	89.9%	51.3414	2256	90.79%	54.3815	2288	92.33%	54.8156	nardilysin (N-arginine dibasic convertase)	GO:0044444//cytoplasmic part	GO:0044464//cell part	GO:0004175//endopeptidase activity	GO:0019838//growth factor binding	GO:0046914//transition metal ion binding	GO:0019538//protein metabolic process	GO:0031331	GO:0048741//skeletal muscle fiber development	GO:0048870//cell motility	GO:0052547//regulation of peptidase activity
5223	1762	3827	80.14%	220.718	3662	78.21%	194.429	2081	78.83%	115.531	2510	80.36%	137.032	3630	80.59%	199.681	3627	80.36%	200.463	3111	82.18%	170.893	phosphoglycerate mutase 1 (brain)	GO:0043231//intracellular membrane-bounded organelle	GO:0044444//cytoplasmic part	GO:0016868//intramolecular transferase activity	phosphotransferases	GO:0019900//kinase binding	GO:0034416//bisphosphoglycerate phosphatase activity	GO:0006096//glycolysis	GO:0006098//pentose-phosphate shunt	GO:0006796//phosphate metabolic process
800	5241	3827	92.83%	74.2043	3952	92.56%	70.5425	3294	88.07%	61.4812	2619	87.62%	48.0702	3719	95.1%	68.7776	4690	95.55%	87.147	3101	93.49%	57.2687	caldesmon 1	GO:0015629//actin cytoskeleton	GO:0016020//membrane	GO:0044430//cytoskeletal part	GO:0044444//cytoplasmic part	GO:0071944	GO:0008092//cytoskeletal protein binding	GO:0003012//muscle system process	GO:0009987//cellular process
29979	4177	3822	94.18%	92.9846	4622	93.97%	103.518	3025	89.06%	70.8425	3074	91.12%	70.7936	3636	92.15%	84.3713	4421	95.64%	103.074	3819	92.48%	88.4942	ubiquilin 1	GO:0043231//intracellular membrane-bounded organelle	GO:0043234//protein complex	GO:0044444//cytoplasmic part	GO:0019899//enzyme binding	GO:0032403//protein complex binding	GO:0006950//response to stress	GO:0012501//programmed cell death	GO:0016567//protein ubiquitination
10672	6311	3818	96.24%	61.4784	3221	98.4%	47.7464	2087	93.92%	32.3487	1711	93.87%	26.0799	1261	88.27%	19.3665	1257	90.81%	19.3968	1373	96.45%	21.0573	guanine nucleotide binding protein (G protein)	alpha 13	GO:0019897//extrinsic to plasma membrane	GO:0031253//cell projection membrane	GO:0048770	GO:0017111//nucleoside-triphosphatase activity	GO:0031701//angiotensin receptor binding	GO:0032561//guanyl ribonucleotide binding	GO:0050780//dopamine receptor binding	GO:0060089//molecular transducer activity	GO:0001525//angiogenesis	GO:0001775//cell activation	GO:0007188//G-protein signaling	coupled to cAMP nucleotide second messenger	GO:0007265//Ras protein signal transduction	GO:0010518//positive regulation of phospholipase activity	GO:0016477//cell migration	GO:0023014	GO:0043009//chordate embryonic development	GO:0048869//cellular developmental process	GO:0051480//cytosolic calcium ion homeostasis
10370	1930	3817	95.91%	200.978	3649	97.41%	176.874	88	75.44%	4.46024	50	55.39%	2.49211	655	88.86%	32.8942	593	95.7%	29.922	398	87.31%	19.9598	Cbp/p300-interacting transactivator	with Glu/Asp-rich carboxy-terminal domain	2	GO:0000785//chromatin	GO:0043231//intracellular membrane-bounded organelle	GO:0001071	GO:0003712//transcription cofactor activity	GO:0019904//protein domain specific binding	GO:0001825//blastocyst formation	GO:0001944//vasculature development	GO:0003006//reproductive developmental process	GO:0006950//response to stress	GO:0007179//transforming growth factor beta receptor signaling pathway	GO:0007399//nervous system development	GO:0009855//determination of bilateral symmetry	GO:0010551//regulation of gene-specific transcription from RNA polymerase II promoter	GO:0010557//positive regulation of macromolecule biosynthetic process	GO:0016337//cell-cell adhesion	GO:0016477//cell migration	GO:0030154//cell differentiation	GO:0035270//endocrine system development	GO:0043066//negative regulation of apoptosis	GO:0048513//organ development	GO:0048609//reproductive process in a multicellular organism	GO:0048729//tissue morphogenesis	GO:0048754//branching morphogenesis of a tube	GO:0051726//regulation of cell cycle
468	2022	3816	86.35%	191.784	5109	86.2%	236.376	5272	91.99%	255.051	4417	77.45%	210.136	5836	85.51%	279.75	3355	83.09%	161.586	5879	87.54%	281.418	activating transcription factor 4 (tax-responsive enhancer element B67)	GO:0032589//neuron projection membrane	GO:0043231//intracellular membrane-bounded organelle	GO:0043234//protein complex	GO:0001071	GO:0003677//DNA binding	GO:0003702//RNA polymerase II transcription factor activity	GO:0005515//protein binding	GO:0006006//glucose metabolic process	GO:0006357//regulation of transcription from RNA polymerase II promoter	GO:0006519//cellular amino acid and derivative metabolic process	GO:0007186//G-protein coupled receptor protein signaling pathway	GO:0033554//cellular response to stress
8243	9725	3813	97.57%	39.8439	5128	97.97%	49.3295	3645	98.16%	36.6641	6682	98.95%	66.0955	7123	93.99%	70.9919	7222	94.63%	72.3205	7867	99.68%	78.2977	structural maintenance of chromosomes 1A	GO:0000228//nuclear chromosome	GO:0000776//kinetochore	GO:0008278//cohesin complex	GO:0003774//motor activity	GO:0032559//adenyl ribonucleotide binding	GO:0046983//protein dimerization activity	GO:0000070//mitotic sister chromatid segregation	GO:0006259//DNA metabolic process	GO:0006396//RNA processing	GO:0006974//response to DNA damage stimulus	GO:0007050//cell cycle arrest	GO:0009628//response to abiotic stimulus	GO:0010948
6421	3073	3811	98.34%	126.026	7660	98.24%	233.192	3721	98.11%	118.449	6333	98.54%	198.245	4610	99.22%	145.403	4684	99.25%	148.439	2116	98.34%	66.6473	splicing factor proline/glutamine-rich	GO:0016604//nuclear body	GO:0034399//nuclear periphery	GO:0003676//nucleic acid binding	GO:0000398//nuclear mRNA splicing	via spliceosome
22826	1765	3805	91.27%	219.076	4728	95.35%	250.6	1473	87.82%	81.6377	2220	85.84%	120.994	1967	87.25%	108.018	1687	91.73%	93.0816	1393	88.27%	76.3899	DnaJ (Hsp40) homolog	subfamily C	member 8	-	GO:0005515//protein binding	GO:0006396//RNA processing
51280	3100	3803	92.61%	124.666	3891	97.19%	117.422	994	94.74%	31.3659	1199	96.61%	37.2059	830	92.26%	25.9509	825	93.19%	25.9171	715	90.52%	22.3241	golgi membrane protein 1	GO:0016021//integral to membrane	GO:0043231//intracellular membrane-bounded organelle	-	-
22883	5209	3791	83.91%	73.9578	2638	84.09%	47.3771	1158	83.03%	21.7464	1100	80.74%	20.3139	1697	82.74%	31.5764	1674	84.8%	31.2964	1398	83.03%	25.9766	calsyntenin 1	GO:0012505//endomembrane system	GO:0031090//organelle membrane	GO:0031224//intrinsic to membrane	GO:0043231//intracellular membrane-bounded organelle	GO:0044459//plasma membrane part	GO:0046872//metal ion binding	GO:0006875//cellular metal ion homeostasis	GO:0007267//cell-cell signaling	GO:0016337//cell-cell adhesion
2066	11941	3790	99.05%	32.254	2388	97.42%	18.7086	-	-	-	-	-	-	-	-	-	-	-	-	-	-	-	v-erb-a erythroblastic leukemia viral oncogene homolog 4 (avian)	GO:0031224//intrinsic to membrane	GO:0043231//intracellular membrane-bounded organelle	GO:0044430//cytoskeletal part	GO:0044459//plasma membrane part	GO:0004713//protein tyrosine kinase activity	GO:0004871//signal transducer activity	GO:0032559//adenyl ribonucleotide binding	GO:0000302//response to reactive oxygen species	GO:0006468//protein amino acid phosphorylation	GO:0007167//enzyme linked receptor protein signaling pathway	GO:0008284//positive regulation of cell proliferation	GO:0009887//organ morphogenesis	GO:0010468//regulation of gene expression	GO:0010828//positive regulation of glucose transport	GO:0016477//cell migration	GO:0021700//developmental maturation	GO:0030900//forebrain development	GO:0032228//regulation of synaptic transmission	GABAergic	GO:0045767//regulation of anti-apoptosis	GO:0048545//response to steroid hormone stimulus	GO:0048732//gland development	GO:0048869//cellular developmental process	GO:0048875
9500	2928	3783	91.39%	131.296	3321	91.7%	106.108	2367	92.35%	79.0788	2353	91.67%	77.3047	67	61.03%	2.21788	19	26.02%	0.63194	16	22.88%	0.528906	melanoma antigen family D	1	GO:0032991//macromolecular complex	GO:0044444//cytoplasmic part	GO:0005515//protein binding	GO:0016909//SAP kinase activity	GO:0006917//induction of apoptosis	GO:0008285//negative regulation of cell proliferation	GO:0010557//positive regulation of macromolecule biosynthetic process	GO:0032583//regulation of gene-specific transcription
6155	514	3777	94.94%	746.739	4280	91.44%	778.985	4892	92.22%	931.014	4742	92.02%	887.469	6050	94.36%	1140.85	5130	93.77%	971.959	5458	95.53%	1027.78	ribosomal protein L27	GO:0030529//ribonucleoprotein complex	GO:0044444//cytoplasmic part	GO:0005198//structural molecule activity	GO:0006412//translation
5879	2398	3776	91.87%	160.018	4588	93.37%	178.987	4237	92.2%	172.839	4469	95%	179.273	5390	92.62%	217.859	4407	97.21%	178.973	5210	98%	210.29	ras-related C3 botulinum toxin substrate 1 (rho family	small GTP binding protein Rac1)	GO:0005626//insoluble fraction	GO:0005884//actin filament	GO:0012505//endomembrane system	GO:0016020//membrane	GO:0019898//extrinsic to membrane	GO:0030427//site of polarized growth	GO:0031252//cell leading edge	GO:0044297//cell body	GO:0048770	GO:0017111//nucleoside-triphosphatase activity	GO:0019899//enzyme binding	GO:0032561//guanyl ribonucleotide binding	GO:0000768//syncytium formation by plasma membrane fusion	GO:0000904//cell morphogenesis involved in differentiation	GO:0001894//tissue homeostasis	GO:0006275//regulation of DNA replication	GO:0006917//induction of apoptosis	GO:0006935//chemotaxis	GO:0006952//defense response	GO:0006970//response to osmotic stress	GO:0007266//Rho protein signal transduction	GO:0008154//actin polymerization or depolymerization	GO:0009207	GO:0010591//regulation of lamellipodium assembly	GO:0019222//regulation of metabolic process
7458	2546	3774	98.7%	150.636	4353	98.66%	159.948	5016	99.25%	192.722	4734	99.21%	178.865	3046	99.53%	115.96	2934	99.61%	112.226	3366	99.88%	127.963	eukaryotic translation initiation factor 4H	GO:0043234//protein complex	GO:0044444//cytoplasmic part	GO:0008135//translation factor activity	nucleic acid binding	GO:0006446//regulation of translational initiation
10055	2587	3767	90.8%	147.973	4331	94.86%	156.617	1764	86.2%	66.7014	2623	89.95%	97.5342	1435	82.53%	53.7639	1678	84.04%	63.1668	1273	86.43%	47.6279	SUMO1 activating enzyme subunit 1	GO:0043231//intracellular membrane-bounded organelle	GO:0008641//small protein activating enzyme activity	GO:0030234//enzyme regulator activity	GO:0046983//protein dimerization activity	GO:0032446//protein modification by small protein conjugation
6206	532	3764	93.8%	718.99	4135	94.55%	727.13	5810	93.42%	1068.31	5106	96.43%	923.26	2824	89.85%	514.504	2307	95.49%	422.308	2671	94.92%	485.95	ribosomal protein S12	GO:0015935//small ribosomal subunit	GO:0005198//structural molecule activity	GO:0006412//translation
3148	1527	3761	86.77%	250.293	3092	89.19%	189.43	2185	86.77%	139.973	3188	76.82%	200.833	1215	76.62%	77.121	774	78.26%	49.3623	1281	73.41%	81.1969	high-mobility group box 2	GO:0000267//cell fraction	GO:0005694//chromosome	GO:0031981//nuclear lumen	GO:0032991//macromolecular complex	GO:0044421//extracellular region part	GO:0044444//cytoplasmic part	GO:0001071	GO:0005102//receptor binding	GO:0016564//transcription repressor activity	GO:0042393//histone binding	GO:0043565//sequence-specific DNA binding	GO:0043566//structure-specific DNA binding	GO:0001935//endothelial cell proliferation	GO:0002562	GO:0006266//DNA ligation	GO:0006284//base-excision repair	GO:0006935//chemotaxis	GO:0006997//nucleus organization	GO:0008406//gonad development	GO:0009725//response to hormone stimulus	GO:0009887//organ morphogenesis	GO:0010551//regulation of gene-specific transcription from RNA polymerase II promoter	GO:0010557//positive regulation of macromolecule biosynthetic process	GO:0016568//chromatin modification	GO:0019932//second-messenger-mediated signaling	GO:0032069
10972	4163	3758	97.69%	91.735	3531	98.32%	79.3487	3063	97.98%	71.9736	2869	98.1%	66.2947	2765	97.53%	64.376	2694	98.9%	63.0209	4006	99.42%	93.1395	transmembrane emp24-like trafficking protein 10 (yeast)	GO:0005798//Golgi-associated vesicle	GO:0030667//secretory granule membrane	GO:0031224//intrinsic to membrane	GO:0042598//vesicular fraction	GO:0043234//protein complex	GO:0048770	GO:0005515//protein binding	GO:0006887//exocytosis	GO:0006903//vesicle targeting	GO:0006996//organelle organization	GO:0010033//response to organic substance	GO:0015031//protein transport	GO:0048513//organ development
56889	6140	3757	94.98%	62.181	4357	94.53%	66.3846	4023	95.03%	64.0936	3356	94.64%	52.5785	2823	92.67%	44.5633	2874	93%	45.584	2819	93.89%	44.4382	transmembrane 9 superfamily member 3	GO:0031224//intrinsic to membrane	-	-
26156	5137	3756	91.98%	74.302	6845	96.32%	124.656	4872	97.64%	92.7749	5135	95.41%	96.1581	6252	81.86%	117.963	6047	87.89%	114.637	6535	93.3%	123.13	ribosomal L1 domain containing 1	GO:0030529//ribonucleoprotein complex	GO:0031981//nuclear lumen	GO:0003676//nucleic acid binding	GO:0005198//structural molecule activity	GO:0008104//protein localization	GO:0010467//gene expression
3150	1313	3754	96.5%	290.546	4370	95.81%	311.362	3585	96.5%	267.09	4669	95.89%	342.069	2723	96.27%	201.01	2669	97.49%	197.96	1633	96.42%	120.379	high-mobility group nucleosome binding domain 1	GO:0043231//intracellular membrane-bounded organelle	GO:0003711//transcription elongation regulator activity	GO:0005488//binding	GO:0009987//cellular process	GO:0050896//response to stimulus
26057	9390	3754	95.06%	40.6269	4524	96.87%	45.0718	3252	94.77%	33.878	4033	97.01%	41.3159	2791	94.72%	28.8091	3416	96.6%	35.4279	2477	96.08%	25.5323	ankyrin repeat domain 17	GO:0043231//intracellular membrane-bounded organelle	GO:0003676//nucleic acid binding	GO:0051704//multi-organism process
567	987	3751	90.27%	386.202	2975	89.06%	281.98	3658	90.98%	362.543	3344	89.67%	325.915	10080	92.1%	989.871	8351	93.41%	823.977	12792	95.64%	1254.44	beta-2-microglobulin	GO:0005769//early endosome	GO:0009986//cell surface	GO:0012505//endomembrane system	GO:0042611	GO:0044421//extracellular region part	GO:0005488//binding	GO:0001912//positive regulation of leukocyte mediated cytotoxicity	GO:0002477//antigen processing and presentation of exogenous peptide antigen via MHC class Ib	GO:0009607//response to biotic stimulus	GO:0010038//response to metal ion
664	1535	3740	99.22%	247.598	1067	97.13%	65.0286	14	35.44%	0.89218	3	9.58%	0.188004	444	96.94%	28.0356	435	95.44%	27.5978	2062	98.76%	130.02	BCL2/adenovirus E1B 19kDa interacting protein 3	GO:0012505//endomembrane system	GO:0031306//intrinsic to mitochondrial outer membrane	GO:0031981//nuclear lumen	GO:0043005//neuron projection	GO:0042802//identical protein binding	GO:0046983//protein dimerization activity	GO:0000737//DNA catabolic process	endonucleolytic	GO:0002252	GO:0006950//response to stress	GO:0007006//mitochondrial membrane organization	GO:0010629//negative regulation of gene expression	GO:0012502//induction of programmed cell death	GO:0016568//chromatin modification	GO:0042391//regulation of membrane potential	GO:0043066//negative regulation of apoptosis	GO:0045444//fat cell differentiation	GO:0051704//multi-organism process
3992	4432	3726	95.46%	85.4334	4486	97.68%	94.6908	2459	95.13%	54.274	2692	96.07%	58.4292	4085	97.86%	89.3362	3035	95.58%	66.6887	2944	97.68%	64.2936	fatty acid desaturase 1	GO:0031090//organelle membrane	GO:0031224//intrinsic to membrane	GO:0042598//vesicular fraction	GO:0043231//intracellular membrane-bounded organelle	GO:0005506//iron ion binding	GO:0016717//oxidoreductase activity	acting on paired donors	with oxidation of a pair of donors resulting in the reduction of molecular oxygen to two molecules of water	GO:0000038//very long-chain fatty acid metabolic process	GO:0006091//generation of precursor metabolites and energy	GO:0006636//unsaturated fatty acid biosynthetic process	GO:0006644//phospholipid metabolic process	GO:0010468//regulation of gene expression	GO:0031669//cellular response to nutrient levels	GO:0033273//response to vitamin	GO:0034285	GO:0043434//response to peptide hormone stimulus	GO:0050793//regulation of developmental process	GO:0051234//establishment of localization
2186	10914	3720	91.35%	34.6373	3712	91.45%	31.818	3962	92.3%	35.511	4012	90.2%	35.3616	2289	87.91%	20.3281	2600	89.66%	23.1997	2236	87.4%	19.8298	bromodomain PHD finger transcription factor	-	-	-
9969	10474	3718	98.33%	36.0729	3324	98.87%	29.6891	4922	99.12%	45.9687	3518	98.67%	32.3101	1731	97.81%	16.0184	2133	98.7%	19.8322	2476	98.72%	22.8806	mediator complex subunit 13	GO:0043231//intracellular membrane-bounded organelle	GO:0043234//protein complex	GO:0003713//transcription coactivator activity	GO:0004871//signal transducer activity	GO:0016251//general RNA polymerase II transcription factor activity	GO:0006352//transcription initiation	GO:0006357//regulation of transcription from RNA polymerase II promoter	GO:0030518//steroid hormone receptor signaling pathway
2632	3118	3717	94.71%	121.144	3582	94.84%	107.473	710	91.82%	22.2749	586	90.54%	18.0791	981	93.84%	30.495	888	95.19%	27.7351	2143	95.48%	66.5236	glucan (1	4-alpha-)	branching enzyme 1	GO:0000267//cell fraction	GO:0044444//cytoplasmic part	GO:0016758//transferase activity	transferring hexosyl groups	GO:0016798//hydrolase activity	acting on glycosyl bonds	GO:0030246//carbohydrate binding	GO:0043167//ion binding	GO:0005977//glycogen metabolic process
10983	1890	3711	99.95%	199.533	2903	99.31%	143.692	2041	99.47%	105.636	1116	97.99%	56.8012	2008	99.52%	102.976	2006	99.84%	103.362	3179	99.84%	162.801	cyclin I	-	-	GO:0007049//cell cycle	GO:0048232//male gamete generation
26065	3772	3708	92.44%	99.8971	3983	92.97%	98.7841	1866	88.36%	48.3919	2042	90.8%	52.0762	1718	90.72%	44.1455	1936	90.24%	49.9836	2143	91.73%	54.9895	LSM14A	SCD6 homolog A (S. cerevisiae)	GO:0030529//ribonucleoprotein complex	-	GO:0022618//ribonucleoprotein complex assembly
259266	10906	3675	96.8%	34.2434	4366	98.33%	37.4513	2261	97.82%	20.28	2469	96.47%	21.7776	3316	97.54%	29.4703	4523	99%	40.3882	3316	98.07%	29.4292	asp (abnormal spindle) homolog	microcephaly associated (Drosophila)	GO:0043231//intracellular membrane-bounded organelle	GO:0044430//cytoskeletal part	GO:0005515//protein binding	GO:0000087//M phase of mitotic cell cycle	GO:0009786//regulation of asymmetric cell division	GO:0009987//cellular process	GO:0021872	GO:0045596//negative regulation of cell differentiation	GO:0051657
9444	16378	3666	58.69%	22.7466	3894	63.81%	22.2425	301	26.1%	1.79779	240	23.09%	1.40963	1214	32.12%	7.18444	1368	33.2%	8.13427	1902	33.18%	11.2403	quaking homolog	KH domain RNA binding (mouse)	GO:0016020//membrane	GO:0031981//nuclear lumen	GO:0003676//nucleic acid binding	GO:0019904//protein domain specific binding	GO:0001676//long-chain fatty acid metabolic process	GO:0006396//RNA processing	GO:0006412//translation	GO:0008366//axon ensheathment	GO:0030154//cell differentiation	GO:0050658//RNA transport
65125	11232	3665	84.15%	33.159	3385	85.12%	28.1936	7239	94.6%	63.0455	6467	90.87%	55.3861	5638	87.67%	48.6523	6131	89.57%	53.1579	8189	88.92%	70.5673	WNK lysine deficient protein kinase 1	GO:0000267//cell fraction	GO:0005624//membrane fraction	GO:0044424//intracellular part	GO:0004672//protein kinase activity	GO:0019887//protein kinase regulator activity	GO:0032559//adenyl ribonucleotide binding	GO:0003073	GO:0006464//protein modification process	GO:0006810//transport	GO:0023014	GO:0050789//regulation of biological process
7555	3399	3652	86.58%	109.185	4436	89.64%	122.092	4101	90.14%	118.024	4063	86.11%	114.987	5268	93.2%	150.221	4387	84.79%	125.693	4386	86.44%	124.896	CCHC-type zinc finger	nucleic acid binding protein	GO:0043231//intracellular membrane-bounded organelle	GO:0044444//cytoplasmic part	GO:0001071	GO:0003723//RNA binding	GO:0030528//transcription regulator activity	GO:0043566//structure-specific DNA binding	GO:0046914//transition metal ion binding	GO:0006357//regulation of transcription from RNA polymerase II promoter	GO:0008203//cholesterol metabolic process	GO:0008283//cell proliferation
81539	8487	3651	95.3%	43.7162	5731	95.64%	63.172	8867	95.42%	102.201	10194	96.02%	115.543	9562	95.28%	109.202	10543	97.36%	120.977	12014	95.89%	137.013	solute carrier family 38	member 1	GO:0005626//insoluble fraction	GO:0031224//intrinsic to membrane	GO:0043005//neuron projection	GO:0005343//organic acid:sodium symporter activity	GO:0015175//neutral amino acid transmembrane transporter activity	GO:0015804//neutral amino acid transport	GO:0030001//metal ion transport
27125	9580	3648	97.51%	38.6967	3594	97.63%	35.0963	2523	95.48%	25.7623	1661	94.76%	16.6786	2126	95.38%	21.5096	2792	97.83%	28.382	3071	98%	31.0273	AF4/FMR2 family	member 4	-	GO:0001071	GO:0005488//binding	GO:0006351//transcription	DNA-dependent
5573	3657	3628	98.06%	100.815	3175	96.39%	81.2208	3417	95.68%	91.4014	2891	97.05%	76.0463	2221	96.64%	58.8652	2147	97.32%	57.1743	2305	97.57%	61.0064	protein kinase	cAMP-dependent	regulatory	type I	alpha (tissue specific extinguisher 1)	GO:0000267//cell fraction	GO:0043234//protein complex	GO:0044444//cytoplasmic part	GO:0045202//synapse	GO:0016208//AMP binding	GO:0016772//transferase activity	transferring phosphorus-containing groups	GO:0019887//protein kinase regulator activity	GO:0051018//protein kinase A binding	GO:0001704//formation of primary germ layer	GO:0006355//regulation of transcription	DNA-dependent	GO:0006468//protein amino acid phosphorylation	GO:0007126//meiosis	GO:0010948	GO:0023033	GO:0023060	GO:0032147//activation of protein kinase activity
7163	4250	3624	86.8%	86.6531	4954	86.71%	109.047	1769	82.66%	40.7166	1641	79.48%	37.1428	4215	84.52%	96.1267	3730	85.06%	85.47	4297	87.74%	97.8602	tumor protein D52	GO:0043231//intracellular membrane-bounded organelle	GO:0044444//cytoplasmic part	GO:0042802//identical protein binding	GO:0046872//metal ion binding	GO:0046983//protein dimerization activity	GO:0006810//transport	GO:0030098//lymphocyte differentiation
23365	9829	3619	93.25%	37.4166	3465	92.75%	32.9794	5709	95.14%	56.8177	4438	93.81%	43.4343	2429	90.88%	23.9526	3358	92.34%	33.2709	3240	91.9%	31.9055	Rho guanine nucleotide exchange factor (GEF) 12	GO:0044444//cytoplasmic part	GO:0005088//Ras guanyl-nucleotide exchange factor activity	GO:0005102//receptor binding	GO:0008047//enzyme activator activity	GO:0006917//induction of apoptosis	GO:0007166//cell surface receptor linked signaling pathway	GO:0007266//Rho protein signal transduction
6184	2372	3615	95.91%	154.874	4356	95.78%	171.799	2564	95.28%	105.739	3389	96.04%	137.44	4503	96.54%	184.002	4369	98.86%	179.375	4274	97.68%	174.401	ribophorin I	-	-	-
2181	4369	3608	98.92%	83.9207	3402	97.73%	72.8451	1959	96.64%	43.8617	2046	96.68%	45.0483	2675	94.71%	59.344	2503	97.53%	55.7921	2259	97.48%	50.0453	acyl-CoA synthetase long-chain family member 3	GO:0031224//intrinsic to membrane	GO:0031966//mitochondrial membrane	GO:0042598//vesicular fraction	GO:0044439//peroxisomal part	GO:0015645//fatty acid ligase activity	GO:0016408	GO:0032559//adenyl ribonucleotide binding	GO:0006631//fatty acid metabolic process	GO:0006641//triglyceride metabolic process	GO:0007417//central nervous system development	GO:0010033//response to organic substance	GO:0031667//response to nutrient levels
5431	3748	3606	98.56%	97.7712	4742	98.05%	118.361	2556	97.71%	66.7105	2923	97.97%	75.0212	1926	98.37%	49.8072	2177	98.85%	56.5656	1377	98.77%	35.5602	polymerase (RNA) II (DNA directed) polypeptide B	140kDa	GO:0016591//DNA-directed RNA polymerase II	holoenzyme	GO:0001882//nucleoside binding	GO:0003676//nucleic acid binding	GO:0016301//kinase activity	GO:0034062//RNA polymerase activity	GO:0043169//cation binding	GO:0006352//transcription initiation	GO:0006354//RNA elongation	GO:0006396//RNA processing
3832	5101	3596	98.49%	71.6389	4110	97.37%	75.3763	1573	95.82%	30.1652	2919	97.29%	55.047	2477	96.08%	47.0659	2677	98.02%	51.1077	1708	97.39%	32.4087	kinesin family member 11	GO:0005819//spindle	GO:0005875//microtubule associated complex	GO:0003774//motor activity	GO:0019900//kinase binding	GO:0032559//adenyl ribonucleotide binding	GO:0007052//mitotic spindle organization	GO:0007067//mitosis
10163	5676	3593	98.01%	64.3279	2990	97.89%	49.2807	3539	97.46%	60.9917	2490	97.94%	42.1999	2593	98.24%	44.2788	2548	98.66%	43.717	3090	99.35%	52.6921	WAS protein family	member 2	GO:0005768//endosome	GO:0005856//cytoskeleton	GO:0031252//cell leading edge	GO:0008092//cytoskeletal protein binding	GO:0007010//cytoskeleton organization	GO:0007187//G-protein signaling	coupled to cyclic nucleotide second messenger	GO:0007265//Ras protein signal transduction	GO:0016192//vesicle-mediated transport	GO:0016477//cell migration	GO:0030029//actin filament-based process	GO:0030031//cell projection assembly	GO:0048646//anatomical structure formation involved in morphogenesis
9918	4806	3589	98.9%	75.8882	3855	99.08%	75.0393	3956	99.42%	80.5203	5005	98.52%	100.179	3885	98.52%	78.3506	3553	99.31%	71.9954	3886	99.25%	78.2616	non-SMC condensin I complex	subunit D2	GO:0000796//condensin complex	GO:0005634//nucleus	GO:0005515//protein binding	GO:0000070//mitotic sister chromatid segregation	GO:0015031//protein transport
9703	7456	3585	97.55%	48.8616	4217	97.84%	52.911	2269	97.79%	29.7688	3539	97.56%	45.6593	6775	98.82%	88.0722	7215	99.41%	94.2376	7632	99.48%	99.0745	KIAA0100	-	-	-
6203	753	3569	94.69%	481.655	3444	98.27%	427.875	3680	95.88%	478.063	3635	97.34%	464.37	3235	92.03%	416.404	3120	94.16%	403.509	3049	92.3%	391.915	ribosomal protein S9	GO:0015935//small ribosomal subunit	GO:0031981//nuclear lumen	GO:0003723//RNA binding	GO:0005198//structural molecule activity	GO:0006412//translation	GO:0008283//cell proliferation
5908	2126	3568	92.99%	170.548	8694	96.94%	382.565	1642	92.43%	75.5514	1866	93.09%	84.4313	1746	90.08%	79.6006	1614	93.74%	73.9322	1204	97.32%	54.8142	RAP1B	member of RAS oncogene family	GO:0030054//cell junction	GO:0044444//cytoplasmic part	GO:0001883//purine nucleoside binding	GO:0017111//nucleoside-triphosphatase activity	GO:0032561//guanyl ribonucleotide binding	GO:0002009//morphogenesis of an epithelium	GO:0009207	GO:0035556//intracellular signal transduction
9643	2047	3552	92.13%	176.336	3164	91.5%	144.6	4599	91.84%	219.775	4418	91.26%	207.617	7000	94.97%	331.448	6439	93.16%	306.333	5897	93.8%	278.832	mortality factor 4 like 2	GO:0031981//nuclear lumen	GO:0005488//binding	GO:0006259//DNA metabolic process	GO:0006325//chromatin organization	GO:0006357//regulation of transcription from RNA polymerase II promoter	GO:0016049//cell growth	GO:0033554//cellular response to stress	GO:0051149//positive regulation of muscle cell differentiation
57551	12096	3551	98.82%	29.8328	3490	98.59%	26.9918	2073	98.37%	16.7645	1639	97.21%	13.0344	1846	96.72%	14.7919	2605	98.43%	20.973	2818	98.96%	22.5491	TAO kinase 1	GO:0043227//membrane-bounded organelle	GO:0044424//intracellular part	GO:0004672//protein kinase activity	GO:0019887//protein kinase regulator activity	GO:0019900//kinase binding	GO:0032559//adenyl ribonucleotide binding	GO:0001932//regulation of protein amino acid phosphorylation
55353	2242	3547	84.34%	160.772	4283	87.64%	178.715	1331	83.32%	58.0731	1795	84.61%	77.0165	4432	86.8%	191.602	3836	90.81%	166.624	3067	90.5%	132.406	lysosomal protein transmembrane 4 beta	GO:0031224//intrinsic to membrane	-	GO:0051234//establishment of localization
3030	3048	3542	94.95%	118.091	3443	95.11%	105.675	3065	95.28%	98.3667	3300	94.49%	104.149	4597	96.85%	146.182	3660	91.86%	116.939	5291	96.72%	168.017	hydroxyacyl-CoA dehydrogenase/3-ketoacyl-CoA thiolase/enoyl-CoA hydratase (trifunctional protein)	alpha subunit	GO:0005759//mitochondrial matrix	GO:0019866//organelle inner membrane	GO:0000166//nucleotide binding	GO:0005504//fatty acid binding	GO:0016453	GO:0016616//oxidoreductase activity	acting on the CH-OH group of donors	NAD or NADP as acceptor	GO:0016836//hydro-lyase activity	GO:0048037//cofactor binding	GO:0009062//fatty acid catabolic process	GO:0042221//response to chemical stimulus
805	1309	3540	91.37%	274.82	4120	90.91%	294.446	5531	90.99%	413.33	5982	84.49%	439.604	5392	90.68%	399.251	4980	91.9%	370.496	3508	91.29%	259.388	calmodulin 2 (phosphorylase kinase	delta)	GO:0005815//microtubule organizing center	GO:0005819//spindle	GO:0008287//protein serine/threonine phosphatase complex	GO:0016020//membrane	GO:0031674//I band	GO:0031981//nuclear lumen	GO:0042598//vesicular fraction	GO:0008092//cytoskeletal protein binding	GO:0016247//channel regulator activity	GO:0016772//transferase activity	transferring phosphorus-containing groups	GO:0016791//phosphatase activity	GO:0019900//kinase binding	GO:0046872//metal ion binding	GO:0047485//protein N-terminus binding	GO:0000910//cytokinesis	GO:0003012//muscle system process	GO:0006605//protein targeting	GO:0006796//phosphate metabolic process	GO:0007166//cell surface receptor linked signaling pathway	GO:0010038//response to metal ion	GO:0014808//release of sequestered calcium ion into cytosol by sarcoplasmic reticulum	GO:0022402//cell cycle process	GO:0032413//negative regulation of ion transmembrane transporter activity	GO:0032414
3843	6019	3539	93.92%	59.7504	4993	95.28%	77.6043	8188	94.95%	133.072	9895	95.28%	158.142	6462	94.95%	104.059	6373	95.53%	103.113	6380	94.8%	102.595	importin 5	GO:0005635//nuclear envelope	GO:0031981//nuclear lumen	GO:0004857//enzyme inhibitor activity	GO:0017016//Ras GTPase binding	GO:0022892	GO:0006606//protein import into nucleus	GO:0051704//multi-organism process
9295	2811	3536	97.23%	127.831	3772	97.87%	125.533	3323	97.23%	115.638	2865	96.69%	98.0435	2924	97.15%	100.821	2660	95.52%	92.154	2551	96.98%	87.8373	serine/arginine-rich splicing factor 11	-	-	-
8754	4111	3535	96.74%	87.3829	3692	95.18%	84.0161	1521	93.53%	36.1922	1029	89.39%	24.0781	1982	93.14%	46.7295	1881	95.43%	44.5589	1480	92.68%	34.8453	ADAM metallopeptidase domain 9	GO:0009897//external side of plasma membrane	GO:0031224//intrinsic to membrane	GO:0044421//extracellular region part	GO:0044424//intracellular part	GO:0004175//endopeptidase activity	GO:0005102//receptor binding	GO:0019901//protein kinase binding	GO:0019904//protein domain specific binding	GO:0046914//transition metal ion binding	GO:0000165//MAPKKK cascade	GO:0000302//response to reactive oxygen species	GO:0002274	GO:0006509//membrane protein ectodomain proteolysis	GO:0007178//transmembrane receptor protein serine/threonine kinase signaling pathway	GO:0009913//epidermal cell differentiation	GO:0010038//response to metal ion	GO:0016337//cell-cell adhesion	GO:0030335//positive regulation of cell migration	GO:0031331	GO:0031589//cell-substrate adhesion	GO:0031960//response to corticosteroid stimulus	GO:0033627//cell adhesion mediated by integrin	GO:0034097//response to cytokine stimulus	GO:0034238//macrophage fusion	GO:0034405//response to fluid shear stress	GO:0043523//regulation of neuron apoptosis
2803	7886	3531	96.91%	45.5015	4448	96.47%	52.7663	2412	93.98%	29.9194	1687	93.39%	20.5785	4140	96.3%	50.8837	4441	97.02%	54.8425	5110	96.47%	62.7182	golgin A4	GO:0012505//endomembrane system	GO:0044431//Golgi apparatus part	-	GO:0006810//transport
6732	4408	3524	96.3%	81.2417	4352	96.87%	92.3625	2925	96.53%	64.9108	3142	96.8%	68.5677	3188	97.28%	70.099	3390	97.35%	74.8948	3068	97.44%	67.3664	SRSF protein kinase 1	GO:0043231//intracellular membrane-bounded organelle	GO:0004672//protein kinase activity	GO:0032559//adenyl ribonucleotide binding	GO:0046872//metal ion binding	GO:0006396//RNA processing	GO:0006464//protein modification process	GO:0010468//regulation of gene expression	GO:0023014	GO:0048869//cellular developmental process	GO:0051704//multi-organism process
94239	3755	3521	96.46%	95.2886	3149	95.39%	78.4533	1737	95.66%	45.2504	2197	96.3%	56.2827	2311	96.22%	59.652	2116	97.34%	54.8781	1931	96.01%	49.7739	H2A histone family	member V	GO:0000228//nuclear chromosome	GO:0000785//chromatin	GO:0043231//intracellular membrane-bounded organelle	GO:0003676//nucleic acid binding	GO:0032501//multicellular organismal process	GO:0034728
7323	2623	3515	95.27%	136.179	3964	94.55%	141.379	1748	95.12%	65.1892	1893	93.6%	69.4236	2569	94.82%	94.9295	2280	96.38%	84.6506	2115	95.39%	78.0444	ubiquitin-conjugating enzyme E2D 3 (UBC4/5 homolog	yeast)	GO:0031090//organelle membrane	GO:0043231//intracellular membrane-bounded organelle	GO:0019787//small conjugating protein ligase activity	GO:0032559//adenyl ribonucleotide binding	GO:0006259//DNA metabolic process	GO:0006511//ubiquitin-dependent protein catabolic process	GO:0007178//transmembrane receptor protein serine/threonine kinase signaling pathway	GO:0012501//programmed cell death	GO:0016567//protein ubiquitination	GO:0033554//cellular response to stress	GO:0060255
56987	8914	3498	98.17%	39.8779	2263	95.78%	23.7498	2070	97.17%	22.7159	1352	94.55%	14.5901	2655	97.31%	28.8687	2804	98.08%	30.6337	3563	98.87%	38.6877	bobby sox homolog (Drosophila)	GO:0043231//intracellular membrane-bounded organelle	GO:0003676//nucleic acid binding	GO:0010468//regulation of gene expression
93621	1534	3498	99.74%	231.728	4190	99.74%	255.527	2435	99.61%	155.277	2618	99.61%	164.172	3451	99.54%	218.049	3304	98.7%	209.753	2773	98.89%	174.966	Morf4 family associated protein 1	GO:0044424//intracellular part	GO:0005488//binding	-
8615	3998	3496	99.32%	88.8614	3552	97.85%	83.1148	3089	99.47%	75.5802	1912	96.2%	46.0045	1615	97.07%	39.153	1650	95.87%	40.1915	1662	96.8%	40.2363	USO1 vesicle docking protein homolog (yeast)	GO:0012505//endomembrane system	GO:0042598//vesicular fraction	GO:0043231//intracellular membrane-bounded organelle	GO:0044444//cytoplasmic part	GO:0005488//binding	GO:0022892	GO:0006906//vesicle fusion	GO:0015031//protein transport
9202	7011	3486	98.49%	50.528	3804	99.47%	50.7585	1244	97.26%	17.3569	1292	95.72%	17.7271	984	96.56%	13.6035	999	95.76%	13.8765	906	94.72%	12.5077	zinc finger	MYM-type 4	-	GO:0003676//nucleic acid binding	GO:0046914//transition metal ion binding	GO:0032501//multicellular organismal process
10529	9231	3484	83.41%	38.3543	4467	90.12%	45.2705	292	60.71%	3.09433	244	51.5%	2.5427	1	0.53%	0.0104999	-	-	-	2	0.53%	0.0209706	nebulette	GO:0005737//cytoplasm	GO:0005924//cell-substrate adherens junction	GO:0015629//actin cytoskeleton	GO:0044444//cytoplasmic part	GO:0003779//actin binding	GO:0005198//structural molecule activity	GO:0008092//cytoskeletal protein binding	GO:0022891//substrate-specific transmembrane transporter activity	GO:0046914//transition metal ion binding	GO:0006810//transport	GO:0032535
25909	8643	3470	96.85%	40.799	5306	97.89%	57.4316	2319	96.26%	26.2464	2247	93.37%	25.0088	2927	96.29%	32.8242	3610	96.91%	40.6758	3264	95.36%	36.5523	AT hook containing transcription factor 1	-	-	-
79832	9271	3461	98.74%	37.9367	4415	98.81%	44.5505	2207	98.31%	23.2867	2465	97.61%	25.5767	2561	98.48%	26.7743	3485	98.52%	36.6075	2311	97.79%	24.127	glutamine and serine rich 1	-	-	-
55920	4109	3455	97.1%	85.447	3930	97.03%	89.4756	2761	97.49%	65.7299	3830	96.81%	89.6639	2219	96.47%	52.3427	1975	97.79%	46.8085	2711	97.47%	63.8591	regulator of chromosome condensation 2	GO:0015630//microtubule cytoskeleton	GO:0031981//nuclear lumen	GO:0044427//chromosomal part	-	GO:0000087//M phase of mitotic cell cycle
31	10692	3446	91.98%	32.7522	3615	91.29%	31.6299	1793	89.25%	16.4042	1671	91.15%	15.0339	2562	87.58%	23.225	2587	91.64%	23.563	2652	88.68%	24.0073	acetyl-CoA carboxylase alpha	GO:0000267//cell fraction	GO:0043231//intracellular membrane-bounded organelle	GO:0016421//CoA carboxylase activity	GO:0016879//ligase activity	forming carbon-nitrogen bonds	GO:0019842//vitamin binding	GO:0032559//adenyl ribonucleotide binding	GO:0043169//cation binding	GO:0006631//fatty acid metabolic process	GO:0006641//triglyceride metabolic process	GO:0006732//coenzyme metabolic process	GO:0010033//response to organic substance	GO:0019538//protein metabolic process	GO:0048871//multicellular organismal homeostasis	GO:0048878//chemical homeostasis
5887	4130	3431	95.76%	84.4219	3966	95.88%	89.8361	3108	96.92%	73.6146	3709	96.9%	86.3896	4117	98.74%	96.6198	4352	96.9%	102.62	4444	98.18%	104.149	RAD23 homolog B (S. cerevisiae)	-	-	-
3921	1155	3431	47.36%	301.872	3817	51.95%	309.164	2780	47.27%	235.448	3385	42.51%	281.924	4729	48.66%	396.847	2935	52.21%	247.468	2982	49.52%	249.894	ribosomal protein SA	GO:0005578//proteinaceous extracellular matrix	GO:0005626//insoluble fraction	GO:0015935//small ribosomal subunit	GO:0016020//membrane	GO:0043231//intracellular membrane-bounded organelle	GO:0044297//cell body	GO:0004888//transmembrane receptor activity	GO:0005198//structural molecule activity	GO:0005515//protein binding	GO:0043021//ribonucleoprotein binding	GO:0006412//translation	GO:0007155//cell adhesion	GO:0023060	GO:0030154//cell differentiation
10124	3212	3429	92.03%	108.487	4143	92.93%	120.667	1349	86.52%	41.0837	1221	89.2%	36.5675	353	77.21%	10.6521	353	76.81%	10.7027	225	70.77%	6.78011	ADP-ribosylation factor-like 4A	GO:0031981//nuclear lumen	GO:0017111//nucleoside-triphosphatase activity	GO:0032561//guanyl ribonucleotide binding	GO:0035556//intracellular signal transduction	GO:0045444//fat cell differentiation
55291	5145	3425	97.16%	67.6488	3738	97.92%	67.9677	2731	97.3%	51.9241	3158	97.24%	59.0448	2908	97.22%	54.7828	3066	98.52%	58.0337	2741	98.93%	51.5648	protein phosphatase 6	regulatory subunit 3	GO:0043231//intracellular membrane-bounded organelle	GO:0019902//phosphatase binding	GO:0010921
6566	4390	3421	80.32%	79.1905	3823	81.48%	81.4682	2835	80.39%	63.1715	4016	84.9%	88.0003	4647	83.14%	102.599	4476	83.42%	99.2931	6347	85.1%	139.937	solute carrier family 16	member 1 (monocarboxylic acid transporter 1)	GO:0005626//insoluble fraction	GO:0031224//intrinsic to membrane	GO:0043231//intracellular membrane-bounded organelle	GO:0005488//binding	GO:0008028//monocarboxylic acid transmembrane transporter activity	GO:0015291//secondary active transmembrane transporter activity	GO:0006820//anion transport	GO:0015718//monocarboxylic acid transport
7764	5653	3419	97.74%	61.4617	3809	97.98%	63.0348	860	94%	14.8817	482	87.32%	8.20206	523	90.25%	8.96722	546	89.88%	9.40605	746	89.6%	12.7729	zinc finger protein 217	GO:0016585//chromatin remodeling complex	GO:0031981//nuclear lumen	GO:0001071	GO:0030528//transcription regulator activity	GO:0043565//sequence-specific DNA binding	GO:0046914//transition metal ion binding	GO:0006350//transcription	GO:0007568//aging	GO:0010468//regulation of gene expression
1933	1128	3411	93.88%	307.296	5002	95.83%	414.842	3651	95.3%	316.618	4444	96.9%	378.983	4050	96.1%	348.002	3291	96.81%	284.127	3543	96.9%	304.013	eukaryotic translation elongation factor 1 beta 2	GO:0043234//protein complex	GO:0044444//cytoplasmic part	GO:0008135//translation factor activity	nucleic acid binding	GO:0006412//translation
80218	6148	3411	92.91%	56.381	4774	95.4%	72.6435	3372	93.97%	53.6521	4299	92.23%	67.2649	4519	92.37%	71.2433	4963	92.76%	78.6147	3610	96.78%	56.8333	N(alpha)-acetyltransferase 50	NatE catalytic subunit	GO:0044424//intracellular part	GO:0005488//binding	GO:0016407//acetyltransferase activity	GO:0006473//protein amino acid acetylation
6185	2538	3409	92.2%	136.496	3490	92.2%	128.642	3392	91.73%	130.737	5273	91.92%	199.858	4605	94.44%	175.863	4082	93.46%	156.63	5978	93.97%	227.978	ribophorin II	GO:0005774//vacuolar membrane	GO:0005789//endoplasmic reticulum membrane	GO:0005792//microsome	GO:0031224//intrinsic to membrane	GO:0004576//oligosaccharyl transferase activity	GO:0043021//ribonucleoprotein binding	GO:0006487//protein amino acid N-linked glycosylation	GO:0032502//developmental process	GO:0042221//response to chemical stimulus
4001	3420	3397	84.39%	100.938	4057	81.9%	110.976	1237	81.08%	35.3815	2564	82.25%	72.1185	1510	82.34%	42.7943	1344	79.85%	38.2707	1368	81.61%	38.7159	lamin B1	GO:0005882//intermediate filament	GO:0012505//endomembrane system	GO:0019866//organelle inner membrane	GO:0034399//nuclear periphery	GO:0005488//binding	-
10576	2193	3392	86.09%	157.182	6751	83.4%	287.99	3956	91.97%	176.462	5737	85.82%	251.652	4047	83.95%	178.867	4020	84.22%	178.518	2097	86.18%	92.5527	chaperonin containing TCP1	subunit 2 (beta)	GO:0031981//nuclear lumen	GO:0043234//protein complex	GO:0044444//cytoplasmic part	GO:0005515//protein binding	GO:0032559//adenyl ribonucleotide binding	GO:0051084//'de novo' posttranslational protein folding
3185	2773	3377	92.79%	123.756	5272	96.79%	177.858	4982	94.81%	175.746	6335	94.09%	219.762	4762	93.58%	166.447	4714	91.78%	165.552	4335	97.01%	151.31	heterogeneous nuclear ribonucleoprotein F	GO:0030529//ribonucleoprotein complex	GO:0031981//nuclear lumen	GO:0003723//RNA binding	GO:0005515//protein binding	GO:0008380//RNA splicing
9415	3149	3370	94.16%	108.753	6731	95.71%	199.966	184	77.9%	5.71581	237	79.07%	7.23987	957	84.82%	29.4561	959	85.55%	29.6578	1163	85.27%	35.7467	fatty acid desaturase 2	GO:0005626//insoluble fraction	GO:0016021//integral to membrane	GO:0031090//organelle membrane	GO:0043231//intracellular membrane-bounded organelle	GO:0005506//iron ion binding	GO:0016215	GO:0000038//very long-chain fatty acid metabolic process	GO:0006091//generation of precursor metabolites and energy	GO:0006633//fatty acid biosynthetic process	GO:0051234//establishment of localization
51322	3806	3350	90.67%	89.446	3124	95.74%	76.7875	3302	92.98%	84.8674	2636	92.59%	66.6241	3220	93.06%	82.0016	3209	92.56%	82.1097	5224	92.3%	132.851	WW domain containing adaptor with coiled-coil	GO:0016604//nuclear body	GO:0030529//ribonucleoprotein complex	GO:0005488//binding	-
55699	3549	3336	99.18%	95.5223	3369	99.18%	88.8062	2150	98.96%	59.2605	2585	98.99%	70.0663	3839	99.32%	104.845	3985	99.63%	109.349	3848	99.92%	104.944	isoleucyl-tRNA synthetase 2	mitochondrial	GO:0031980//mitochondrial lumen	GO:0004812//aminoacyl-tRNA ligase activity	GO:0032559//adenyl ribonucleotide binding	GO:0046914//transition metal ion binding	GO:0006418//tRNA aminoacylation for protein translation
6594	4102	3333	98.03%	82.5704	2480	98.44%	56.5593	1590	98.15%	37.917	1006	95.34%	23.5916	477	91.22%	11.2709	583	94.54%	13.841	692	93.88%	16.3283	SWI/SNF related	matrix associated	actin dependent regulator of chromatin	subfamily a	member 1	GO:0043231//intracellular membrane-bounded organelle	GO:0043234//protein complex	GO:0003676//nucleic acid binding	GO:0003682//chromatin binding	GO:0032559//adenyl ribonucleotide binding	GO:0042623//ATPase activity	coupled	GO:0006338//chromatin remodeling	GO:0007417//central nervous system development	GO:0030154//cell differentiation	GO:0032583//regulation of gene-specific transcription
2130	2694	3321	85.56%	125.273	4200	89.9%	145.848	2713	88.27%	98.511	3493	92.54%	124.726	2531	87.82%	91.0605	2283	90.98%	82.5281	1994	93.17%	71.6402	Ewing sarcoma breakpoint region 1	GO:0005634//nucleus	GO:0016604//nuclear body	GO:0044464//cell part	GO:0005488//binding	-
10146	2855	3320	98.04%	118.173	4768	97.09%	156.235	2446	97.55%	83.8075	3402	97.23%	114.626	3604	96.64%	122.353	3456	97.72%	117.886	2245	97.37%	76.1096	GTPase activating protein (SH3 domain) binding protein 1	GO:0005737//cytoplasm	GO:0016020//membrane	GO:0000166//nucleotide binding	GO:0003676//nucleic acid binding	GO:0003678//DNA helicase activity	GO:0003724//RNA helicase activity	GO:0004518//nuclease activity	GO:0007264//small GTPase mediated signal transduction
7082	7165	3317	95.3%	47.0451	3389	94.4%	44.249	1723	94.43%	23.5235	1692	95.3%	22.7164	1491	91.67%	20.1696	1567	95.65%	21.2984	1102	92.95%	14.8866	tight junction protein 1 (zona occludens 1)	GO:0031982//vesicle	GO:0043231//intracellular membrane-bounded organelle	GO:0043296//apical junction complex	GO:0070161	GO:0005515//protein binding	GO:0001824//blastocyst development	GO:0007043//cell-cell junction assembly	GO:0034329	GO:0051592//response to calcium ion
10959	2126	3316	95.48%	158.502	4295	95.25%	188.994	2899	95.58%	133.388	3390	95.58%	153.388	5288	95.86%	241.081	5394	96.61%	247.082	4534	96.94%	206.418	transmembrane emp24 domain trafficking protein 2	GO:0030137//COPI-coated vesicle	GO:0030667//secretory granule membrane	GO:0031224//intrinsic to membrane	GO:0042598//vesicular fraction	GO:0005488//binding	GO:0015031//protein transport	GO:0016192//vesicle-mediated transport
60481	3003	3313	91.54%	112.112	3191	93.51%	99.4077	2557	91.21%	83.2929	2652	91.54%	84.9519	3487	91.87%	112.546	2984	94.01%	96.7692	3645	92.74%	117.482	ELOVL family member 5	elongation of long chain fatty acids (FEN1/Elo2	SUR4/Elo3-like	yeast)	GO:0031090//organelle membrane	GO:0031224//intrinsic to membrane	GO:0043231//intracellular membrane-bounded organelle	GO:0004312//fatty acid synthase activity	GO:0006631//fatty acid metabolic process	GO:0006641//triglyceride metabolic process
58517	4303	3312	98%	78.2175	5002	98%	108.748	3075	98.3%	69.9047	3530	98.05%	78.9148	2980	97.93%	67.1244	2527	99.02%	57.191	1651	98.91%	37.1369	RNA binding motif protein 25	GO:0016604//nuclear body	GO:0003723//RNA binding	GO:0000380//alternative nuclear mRNA splicing	via spliceosome	GO:0012501//programmed cell death
10618	6431	3310	93.14%	52.3039	2950	93.58%	42.9133	2749	93.55%	41.8147	2309	94.64%	34.5382	1782	92.61%	26.8574	1636	93.84%	24.7741	2386	94.06%	35.9105	trans-golgi network protein 2	GO:0016020//membrane	GO:0016023//cytoplasmic membrane-bounded vesicle	GO:0031224//intrinsic to membrane	GO:0031981//nuclear lumen	GO:0044431//Golgi apparatus part	-	-
7328	5174	3307	99.21%	64.952	1820	94.53%	32.9074	2294	97.45%	43.371	837	93.72%	15.5616	1951	95.17%	36.5482	1489	96.29%	28.026	2190	99.25%	40.9682	ubiquitin-conjugating enzyme E2H (UBC8 homolog	yeast)	-	GO:0019787//small conjugating protein ligase activity	GO:0032559//adenyl ribonucleotide binding	GO:0016567//protein ubiquitination	GO:0019941//modification-dependent protein catabolic process	GO:0060255
1983	5809	3303	91.44%	57.7819	5879	94.65%	94.6783	4695	89.89%	79.0618	4636	87%	76.771	3378	81.67%	56.3629	3477	79.64%	58.2904	1656	74.85%	27.5923	eukaryotic translation initiation factor 5	GO:0044444//cytoplasmic part	GO:0008135//translation factor activity	nucleic acid binding	GO:0017111//nucleoside-triphosphatase activity	GO:0032561//guanyl ribonucleotide binding	GO:0006446//regulation of translational initiation
9859	7204	3295	89.69%	46.48	2548	89.63%	33.0883	1754	90.52%	23.8171	1374	88.4%	18.3471	1105	87.98%	14.867	1107	90.27%	14.9647	1704	90.96%	22.8942	centrosomal protein 170kDa	GO:0005813//centrosome	-	-
10890	3785	3283	92.31%	88.1434	3024	93.5%	74.7419	2105	89.56%	54.4025	2595	89.72%	65.9518	3067	92.95%	78.5386	2765	94.16%	71.1415	2854	92.23%	72.9823	RAB10	member RAS oncogene family	GO:0005626//insoluble fraction	GO:0016020//membrane	GO:0044431//Golgi apparatus part	GO:0032561//guanyl ribonucleotide binding	GO:0015031//protein transport	GO:0035556//intracellular signal transduction	GO:0046677//response to antibiotic
10735	6277	3282	96.19%	53.1338	3037	96.65%	45.2628	5789	97.28%	90.2161	5717	98.15%	87.6135	3431	96.56%	52.979	3758	97.83%	58.304	5007	98.1%	77.2067	stromal antigen 2	GO:0005856//cytoskeleton	GO:0043231//intracellular membrane-bounded organelle	GO:0044427//chromosomal part	GO:0005488//binding	GO:0000087//M phase of mitotic cell cycle	GO:0007059//chromosome segregation	GO:0010948
10209	1326	3273	96.68%	250.834	3728	95.78%	263.015	6196	96.3%	457.089	3475	96.23%	252.096	4732	96.68%	345.889	3994	98.94%	293.331	7218	98.49%	526.869	eukaryotic translation initiation factor 1	GO:0044424//intracellular part	GO:0008135//translation factor activity	nucleic acid binding	GO:0006446//regulation of translational initiation	GO:0050896//response to stimulus
55023	11966	3261	95.96%	27.6941	3526	95.6%	27.5665	2546	91.07%	20.8134	2557	90.99%	20.5559	3031	94.14%	24.5512	3598	96.78%	29.2823	3125	94.85%	25.2773	pleckstrin homology domain interacting protein	GO:0043231//intracellular membrane-bounded organelle	GO:0005102//receptor binding	GO:0006468//protein amino acid phosphorylation	GO:0006915//apoptosis	GO:0007088//regulation of mitosis	GO:0007169//transmembrane receptor protein tyrosine kinase signaling pathway	GO:0008283//cell proliferation	GO:0010557//positive regulation of macromolecule biosynthetic process	GO:0035468
10079	7580	3261	98.83%	43.7186	2769	99.3%	34.1745	1182	96.41%	15.2539	851	92.65%	10.7998	418	82.82%	5.34493	529	92.04%	6.79642	665	95.05%	8.49145	ATPase	class II	type 9A	GO:0031224//intrinsic to membrane	GO:0005548//phospholipid transporter activity	GO:0032559//adenyl ribonucleotide binding	GO:0042625//ATPase activity	coupled to transmembrane movement of ions	GO:0046872//metal ion binding	GO:0006811//ion transport	GO:0006869//lipid transport	GO:0009206	GO:0009207
6209	531	3260	91.9%	623.89	3974	95.1%	700.135	3775	91.53%	695.433	4186	94.35%	758.332	6119	93.97%	1116.92	5172	98.68%	948.544	5352	98.68%	975.553	ribosomal protein S15	GO:0015935//small ribosomal subunit	GO:0031981//nuclear lumen	GO:0003676//nucleic acid binding	GO:0005198//structural molecule activity	GO:0000054//ribosomal subunit export from nucleus	GO:0006412//translation	GO:0007275//multicellular organismal development	GO:0042257//ribosomal subunit assembly
8073	3939	3256	86.8%	84.0007	3676	87.2%	87.3047	4542	89.06%	112.796	4761	88.75%	116.27	5214	89.64%	128.298	4391	94.06%	108.56	6038	94.06%	148.367	protein tyrosine phosphatase type IVA	member 2	GO:0005768//endosome	GO:0016020//membrane	GO:0004725//protein tyrosine phosphatase activity	GO:0005488//binding	GO:0006464//protein modification process	GO:0006796//phosphate metabolic process
11335	2330	3252	88.37%	141.834	3882	94.12%	155.865	4087	92.45%	171.586	4780	94.33%	197.345	5480	92.7%	227.961	5314	90.04%	222.105	3913	88.93%	162.549	chromobox homolog 3	-	-	-
23613	4652	3233	99.51%	70.6237	2647	99.76%	53.2307	3435	99.7%	72.2304	2992	99.83%	61.8695	731	96.32%	15.2305	659	97.59%	13.7956	910	98.09%	18.9335	zinc finger	MYND-type containing 8	-	GO:0043169//cation binding	GO:0046914//transition metal ion binding	-
5430	6738	3228	99.05%	48.6841	3902	99.01%	54.1757	7562	99.63%	109.784	6479	99.33%	92.4979	4543	99.14%	65.3502	5567	99.73%	80.4607	2130	99.09%	30.5969	polymerase (RNA) II (DNA directed) polypeptide A	220kDa	GO:0016591//DNA-directed RNA polymerase II	holoenzyme	GO:0003676//nucleic acid binding	GO:0016301//kinase activity	GO:0019899//enzyme binding	GO:0034062//RNA polymerase activity	GO:0043169//cation binding	GO:0006352//transcription initiation	GO:0006354//RNA elongation	GO:0006396//RNA processing
3615	1712	3225	97.43%	191.43	3420	97.43%	186.883	2959	95.85%	169.073	2725	96.85%	153.115	2556	97.31%	144.708	2385	99.12%	135.668	3738	98.25%	211.332	IMP (inosine 5'-monophosphate) dehydrogenase 2	GO:0044444//cytoplasmic part	GO:0016616//oxidoreductase activity	acting on the CH-OH group of donors	NAD or NADP as acceptor	GO:0043169//cation binding	GO:0009168//purine ribonucleoside monophosphate biosynthetic process	GO:0032943//mononuclear cell proliferation
10730	4036	3223	97.05%	81.151	3610	98.51%	83.6767	2967	98.59%	71.9116	2709	95.37%	64.5673	3278	96.01%	78.7214	3122	98.09%	75.3313	2863	97.97%	68.6593	YME1-like 1 (S. cerevisiae)	GO:0043231//intracellular membrane-bounded organelle	GO:0004175//endopeptidase activity	GO:0016462//pyrophosphatase activity	GO:0032559//adenyl ribonucleotide binding	GO:0043169//cation binding	GO:0009057//macromolecule catabolic process	GO:0019538//protein metabolic process
476	3778	3207	93.86%	86.2624	2969	88.46%	73.5185	13153	88.86%	340.562	11929	88.88%	303.736	6202	88.83%	159.113	6663	88.78%	171.752	7279	88.67%	186.483	ATPase	Na+/K+ transporting	alpha 1 polypeptide	GO:0005887//integral to plasma membrane	GO:0042598//vesicular fraction	GO:0048770	GO:0008556//potassium-transporting ATPase activity	GO:0016791//phosphatase activity	GO:0032559//adenyl ribonucleotide binding	GO:0043169//cation binding	GO:0006704//glucocorticoid biosynthetic process	GO:0006942//regulation of striated muscle contraction	GO:0008016//regulation of heart contraction	GO:0009206	GO:0030001//metal ion transport	GO:0042221//response to chemical stimulus
10487	2798	3200	92.17%	116.222	3708	91.67%	123.977	3359	91.39%	117.434	4034	93.75%	138.689	2985	91.46%	103.403	2868	93.89%	99.8217	1855	93.82%	64.1691	CAP	adenylate cyclase-associated protein 1 (yeast)	-	-	-
7414	5647	3196	93.78%	57.514	3505	94.56%	58.0656	5081	95.8%	88.0165	4024	93.43%	68.548	3866	95.57%	66.3559	3600	92.99%	62.0838	3007	93.98%	51.5401	vinculin	GO:0005913//cell-cell adherens junction	GO:0005924//cell-substrate adherens junction	GO:0030016//myofibril	GO:0032432//actin filament bundle	GO:0032991//macromolecular complex	GO:0002162//dystroglycan binding	GO:0008092//cytoskeletal protein binding	GO:0017016//Ras GTPase binding	GO:0050839//cell adhesion molecule binding	GO:0003012//muscle system process	GO:0007043//cell-cell junction assembly	GO:0016337//cell-cell adhesion	GO:0016477//cell migration	GO:0030031//cell projection assembly	GO:0031589//cell-substrate adhesion	GO:0034613//cellular protein localization	GO:0048729//tissue morphogenesis
9690	5195	3195	94.09%	62.4986	3817	94.17%	68.7361	2258	93.8%	42.5178	2362	92.38%	43.737	1966	94.65%	36.6803	2264	94.01%	42.4409	2103	93.07%	39.1817	ubiquitin protein ligase E3C	GO:0043231//intracellular membrane-bounded organelle	GO:0043234//protein complex	GO:0005488//binding	GO:0019787//small conjugating protein ligase activity	GO:0016567//protein ubiquitination
23250	8795	3193	97.27%	36.8933	4798	98.64%	51.0355	1082	96.42%	12.0344	1109	93.86%	12.1297	2179	96.41%	24.0136	4742	98.85%	52.5073	4074	98.89%	44.8347	ATPase	class VI	type 11A	GO:0031224//intrinsic to membrane	GO:0005548//phospholipid transporter activity	GO:0032559//adenyl ribonucleotide binding	GO:0042625//ATPase activity	coupled to transmembrane movement of ions	GO:0046872//metal ion binding	GO:0006811//ion transport	GO:0006869//lipid transport	GO:0009206	GO:0009207
989	2534	3190	90.57%	127.929	3195	94.91%	117.954	1375	89.27%	53.0797	1500	88.67%	56.9429	3575	92.34%	136.743	3649	93.13%	140.236	3149	93.53%	120.281	septin 7	GO:0000776//kinetochore	GO:0005624//membrane fraction	GO:0015630//microtubule cytoskeleton	GO:0032156	GO:0032432//actin filament bundle	GO:0043231//intracellular membrane-bounded organelle	GO:0032561//guanyl ribonucleotide binding	GO:0000087//M phase of mitotic cell cycle	GO:0051259//protein oligomerization	GO:0051301//cell division
1665	3019	3187	97.88%	107.276	4793	98.54%	148.523	2938	98.58%	95.1966	3665	97.71%	116.779	2927	97.75%	93.9712	3225	98.34%	104.03	1796	99.14%	57.5801	DEAH (Asp-Glu-Ala-His) box polypeptide 15	GO:0005681//spliceosomal complex	GO:0004386//helicase activity	GO:0032559//adenyl ribonucleotide binding	GO:0042623//ATPase activity	coupled	GO:0006396//RNA processing	GO:0009207
51534	3273	3186	98.08%	98.9201	4294	98.78%	122.734	1064	96.73%	31.8001	1224	95.48%	35.9741	822	91.23%	24.3423	901	92.55%	26.8085	641	94.04%	18.9558	Vps20-associated 1 homolog (S. cerevisiae)	GO:0031090//organelle membrane	GO:0043231//intracellular membrane-bounded organelle	GO:0005488//binding	GO:0006810//transport
8766	4943	3185	96.22%	65.4792	2685	94.58%	50.8162	2005	91.75%	39.6786	2016	88.27%	39.2333	1610	86.1%	31.5697	1677	89.95%	33.0397	1645	88.45%	32.211	RAB11A	member RAS oncogene family	GO:0010008//endosome membrane	GO:0016023//cytoplasmic membrane-bounded vesicle	GO:0032155//cell division site part	GO:0044431//Golgi apparatus part	GO:0000149//SNARE binding	GO:0001883//purine nucleoside binding	GO:0017111//nucleoside-triphosphatase activity	GO:0032561//guanyl ribonucleotide binding	GO:0006886//intracellular protein transport	GO:0009207	GO:0035556//intracellular signal transduction	GO:0048168//regulation of neuronal synaptic plasticity	GO:0051049//regulation of transport	GO:0051301//cell division
92140	7667	3184	97.61%	42.2019	3612	97.14%	44.0728	3013	97.67%	38.442	3713	95.97%	46.5859	4990	98.13%	63.0827	5691	99.57%	72.2864	4101	99.65%	51.7719	metadherin	GO:0005635//nuclear envelope	GO:0031090//organelle membrane	GO:0031224//intrinsic to membrane	GO:0031981//nuclear lumen	GO:0043296//apical junction complex	GO:0044444//cytoplasmic part	GO:0008134//transcription factor binding	GO:0006357//regulation of transcription from RNA polymerase II promoter	GO:0051091//positive regulation of transcription factor activity
9736	11326	3182	98.14%	28.5501	2928	98.59%	24.1848	2723	98.41%	23.5182	2475	97.55%	21.021	2660	97.74%	22.7636	3373	98.65%	29.0024	3847	99.06%	32.8757	ubiquitin specific peptidase 34	-	GO:0016790//thiolester hydrolase activity	GO:0070011//peptidase activity	acting on L-amino acid peptides	GO:0019941//modification-dependent protein catabolic process
1362	9060	3180	95.97%	35.6684	2871	95.23%	29.6451	2183	95.01%	23.5699	2227	92.95%	23.6454	1552	90.89%	16.6035	1666	91.07%	17.9077	2986	94.81%	31.9	carboxypeptidase D	GO:0031224//intrinsic to membrane	GO:0042598//vesicular fraction	GO:0044431//Golgi apparatus part	GO:0004180//carboxypeptidase activity	GO:0008235//metalloexopeptidase activity	GO:0046914//transition metal ion binding	GO:0019538//protein metabolic process	GO:0070669//response to interleukin-2
7525	4685	3179	95.84%	68.955	3181	95.67%	63.5188	1107	93.21%	23.1138	900	93.3%	18.4794	1937	96.05%	40.0733	2048	95.52%	42.571	2593	95.41%	53.5701	v-yes-1 Yamaguchi sarcoma viral oncogene homolog 1	GO:0005626//insoluble fraction	GO:0044444//cytoplasmic part	GO:0004713//protein tyrosine kinase activity	GO:0032559//adenyl ribonucleotide binding	GO:0003018	GO:0006468//protein amino acid phosphorylation	GO:0008645//hexose transport
5685	1235	3178	93.77%	261.5	4308	92.31%	326.33	2278	92.06%	180.434	3407	92.79%	265.375	3607	95.06%	283.083	3293	94.9%	259.668	1864	94.9%	146.086	proteasome (prosome	macropain) subunit	alpha type	4	GO:0005839//proteasome core complex	GO:0043231//intracellular membrane-bounded organelle	GO:0004175//endopeptidase activity	GO:0005515//protein binding	GO:0043161//proteasomal ubiquitin-dependent protein catabolic process	GO:0051439	GO:0051704//multi-organism process
6500	2714	3172	70.04%	118.77	3099	70.6%	106.822	2384	77.34%	85.9269	2989	69.64%	105.943	3393	69.86%	121.174	3415	74.47%	122.539	2477	72.18%	88.3376	S-phase kinase-associated protein 1	GO:0031461//cullin-RING ubiquitin ligase complex	GO:0031981//nuclear lumen	GO:0044444//cytoplasmic part	GO:0005488//binding	GO:0016772//transferase activity	transferring phosphorus-containing groups	GO:0019787//small conjugating protein ligase activity	GO:0006796//phosphate metabolic process	GO:0043161//proteasomal ubiquitin-dependent protein catabolic process	GO:0051439
84823	4653	3161	97.4%	69.0361	4140	97.29%	83.2368	1285	96.13%	27.0149	2030	96.48%	41.968	1073	96.73%	22.3513	1056	95.96%	22.1016	1008	96.86%	20.968	lamin B2	GO:0005882//intermediate filament	GO:0019866//organelle inner membrane	GO:0034399//nuclear periphery	-	-
4670	2553	3158	93.54%	125.703	5899	99.57%	216.16	2739	95.5%	104.948	4668	94.12%	175.887	4403	98.04%	167.16	4128	98.51%	157.464	1619	97.65%	61.3798	heterogeneous nuclear ribonucleoprotein M	GO:0016021//integral to membrane	GO:0016604//nuclear body	GO:0030529//ribonucleoprotein complex	GO:0034399//nuclear periphery	GO:0003676//nucleic acid binding	GO:0005515//protein binding	GO:0000398//nuclear mRNA splicing	via spliceosome
1979	7531	3149	95.96%	42.4918	3731	96.85%	46.3469	4131	96.43%	53.6581	5515	96.41%	70.4446	1565	94.49%	20.1417	1858	94.56%	24.0263	1449	94.91%	18.6228	eukaryotic translation initiation factor 4E binding protein 2	-	GO:0008135//translation factor activity	nucleic acid binding	GO:0031369//translation initiation factor binding	GO:0006446//regulation of translational initiation	GO:0007169//transmembrane receptor protein tyrosine kinase signaling pathway	GO:0019935//cyclic-nucleotide-mediated signaling
6917	2784	3146	97.34%	114.835	3129	96.19%	105.144	2487	92.49%	87.3855	2480	94.43%	85.6914	2424	92.42%	84.3915	2269	92.06%	79.3705	4306	95.29%	149.704	transcription elongation factor A (SII)	1	GO:0031981//nuclear lumen	GO:0003702//RNA polymerase II transcription factor activity	GO:0008135//translation factor activity	nucleic acid binding	GO:0046914//transition metal ion binding	GO:0006354//RNA elongation	GO:0006357//regulation of transcription from RNA polymerase II promoter	GO:0006412//translation	GO:0030099//myeloid cell differentiation
9879	5695	3143	95.42%	56.0835	4917	95.61%	80.7709	2306	93.56%	39.6094	2916	92.22%	49.2548	3870	95.1%	65.8647	3854	96.42%	65.904	1712	91.15%	29.0964	DEAD (Asp-Glu-Ala-Asp) box polypeptide 46	GO:0016604//nuclear body	GO:0003676//nucleic acid binding	GO:0032559//adenyl ribonucleotide binding	GO:0042623//ATPase activity	coupled	GO:0006396//RNA processing
996	5611	3140	99.09%	56.8688	3738	99.63%	62.3229	1423	98.82%	24.8083	1877	98.63%	32.1795	2377	98.73%	41.0605	2661	99.64%	46.1847	2239	99.64%	38.6228	cell division cycle 27 homolog (S. cerevisiae)	GO:0000152//nuclear ubiquitin ligase complex	GO:0005815//microtubule organizing center	GO:0005819//spindle	GO:0031981//nuclear lumen	GO:0005488//binding	GO:0007067//mitosis	GO:0043161//proteasomal ubiquitin-dependent protein catabolic process	GO:0051439
5930	6853	3137	95.62%	46.5177	3342	95.3%	45.622	2158	94.86%	30.8037	2070	93.92%	29.0566	2209	95.86%	31.2428	2614	98.28%	37.1465	2180	98.73%	30.7897	retinoblastoma binding protein 6	GO:0031981//nuclear lumen	GO:0043234//protein complex	GO:0019787//small conjugating protein ligase activity	GO:0046914//transition metal ion binding	GO:0032446//protein modification by small protein conjugation
9169	7596	3136	98.26%	41.9542	3363	97.64%	41.4181	4029	98.75%	51.8854	3728	98.09%	47.2113	2410	97.49%	30.7516	2928	98.88%	37.5387	2021	96.68%	25.752	SR-related CTD-associated factor 11	GO:0043231//intracellular membrane-bounded organelle	GO:0046914//transition metal ion binding	GO:0000398//nuclear mRNA splicing	via spliceosome
10694	1895	3136	99%	168.171	5033	98.42%	248.465	4144	98.68%	213.916	4532	98.63%	230.057	4347	98.21%	222.339	4322	99.05%	222.111	4052	99.1%	206.962	chaperonin containing TCP1	subunit 8 (theta)	GO:0015630//microtubule cytoskeleton	GO:0043231//intracellular membrane-bounded organelle	GO:0044444//cytoplasmic part	GO:0005515//protein binding	GO:0016887//ATPase activity	GO:0032559//adenyl ribonucleotide binding	GO:0044267//cellular protein metabolic process
2512	889	3134	98.76%	358.246	1902	95.39%	200.151	3938	98.76%	433.318	3691	98.43%	399.39	12225	99.44%	1332.85	13747	98.54%	1505.91	7672	98.2%	835.288	ferritin	light polypeptide	GO:0015935//small ribosomal subunit	GO:0003824//catalytic activity	GO:0005506//iron ion binding	GO:0005515//protein binding	GO:0000041//transition metal ion transport	GO:0008152//metabolic process	GO:0030005	GO:0048193//Golgi vesicle transport
29028	5580	3133	96.68%	57.0573	3886	97.49%	65.1504	1639	97.56%	28.7328	2974	98.14%	51.2698	2706	97.46%	47.0034	2750	99.05%	47.9946	3596	97.63%	62.3756	ATPase family	AAA domain containing 2	GO:0043231//intracellular membrane-bounded organelle	GO:0016887//ATPase activity	GO:0032559//adenyl ribonucleotide binding	GO:0010468//regulation of gene expression
8570	3262	3131	91.6%	97.5402	4456	93.35%	127.794	2475	89.03%	74.2205	3866	91.08%	114.007	3166	92.09%	94.0724	3364	93.9%	100.43	2842	94.76%	84.3276	KH-type splicing regulatory protein	GO:0043005//neuron projection	GO:0043231//intracellular membrane-bounded organelle	GO:0044297//cell body	GO:0003729//mRNA binding	GO:0006396//RNA processing	GO:0006403//RNA localization	GO:0006810//transport
2035	5999	3123	87.71%	52.9027	1520	87.33%	23.7035	3432	87.5%	55.963	3081	87.83%	49.4046	747	85.25%	12.0692	778	86.51%	12.6297	957	85.83%	15.4405	erythrocyte membrane protein band 4.1 (elliptocytosis 1	RH-linked)	GO:0030864//cortical actin cytoskeleton	GO:0032991//macromolecular complex	GO:0043231//intracellular membrane-bounded organelle	GO:0044425//membrane part	GO:0005198//structural molecule activity	GO:0008092//cytoskeletal protein binding	GO:0035091//phosphoinositide binding	GO:0003013	GO:0030036//actin cytoskeleton organization	GO:0043393//regulation of protein binding	GO:0065008
25831	9134	3120	98%	34.7119	3575	98.43%	36.6154	1586	93.76%	16.9854	1749	97.48%	18.4197	1383	91.6%	14.6756	1689	96.46%	18.0079	1853	96.18%	19.6356	HECT domain containing 1	GO:0044464//cell part	GO:0019787//small conjugating protein ligase activity	GO:0043169//cation binding	GO:0014020	GO:0032446//protein modification by small protein conjugation
6164	1003	3116	92.82%	315.705	3146	93.32%	293.431	2804	93.72%	273.47	1978	89.23%	189.706	2979	95.01%	287.876	2152	96.31%	208.946	2665	96.01%	257.173	ribosomal protein L34	GO:0015934//large ribosomal subunit	GO:0043231//intracellular membrane-bounded organelle	GO:0003676//nucleic acid binding	GO:0005198//structural molecule activity	GO:0006412//translation
1496	4005	3116	95.41%	79.0642	1773	95.11%	41.4147	8	8.81%	0.195398	11	12.06%	0.264207	3	2.65%	0.0726029	-	-	-	-	-	-	catenin (cadherin-associated protein)	alpha 2	GO:0005856//cytoskeleton	GO:0005911//cell-cell junction	GO:0031252//cell leading edge	GO:0043005//neuron projection	GO:0070161	GO:0005198//structural molecule activity	GO:0050839//cell adhesion molecule binding	GO:0007155//cell adhesion	GO:0009887//organ morphogenesis	GO:0021932	GO:0032102	GO:0048667//cell morphogenesis involved in neuron differentiation	GO:0048812//neuron projection morphogenesis	GO:0050807//regulation of synapse organization
1650	2144	3113	93.1%	147.55	3732	92.49%	162.842	1593	92.44%	72.6815	2077	94.26%	93.1894	864	91.46%	39.0593	860	89.18%	39.0631	744	90.25%	33.5875	dolichyl-diphosphooligosaccharide--protein glycosyltransferase	GO:0005789//endoplasmic reticulum membrane	GO:0031224//intrinsic to membrane	GO:0032991//macromolecular complex	GO:0042598//vesicular fraction	GO:0004576//oligosaccharyl transferase activity	GO:0005488//binding	GO:0006487//protein amino acid N-linked glycosylation	GO:0010033//response to organic substance	GO:0046649//lymphocyte activation
1964	4431	3111	98.53%	71.3482	4915	98.58%	103.77	3903	98.33%	86.1647	5164	98.69%	112.109	5132	98.56%	112.259	5080	99.41%	111.649	3721	99.46%	81.2807	eukaryotic translation initiation factor 1A	X-linked	GO:0044444//cytoplasmic part	GO:0008135//translation factor activity	nucleic acid binding	GO:0006446//regulation of translational initiation
5594	5916	3109	85.9%	53.4044	3288	88.62%	51.9939	2123	85.41%	35.1038	2344	87.42%	38.114	1538	83.52%	25.1978	1684	85.99%	27.7209	1494	83.92%	24.4429	mitogen-activated protein kinase 1	GO:0000267//cell fraction	GO:0005856//cytoskeleton	GO:0030424//axon	GO:0030425//dendrite	GO:0031981//nuclear lumen	GO:0032991//macromolecular complex	GO:0043025//neuronal cell body	GO:0044444//cytoplasmic part	GO:0003676//nucleic acid binding	GO:0004702//receptor signaling protein serine/threonine kinase activity	GO:0019901//protein kinase binding	GO:0032559//adenyl ribonucleotide binding	GO:0045309//protein phosphorylated amino acid binding	GO:0000060//protein import into nucleus	translocation	GO:0002237//response to molecule of bacterial origin	GO:0006206//pyrimidine base metabolic process	GO:0006412//translation	GO:0006468//protein amino acid phosphorylation	GO:0007243//intracellular protein kinase cascade	GO:0007264//small GTPase mediated signal transduction	GO:0007267//cell-cell signaling	GO:0007600//sensory perception	GO:0008283//cell proliferation	GO:0009653//anatomical structure morphogenesis	GO:0010557//positive regulation of macromolecule biosynthetic process
23347	8672	3109	97.27%	36.4323	3752	97.61%	40.4755	1715	94.97%	19.3454	1913	95.39%	21.2203	1499	94.57%	16.754	1928	95.02%	21.6512	2413	97.2%	26.9319	structural maintenance of chromosomes flexible hinge domain containing 1	GO:0000228//nuclear chromosome	GO:0032559//adenyl ribonucleotide binding	GO:0006996//organelle organization	GO:0009048//dosage compensation	by inactivation of X chromosome
23190	4018	3105	95.55%	78.5301	2909	97.71%	67.7302	2708	98.61%	65.9282	2772	97.71%	66.3649	1565	93.03%	37.752	1434	96.24%	34.7562	1601	95.59%	38.5666	UBX domain protein 4	GO:0012505//endomembrane system	GO:0031090//organelle membrane	GO:0043231//intracellular membrane-bounded organelle	GO:0005488//binding	GO:0006950//response to stress
6731	3893	3103	96.3%	80.9994	4230	96.69%	101.649	3347	96.71%	84.1016	3403	96.35%	84.0877	4032	97.82%	100.386	3852	97.95%	96.3597	3743	98.23%	93.0604	signal recognition particle 72kDa	GO:0048500//signal recognition particle	GO:0003723//RNA binding	GO:0043021//ribonucleoprotein binding	GO:0006613//cotranslational protein targeting to membrane	GO:0042221//response to chemical stimulus
6596	5351	3096	98.11%	58.7964	1824	97.63%	31.8888	671	91.48%	12.2665	647	96.49%	11.6312	1839	97.61%	33.3106	2134	97.29%	38.8377	5023	98.64%	90.8569	helicase-like transcription factor	GO:0043231//intracellular membrane-bounded organelle	GO:0003676//nucleic acid binding	GO:0017111//nucleoside-triphosphatase activity	GO:0030528//transcription regulator activity	GO:0032559//adenyl ribonucleotide binding	GO:0046914//transition metal ion binding	GO:0006325//chromatin organization	GO:0006355//regulation of transcription	DNA-dependent
3021	2753	3096	96.29%	114.282	3551	96.84%	120.668	6465	97.46%	229.718	6728	95.6%	235.09	2281	96.19%	80.3072	2331	92.84%	82.4574	1911	98%	67.1868	H3 histone	family 3B (H3.3B)	GO:0000785//chromatin	GO:0043231//intracellular membrane-bounded organelle	GO:0003676//nucleic acid binding	GO:0002164//larval development	GO:0007126//meiosis	GO:0007417//central nervous system development	GO:0009653//anatomical structure morphogenesis	GO:0009719	GO:0009790//embryo development	GO:0010259//multicellular organismal aging	GO:0033554//cellular response to stress	GO:0034728	GO:0040009//regulation of growth rate	GO:0065008
27332	6527	3091	98.56%	48.1249	3109	97.99%	44.5611	3016	97.81%	45.2013	2689	98.77%	39.6307	2596	98.64%	38.5502	2517	98.76%	37.5546	1937	98.07%	28.724	zinc finger protein 638	GO:0016604//nuclear body	GO:0043566//structure-specific DNA binding	GO:0046914//transition metal ion binding	GO:0006396//RNA processing
6093	6650	3090	85.91%	47.2195	3773	87.07%	53.0779	1622	82.9%	23.8595	1665	81.37%	24.085	1300	80.09%	18.9477	1350	82.77%	19.77	1289	83.82%	18.7612	Rho-associated	coiled-coil containing protein kinase 1	GO:0005813//centrosome	GO:0012505//endomembrane system	GO:0043231//intracellular membrane-bounded organelle	GO:0004672//protein kinase activity	GO:0017048//Rho GTPase binding	GO:0032559//adenyl ribonucleotide binding	GO:0043169//cation binding	GO:0002376//immune system process	GO:0006464//protein modification process	GO:0007010//cytoskeleton organization	GO:0007159//leukocyte cell-cell adhesion	GO:0007265//Ras protein signal transduction	GO:0022406//membrane docking	GO:0030031//cell projection assembly	GO:0043066//negative regulation of apoptosis	GO:0051301//cell division
6428	3600	3082	85.53%	86.9991	5078	93.06%	131.959	2906	84.28%	78.9634	4914	87.61%	131.307	4115	81.92%	110.791	4127	81.75%	111.641	1764	85.89%	47.427	serine/arginine-rich splicing factor 3	GO:0043231//intracellular membrane-bounded organelle	GO:0003676//nucleic acid binding	GO:0006396//RNA processing
8492	4573	3075	97.73%	68.3327	3168	97.11%	64.8086	15	13.78%	0.320865	3	3.21%	0.0631066	2	2.14%	0.0423901	1	1.07%	0.0212957	-	-	-	protease	serine	12 (neurotrypsin	motopsin)	-	-	-
10724	5220	3074	96.59%	59.8436	2361	96.03%	42.313	2410	95.77%	45.1626	1397	94.16%	25.7443	1624	96.32%	30.1544	1839	97.93%	34.3087	1679	96.67%	31.1322	meningioma expressed antigen 5 (hyaluronidase)	GO:0043231//intracellular membrane-bounded organelle	GO:0004468//lysine N-acetyltransferase activity	GO:0004563//beta-N-acetylhexosaminidase activity	GO:0015929//hexosaminidase activity	GO:0001906//cell killing	GO:0006041//glucosamine metabolic process	GO:0006605//protein targeting	GO:0008219//cell death	GO:0009057//macromolecule catabolic process	GO:0009215	GO:0009725//response to hormone stimulus	GO:0010522	GO:0010561	GO:0010604//positive regulation of macromolecule metabolic process	GO:0010612	GO:0010828//positive regulation of glucose transport	GO:0030162//regulation of proteolysis	GO:0032502//developmental process	GO:0032846	GO:0043241//protein complex disassembly	GO:0043270//positive regulation of ion transport	GO:0050796//regulation of insulin secretion	GO:0060123//regulation of growth hormone secretion
831	4550	3072	92.9%	68.6111	2557	94.7%	52.5736	3110	94%	66.8624	3199	95.63%	67.6329	6548	93.47%	139.487	6515	96.29%	139.443	6874	95.49%	146.227	calpastatin	-	GO:0004866//endopeptidase inhibitor activity	GO:0004869//cysteine-type endopeptidase inhibitor activity	GO:0005488//binding	GO:0061135	-
2734	9448	3057	96.35%	32.8806	2145	92.45%	21.2391	6522	98.63%	67.5264	5046	97.63%	51.3762	1988	90.61%	20.3944	1901	91.72%	19.5946	2460	95.68%	25.2014	golgi glycoprotein 1	GO:0012505//endomembrane system	GO:0016020//membrane	GO:0031224//intrinsic to membrane	GO:0031985//Golgi cisterna	GO:0005488//binding	GO:0005515//protein binding	GO:0030246//carbohydrate binding	GO:0015031//protein transport
54443	4786	3053	98.43%	64.8244	3602	97.45%	70.4076	3840	96.62%	78.4858	4196	95.7%	84.3369	5036	98.43%	101.988	5738	98.04%	116.757	5845	98.22%	118.206	anillin	actin binding protein	GO:0015629//actin cytoskeleton	GO:0043231//intracellular membrane-bounded organelle	GO:0044444//cytoplasmic part	GO:0008092//cytoskeletal protein binding	GO:0000087//M phase of mitotic cell cycle	GO:0007346//regulation of mitotic cell cycle	GO:0031106//septin ring organization	GO:0051301//cell division
6156	571	3047	81.96%	542.277	3120	90.19%	511.172	3885	89.14%	665.561	3439	87.39%	579.363	3785	88.44%	642.488	3016	94.05%	514.386	3877	92.12%	657.187	ribosomal protein L30	GO:0015934//large ribosomal subunit	GO:0003676//nucleic acid binding	GO:0005198//structural molecule activity	GO:0006412//translation
6605	2425	3047	98.1%	127.687	2941	97.69%	113.457	1962	96.82%	79.1444	2268	97.77%	89.9676	1366	96.7%	54.5977	1245	97.81%	49.9978	1259	98.19%	50.2509	SWI/SNF related	matrix associated	actin dependent regulator of chromatin	subfamily e	member 1	GO:0005694//chromosome	GO:0031981//nuclear lumen	GO:0070603//SWI/SNF-type complex	GO:0003676//nucleic acid binding	GO:0003712//transcription cofactor activity	GO:0016407//acetyltransferase activity	GO:0006355//regulation of transcription	DNA-dependent	GO:0034728	GO:0048731
10945	1575	3042	97.14%	196.274	2725	96.76%	161.858	2002	97.21%	124.342	1424	95.87%	86.973	2228	97.4%	137.11	2196	98.6%	135.783	2618	98.16%	160.886	KDEL (Lys-Asp-Glu-Leu) endoplasmic reticulum protein retention receptor 1	GO:0005626//insoluble fraction	GO:0031090//organelle membrane	GO:0031224//intrinsic to membrane	GO:0043231//intracellular membrane-bounded organelle	GO:0044444//cytoplasmic part	GO:0004871//signal transducer activity	GO:0046923//ER retention sequence binding	GO:0015031//protein transport	GO:0023060	GO:0035437//maintenance of protein localization in endoplasmic reticulum
9448	7495	3033	96.32%	41.1231	2827	96.8%	35.286	1288	94.4%	16.8104	1634	95.73%	20.9718	2016	97%	26.0708	1810	94.49%	23.518	1014	92.62%	13.0947	mitogen-activated protein kinase kinase kinase kinase 4	GO:0044424//intracellular part	GO:0004672//protein kinase activity	GO:0030695//GTPase regulator activity	GO:0032559//adenyl ribonucleotide binding	GO:0006464//protein modification process	GO:0043408//regulation of MAPKKK cascade	GO:0050896//response to stimulus
4678	3301	3033	92.88%	93.3709	3333	95.12%	94.4579	1825	88.03%	54.0817	2706	92.4%	78.8564	1215	88.88%	35.6752	921	89.22%	27.1711	800	85.94%	23.4571	nuclear autoantigenic sperm protein (histone-binding)	GO:0043231//intracellular membrane-bounded organelle	GO:0031072//heat shock protein binding	GO:0001701//in utero embryonic development	GO:0006259//DNA metabolic process	GO:0006810//transport	GO:0034728
6745	9874	3028	93.64%	31.1636	3215	92.37%	30.4604	2824	94.12%	27.9772	2472	90.49%	24.083	7686	93.82%	75.4471	7988	95.04%	78.7841	7039	98.3%	68.9997	signal sequence receptor	alpha	GO:0031090//organelle membrane	GO:0031224//intrinsic to membrane	GO:0043231//intracellular membrane-bounded organelle	GO:0004871//signal transducer activity	GO:0042277//peptide binding	GO:0006612//protein targeting to membrane	GO:0008283//cell proliferation
57532	10897	3027	96.99%	28.2287	3382	98.73%	29.0345	4203	98.61%	37.7299	2394	97.27%	21.1335	2667	96.5%	23.722	3253	98.57%	29.0717	4650	99.27%	41.3024	nuclear fragile X mental retardation protein interacting protein 2	GO:0005840//ribosome	GO:0043231//intracellular membrane-bounded organelle	GO:0003676//nucleic acid binding	-
5518	2519	3024	89.32%	121.994	2916	88.88%	108.295	1501	88.88%	58.2888	1949	88.17%	74.4284	2033	92.58%	78.2248	2268	92.26%	87.6816	2398	92.46%	92.1405	protein phosphatase 2	regulatory subunit A	alpha	GO:0000267//cell fraction	GO:0005856//cytoskeleton	GO:0008287//protein serine/threonine phosphatase complex	GO:0043231//intracellular membrane-bounded organelle	GO:0044427//chromosomal part	GO:0044444//cytoplasmic part	GO:0019888//protein phosphatase regulator activity	GO:0046983//protein dimerization activity	GO:0000165//MAPKKK cascade	GO:0006260//DNA replication	GO:0006396//RNA processing	GO:0007155//cell adhesion	GO:0010468//regulation of gene expression	GO:0012502//induction of programmed cell death	GO:0016049//cell growth	GO:0035466	GO:0042221//response to chemical stimulus	GO:0042503//tyrosine phosphorylation of Stat3 protein	GO:0046519	GO:0050793//regulation of developmental process	GO:0065003
4893	4454	3013	94.9%	68.7438	3359	95.42%	70.5518	1393	93.44%	30.5938	1628	95.67%	35.1608	3086	95.35%	67.1554	3120	95.69%	68.2178	2336	96.48%	50.7636	neuroblastoma RAS viral (v-ras) oncogene homolog	GO:0005626//insoluble fraction	GO:0012505//endomembrane system	GO:0016020//membrane	GO:0043231//intracellular membrane-bounded organelle	GO:0017111//nucleoside-triphosphatase activity	GO:0032561//guanyl ribonucleotide binding	GO:0007049//cell cycle	GO:0007264//small GTPase mediated signal transduction
2950	986	3007	83.67%	309.914	3859	79.82%	366.139	4029	78.3%	399.717	7274	83.16%	709.662	2	9.94%	0.196602	-	-	-	-	-	-	glutathione S-transferase pi 1	GO:0043231//intracellular membrane-bounded organelle	GO:0016765//transferase activity	transferring alkyl or aryl (other than methyl) groups	GO:0042277//peptide binding	GO:0006790//sulfur metabolic process	GO:0007399//nervous system development	GO:0043066//negative regulation of apoptosis
9282	6768	3003	95.15%	45.0899	3602	96.66%	49.7888	2555	95.51%	36.9286	2297	96.5%	32.6479	1504	95.86%	21.5389	1662	97.44%	23.9147	2089	97.81%	29.875	mediator complex subunit 14	GO:0043231//intracellular membrane-bounded organelle	GO:0043234//protein complex	GO:0003713//transcription coactivator activity	GO:0004871//signal transducer activity	GO:0016251//general RNA polymerase II transcription factor activity	GO:0006352//transcription initiation	GO:0006357//regulation of transcription from RNA polymerase II promoter	GO:0030518//steroid hormone receptor signaling pathway
6207	529	2994	97.35%	575.15	3333	93.57%	589.424	6914	98.87%	1278.52	5243	97.73%	953.409	3820	98.3%	699.911	3317	99.24%	610.637	3691	99.62%	675.333	ribosomal protein S13	GO:0015935//small ribosomal subunit	GO:0031981//nuclear lumen	GO:0003723//RNA binding	GO:0005198//structural molecule activity	GO:0006412//translation	GO:0008380//RNA splicing
23741	2096	2994	82.92%	145.159	2887	91.03%	128.856	2327	83.4%	108.602	2228	82.73%	102.254	2651	85.97%	122.59	2551	85.78%	118.526	2690	84.02%	124.22	EP300 interacting inhibitor of differentiation 1	GO:0043231//intracellular membrane-bounded organelle	GO:0003712//transcription cofactor activity	GO:0016564//transcription repressor activity	GO:0019899//enzyme binding	GO:0030234//enzyme regulator activity	GO:0006357//regulation of transcription from RNA polymerase II promoter	GO:0048869//cellular developmental process
2494	5054	2989	97.33%	60.1001	4512	96.52%	83.5184	-	-	-	1	0.97%	0.0190335	1	0.97%	0.0191779	-	-	-	-	-	-	nuclear receptor subfamily 5	group A	member 2	GO:0043231//intracellular membrane-bounded organelle	GO:0000981	GO:0004879//ligand-dependent nuclear receptor activity	GO:0030528//transcription regulator activity	GO:0043565//sequence-specific DNA binding	GO:0046914//transition metal ion binding	GO:0006357//regulation of transcription from RNA polymerase II promoter	GO:0007275//multicellular organismal development	GO:0008202//steroid metabolic process	GO:0008283//cell proliferation	GO:0010557//positive regulation of macromolecule biosynthetic process	GO:0032583//regulation of gene-specific transcription	GO:0045069//regulation of viral genome replication	GO:0055092//sterol homeostasis
644623	70641	2982	16.28%	4.28978	2832	17.29%	3.75046	10192	19.08%	14.1135	11709	17.84%	15.9448	3170	18.24%	4.34948	3094	18.07%	4.26537	2811	18.43%	3.85153	-	-	-	-
5660	2848	2967	97.02%	105.867	2380	97.09%	78.1781	4040	97.05%	138.763	2864	98.24%	96.7359	6637	98.63%	225.874	5360	98.46%	183.281	9576	98.14%	325.442	prosaposin	GO:0005764//lysosome	GO:0031224//intrinsic to membrane	GO:0044421//extracellular region part	GO:0005488//binding	GO:0030234//enzyme regulator activity	GO:0006664//glycolipid metabolic process	GO:0006810//transport
3178	1941	2963	59.97%	155.128	3395	59.3%	163.63	4542	59.92%	228.904	4673	59.81%	231.593	2483	59.76%	123.99	2444	60.79%	122.622	2065	60.48%	102.973	heterogeneous nuclear ribonucleoprotein A1	GO:0030529//ribonucleoprotein complex	GO:0031981//nuclear lumen	GO:0003723//RNA binding	GO:0043566//structure-specific DNA binding	GO:0000398//nuclear mRNA splicing	via spliceosome	GO:0006913//nucleocytoplasmic transport	GO:0050658//RNA transport	GO:0051704//multi-organism process
3159	2198	2958	95.81%	136.759	3701	95.04%	157.521	15753	96.63%	701.081	11185	96.72%	489.512	6341	96.72%	279.618	6436	97.54%	285.156	7689	99.36%	338.588	high mobility group AT-hook 1	GO:0043231//intracellular membrane-bounded organelle	GO:0043234//protein complex	GO:0044427//chromosomal part	GO:0044444//cytoplasmic part	GO:0001071	GO:0003713//transcription coactivator activity	GO:0042974//retinoic acid receptor binding	GO:0043565//sequence-specific DNA binding	GO:0006261//DNA-dependent DNA replication	GO:0006310//DNA recombination	GO:0019058//viral infectious cycle	GO:0031936//negative regulation of chromatin silencing	GO:0034728	GO:0051704//multi-organism process	GO:0065003
5049	4200	2956	97.62%	71.522	3162	98.45%	70.4305	2359	98.74%	54.9429	2523	99.43%	57.786	1649	97.52%	38.0546	1600	98.64%	37.0992	1622	97.83%	37.3793	platelet-activating factor acetylhydrolase 1b	catalytic subunit 2 (30kDa)	-	-	-
8237	3300	2953	95.21%	90.9357	2141	94.91%	60.6947	1497	92.55%	44.3752	1491	94.48%	43.4629	842	94.52%	24.7305	628	94.42%	18.5327	442	95.21%	12.964	ubiquitin specific peptidase 11	GO:0043231//intracellular membrane-bounded organelle	GO:0004175//endopeptidase activity	GO:0005488//binding	GO:0016790//thiolester hydrolase activity	GO:0019783//small conjugating protein-specific protease activity	GO:0019941//modification-dependent protein catabolic process	GO:0070646
54874	5371	2951	98.98%	55.834	1764	96.83%	30.725	2208	98.19%	40.2139	1882	98.53%	33.7069	880	95.62%	15.8805	927	95.98%	16.8081	866	95.46%	15.606	formin binding protein 1-like	-	-	-
6059	4194	2950	92.94%	71.479	5579	94.11%	124.445	3083	93.11%	71.9081	3491	91.32%	80.0712	1631	89.53%	37.693	1756	90.25%	40.7746	1143	87.41%	26.3783	ATP-binding cassette	sub-family E (OABP)	member 1	GO:0043231//intracellular membrane-bounded organelle	GO:0004857//enzyme inhibitor activity	GO:0017111//nucleoside-triphosphatase activity	GO:0032559//adenyl ribonucleotide binding	GO:0051540	GO:0009207	GO:0016070//RNA metabolic process	GO:0051707//response to other organism
4756	7088	2948	96.49%	42.2657	2296	94.26%	30.3038	888	91.28%	12.2552	817	88.08%	11.088	9	6.22%	0.123071	9	5.21%	0.123655	22	11.08%	0.30042	neogenin 1	GO:0016021//integral to membrane	GO:0004871//signal transducer activity	GO:0050839//cell adhesion molecule binding	GO:0000768//syncytium formation by plasma membrane fusion	GO:0010468//regulation of gene expression
1894	3916	2948	99.16%	76.5014	3481	99.85%	83.1591	2933	98.95%	73.2659	4049	99.26%	99.4626	3641	99.72%	90.1184	3637	99.85%	90.447	3352	99.77%	82.8497	epithelial cell transforming sequence 2 oncogene	GO:0044444//cytoplasmic part	GO:0005088//Ras guanyl-nucleotide exchange factor activity	GO:0017016//Ras GTPase binding	GO:0060089//molecular transducer activity	GO:0006917//induction of apoptosis	GO:0007249//I-kappaB kinase/NF-kappaB cascade	GO:0007266//Rho protein signal transduction	GO:0019222//regulation of metabolic process	GO:0032989//cellular component morphogenesis
829	2758	2943	89.78%	108.438	3771	95.07%	127.912	2942	87.85%	104.347	3602	93.36%	125.633	4259	91.88%	149.675	4003	93.22%	141.346	3341	90.94%	117.25	capping protein (actin filament) muscle Z-line	alpha 1	GO:0015629//actin cytoskeleton	GO:0043234//protein complex	GO:0008092//cytoskeletal protein binding	GO:0030835//negative regulation of actin filament depolymerization	GO:0065003
7705	3880	2942	87.68%	77.0541	3377	89.23%	81.4231	2828	86.73%	71.2985	2745	85.67%	68.0559	2166	87.58%	54.1081	2406	92.09%	60.389	3173	89.07%	79.1531	zinc finger protein 146	-	-	-
25873	557	2942	93.54%	536.75	2833	94.97%	475.817	3712	94.43%	651.907	3752	95.51%	647.981	3869	97.67%	673.254	3475	98.56%	607.566	3562	96.59%	618.968	ribosomal protein L36	GO:0015934//large ribosomal subunit	GO:0031981//nuclear lumen	GO:0005198//structural molecule activity	GO:0005488//binding	GO:0006412//translation
10152	6489	2941	98.32%	46.0577	3064	98.04%	44.1732	2086	98.18%	31.4463	1633	97.2%	24.2082	404	83.03%	6.03447	516	86.53%	7.744	827	94.7%	12.3355	abl-interactor 2	GO:0005911//cell-cell junction	GO:0031252//cell leading edge	GO:0043005//neuron projection	GO:0043232	GO:0044444//cytoplasmic part	GO:0003676//nucleic acid binding	GO:0008092//cytoskeletal protein binding	GO:0019899//enzyme binding	GO:0019904//protein domain specific binding	GO:0001654//eye development	GO:0006468//protein amino acid phosphorylation	GO:0007015//actin filament organization	GO:0007610//behavior	GO:0031175//neuron projection development	GO:0048870//cell motility
5093	1772	2938	90.46%	168.489	3743	92.27%	197.608	2237	88.88%	123.491	2344	91.03%	127.247	3684	90.74%	201.507	3269	93.12%	179.657	2356	92.95%	128.689	poly(rC) binding protein 1	GO:0032991//macromolecular complex	GO:0043231//intracellular membrane-bounded organelle	GO:0019899//enzyme binding	GO:0043566//structure-specific DNA binding	GO:0090079	GO:0002698	GO:0006396//RNA processing	GO:0006511//ubiquitin-dependent protein catabolic process	GO:0006952//defense response	GO:0051707//response to other organism
23469	6947	2936	99.6%	42.948	2376	99.4%	31.9961	2441	98.32%	34.3719	1669	98.14%	23.1107	2124	98.98%	29.6342	2465	99.41%	34.5552	3619	99.58%	50.4221	PHD finger protein 3	-	-	-
5048	5614	2936	97.22%	53.1457	3485	98.13%	58.0736	2506	97.56%	43.6658	2823	96.79%	48.3719	2349	98.29%	40.5551	2159	98.86%	37.4519	1868	96.65%	32.2058	platelet-activating factor acetylhydrolase 1b	regulatory subunit 1 (45kDa)	GO:0000775//chromosome	centromeric region	GO:0005624//membrane fraction	GO:0005635//nuclear envelope	GO:0005815//microtubule organizing center	GO:0005818//aster	GO:0005875//microtubule associated complex	GO:0005929//cilium	GO:0030424//axon	GO:0030427//site of polarized growth	GO:0044297//cell body	GO:0005539//glycosaminoglycan binding	GO:0015631//tubulin binding	GO:0016407//acetyltransferase activity	GO:0019899//enzyme binding	GO:0042802//identical protein binding	GO:0045502//dynein binding	GO:0000087//M phase of mitotic cell cycle	GO:0003006//reproductive developmental process	GO:0006650//glycerophospholipid metabolic process	GO:0006998//nuclear envelope organization	GO:0007267//cell-cell signaling	GO:0007346//regulation of mitotic cell cycle	GO:0007626//locomotory behavior	GO:0008088//axon cargo transport
164	6850	2936	98.76%	43.5562	2965	99.04%	40.4932	3938	98.61%	56.2364	4337	99.27%	60.9051	2242	99.42%	31.7234	2753	98.66%	39.139	1949	98.66%	27.5392	adaptor-related protein complex 1	gamma 1 subunit	GO:0005856//cytoskeleton	GO:0030119//AP-type membrane coat adaptor complex	GO:0030136//clathrin-coated vesicle	GO:0044431//Golgi apparatus part	GO:0005515//protein binding	GO:0022892	GO:0007010//cytoskeleton organization	GO:0015031//protein transport	GO:0048193//Golgi vesicle transport
8503	5693	2932	97.4%	52.3368	2174	97.4%	35.7245	214	72.56%	3.6771	342	83.87%	5.77883	356	82.66%	6.061	329	84.35%	5.62792	192	71.97%	3.2643	phosphoinositide-3-kinase	regulatory subunit 3 (gamma)	GO:0043234//protein complex	GO:0044444//cytoplasmic part	GO:0005488//binding	GO:0035004//phosphoinositide 3-kinase activity	GO:0035014//phosphoinositide 3-kinase regulator activity	GO:0007169//transmembrane receptor protein tyrosine kinase signaling pathway	GO:0016310//phosphorylation	GO:0019222//regulation of metabolic process
3930	3837	2929	97%	77.5733	3033	97.71%	73.9484	1800	97.13%	45.8895	2455	97.03%	61.5481	1225	96.79%	30.9442	1331	96.69%	33.7816	1143	96.19%	28.8326	lamin B receptor	GO:0031229	GO:0034399//nuclear periphery	GO:0003676//nucleic acid binding	GO:0004871//signal transducer activity	GO:0016628//oxidoreductase activity	acting on the CH-CH group of donors	NAD or NADP as acceptor	GO:0019904//protein domain specific binding	GO:0023060
2317	9560	2928	98.8%	31.1242	2453	98.76%	24.0042	6817	99.29%	69.7538	2986	98.76%	30.046	5907	99.15%	59.8886	5530	99.6%	56.3327	6608	99.67%	66.9024	filamin B	beta	GO:0005856//cytoskeleton	GO:0031224//intrinsic to membrane	GO:0031674//I band	GO:0008092//cytoskeletal protein binding	GO:0007010//cytoskeleton organization	GO:0023060	GO:0048513//organ development	GO:0048869//cellular developmental process
23352	15882	2924	97.98%	18.7093	4532	98.89%	26.6952	2034	95.54%	12.5279	1820	93.45%	11.0235	2407	96.41%	14.6895	2880	98.28%	17.6596	3536	98.53%	21.5495	ubiquitin protein ligase E3 component n-recognin 4	GO:0031224//intrinsic to membrane	GO:0043231//intracellular membrane-bounded organelle	GO:0043232	GO:0005515//protein binding	GO:0019787//small conjugating protein ligase activity	GO:0046914//transition metal ion binding	GO:0032446//protein modification by small protein conjugation	GO:0051704//multi-organism process
6223	872	2917	80.16%	339.942	3146	90.83%	337.513	4221	85.78%	473.513	3788	86.93%	417.877	3295	95.07%	366.247	3523	90.37%	393.45	4536	73.05%	503.484	ribosomal protein S19	GO:0015935//small ribosomal subunit	GO:0031981//nuclear lumen	GO:0003676//nucleic acid binding	GO:0005198//structural molecule activity	GO:0006412//translation	GO:0006810//transport	GO:0009605//response to external stimulus	GO:0030099//myeloid cell differentiation	GO:0042254//ribosome biogenesis	GO:0048522//positive regulation of cellular process
10096	2728	2914	93.91%	108.55	2891	93.07%	99.1407	3688	93%	132.245	4141	93.59%	146.021	3183	93.88%	113.091	2880	93.91%	102.812	2156	94.1%	76.4951	ARP3 actin-related protein 3 homolog (yeast)	GO:0009925//basal plasma membrane	GO:0012505//endomembrane system	GO:0015629//actin cytoskeleton	GO:0031252//cell leading edge	GO:0045202//synapse	GO:0008092//cytoskeletal protein binding	GO:0032559//adenyl ribonucleotide binding	GO:0008064//regulation of actin polymerization or depolymerization	GO:0010033//response to organic substance	GO:0010591//regulation of lamellipodium assembly	GO:0030041//actin filament polymerization	GO:0031038//myosin II filament assembly or disassembly	GO:0031346//positive regulation of cell projection organization	GO:0045597//positive regulation of cell differentiation
55573	4213	2913	91.1%	70.2641	3946	92.93%	87.6222	2869	90.48%	66.615	2871	92.48%	65.5536	3659	90.48%	84.1795	3564	97.93%	82.3834	2847	94.68%	65.4072	CDV3 homolog (mouse)	GO:0044424//intracellular part	-	-
23165	6286	2909	99.33%	47.0277	3867	98.98%	57.5504	3117	98.71%	48.506	4283	98.92%	65.5433	2789	98.98%	43.0041	3377	99.2%	52.3179	2691	99.51%	41.4351	nucleoporin 205kDa	GO:0005635//nuclear envelope	GO:0005488//binding	GO:0006606//protein import into nucleus	GO:0050658//RNA transport
1808	4655	2909	97.64%	63.5051	1969	94.93%	39.5708	3003	89.11%	63.1057	3238	88.08%	66.9132	713	84.98%	14.8459	426	83.18%	8.91217	802	83.91%	16.6757	dihydropyrimidinase-like 2	GO:0005624//membrane fraction	GO:0005856//cytoskeleton	GO:0030427//site of polarized growth	GO:0032991//macromolecular complex	GO:0033267//axon part	GO:0043231//intracellular membrane-bounded organelle	GO:0044297//cell body	GO:0044444//cytoplasmic part	GO:0005488//binding	GO:0016812//hydrolase activity	acting on carbon-nitrogen (but not peptide) bonds	in cyclic amides	GO:0001558//regulation of cell growth	GO:0014047//glutamate secretion	GO:0014073	GO:0014075//response to amine stimulus	GO:0016192//vesicle-mediated transport	GO:0021988//olfactory lobe development	GO:0034641//cellular nitrogen compound metabolic process	GO:0050767//regulation of neurogenesis
308	1624	2908	96.18%	181.967	2220	97.11%	127.884	1718	94.89%	103.483	1944	95.57%	115.15	4934	97.41%	294.475	3902	98.28%	233.989	3576	97.41%	213.128	annexin A5	GO:0044424//intracellular part	GO:0005102//receptor binding	GO:0005543//phospholipid binding	GO:0043498//cell surface binding	GO:0046872//metal ion binding	GO:0055102//lipase inhibitor activity	GO:0007599//hemostasis	GO:0023060	GO:0042221//response to chemical stimulus	GO:0043066//negative regulation of apoptosis	GO:0050818	GO:0051259//protein oligomerization
5033	2953	2906	95.36%	100.004	1011	95.19%	32.0285	2439	92.55%	80.7944	791	88.32%	25.7672	841	92.38%	27.6037	697	94.65%	22.986	1996	95.02%	65.4224	prolyl 4-hydroxylase	alpha polypeptide I	GO:0044432//endoplasmic reticulum part	GO:0016701//oxidoreductase activity	acting on single donors with incorporation of molecular oxygen	GO:0019798	GO:0019842//vitamin binding	GO:0046914//transition metal ion binding	GO:0019471	GO:0030198//extracellular matrix organization
401152	2975	2906	68.54%	99.2644	1362	69.21%	42.8291	392	60.87%	12.8894	284	58.92%	9.18303	326	58.12%	10.621	264	54.49%	8.64193	903	67.16%	29.3785	chromosome 4 open reading frame 3	-	-	-
7430	3172	2904	94.17%	93.0354	2878	95.33%	84.8801	4582	94.96%	141.304	4921	95.9%	149.236	4240	95.3%	129.559	3979	96.41%	122.161	3213	94.51%	98.0408	ezrin	GO:0001726//ruffle	GO:0005815//microtubule organizing center	GO:0005902//microvillus	GO:0015629//actin cytoskeleton	GO:0031254//trailing edge	GO:0044459//plasma membrane part	GO:0003779//actin binding	GO:0007015//actin filament organization	GO:0016337//cell-cell adhesion	GO:0022406//membrane docking	GO:0030154//cell differentiation	GO:0061245	GO:0065008
4087	10531	2894	93.75%	27.9263	2859	95.8%	25.3976	674	75.26%	6.2607	609	62.22%	5.56292	1996	89.11%	18.3707	2028	90.14%	18.7539	2288	94.3%	21.0289	SMAD family member 2	GO:0005667//transcription factor complex	GO:0019866//organelle inner membrane	GO:0044444//cytoplasmic part	GO:0001071	GO:0005072//transforming growth factor beta receptor	cytoplasmic mediator activity	GO:0005160//transforming growth factor beta receptor binding	GO:0019900//kinase binding	GO:0030528//transcription regulator activity	GO:0042802//identical protein binding	GO:0043565//sequence-specific DNA binding	GO:0043566//structure-specific DNA binding	GO:0046332//SMAD binding	GO:0000060//protein import into nucleus	translocation	GO:0000578//embryonic axis specification	GO:0001649//osteoblast differentiation	GO:0001704//formation of primary germ layer	GO:0001837//epithelial to mesenchymal transition	GO:0002682//regulation of immune system process	GO:0003143//embryonic heart tube morphogenesis	GO:0006357//regulation of transcription from RNA polymerase II promoter	GO:0006468//protein amino acid phosphorylation	GO:0006950//response to stress	GO:0007179//transforming growth factor beta receptor signaling pathway	GO:0007346//regulation of mitotic cell cycle
5036	2643	2892	88.57%	111.195	6154	90.54%	217.825	5162	92.96%	191.053	9079	92.96%	330.442	6244	88.23%	228.982	5337	94.89%	196.65	3778	88.65%	138.355	proliferation-associated 2G4	38kDa	GO:0031981//nuclear lumen	GO:0032991//macromolecular complex	GO:0001071	GO:0003676//nucleic acid binding	GO:0019899//enzyme binding	GO:0006355//regulation of transcription	DNA-dependent	GO:0006412//translation	GO:0022402//cell cycle process	GO:0042254//ribosome biogenesis
6386	2173	2890	95.31%	135.152	1989	93.93%	85.6295	1187	91.12%	53.4347	1008	93.19%	44.6227	1561	91.07%	69.6271	1243	96.27%	55.7064	1027	93.93%	45.7446	syndecan binding protein (syntenin)	GO:0005887//integral to plasma membrane	GO:0005924//cell-substrate adherens junction	GO:0031090//organelle membrane	GO:0043232	GO:0048770	GO:0001664//G-protein-coupled receptor binding	GO:0005126//cytokine receptor binding	GO:0008092//cytoskeletal protein binding	GO:0046983//protein dimerization activity	GO:0006605//protein targeting	GO:0006929//substrate-bound cell migration	GO:0007010//cytoskeleton organization	GO:0007264//small GTPase mediated signal transduction	GO:0007267//cell-cell signaling	GO:0016310//phosphorylation	GO:0043410//positive regulation of MAPKKK cascade
50999	6154	2890	94.36%	47.7227	3185	94.3%	48.4173	1664	86.3%	26.4502	1554	88.32%	24.2912	1427	89.99%	22.4751	1541	90.88%	24.3859	1399	89.5%	22.0034	transmembrane emp24 protein transport domain containing 5	GO:0031090//organelle membrane	GO:0031224//intrinsic to membrane	GO:0043231//intracellular membrane-bounded organelle	GO:0044444//cytoplasmic part	-	GO:0051234//establishment of localization
57190	4357	2880	94.56%	67.1722	2437	93.41%	52.3259	782	92.24%	17.5571	581	88.02%	12.8275	265	83.27%	5.89513	285	84.94%	6.37017	482	92.38%	10.7075	selenoprotein N	1	GO:0031090//organelle membrane	GO:0031224//intrinsic to membrane	GO:0043231//intracellular membrane-bounded organelle	GO:0044425//membrane part	GO:0005488//binding	-
56910	3394	2869	95.29%	85.902	3522	98.17%	97.0791	2339	97.94%	67.4142	3317	96.85%	94.0131	2683	97.58%	76.6203	2770	97.64%	79.4807	2056	97.88%	58.6328	StAR-related lipid transfer (START) domain containing 7	GO:0043231//intracellular membrane-bounded organelle	-	-
4200	4638	2869	93.98%	62.8615	3768	95.39%	76.0026	451	64.9%	9.51215	604	69.28%	12.5274	945	69.08%	19.7486	1117	67.21%	23.454	872	73.89%	18.1976	malic enzyme 2	NAD(+)-dependent	mitochondrial	GO:0031980//mitochondrial lumen	GO:0000166//nucleotide binding	GO:0004470//malic enzyme activity	GO:0043169//cation binding	GO:0043648//dicarboxylic acid metabolic process
1917	1841	2866	97.61%	158.2	2358	96.96%	119.822	3053	96.69%	162.221	1229	94.84%	64.2174	1	2.66%	0.052648	-	-	-	-	-	-	eukaryotic translation elongation factor 1 alpha 2	-	-	-
9110	5847	2866	98.1%	49.8113	1955	97.57%	31.2797	575	90.76%	9.61983	582	91.41%	9.57513	664	89.94%	11.007	929	96.8%	15.4731	536	91.62%	8.87281	myotubularin related protein 4	GO:0044424//intracellular part	GO:0004721//phosphoprotein phosphatase activity	GO:0046914//transition metal ion binding	GO:0006464//protein modification process	GO:0006796//phosphate metabolic process
29789	4356	2861	67.79%	66.7444	3148	72.11%	67.6075	3494	77.82%	78.4635	3302	64.81%	72.9196	1758	52.36%	39.1171	1696	53.31%	37.9168	1890	70.48%	41.9956	Obg-like ATPase 1	GO:0044424//intracellular part	GO:0003824//catalytic activity	GO:0032559//adenyl ribonucleotide binding	GO:0032561//guanyl ribonucleotide binding	GO:0009207
2956	4435	2858	95.38%	65.4867	2898	96.48%	61.1298	1685	95.58%	37.1654	2091	94.95%	45.354	2388	95.63%	52.1886	2335	95.49%	51.2728	2774	95.11%	60.54	mutS homolog 6 (E. coli)	GO:0000785//chromatin	GO:0032300	GO:0043231//intracellular membrane-bounded organelle	GO:0000217//DNA secondary structure binding	GO:0032138//single base insertion or deletion binding	GO:0032356	GO:0032404	GO:0032559//adenyl ribonucleotide binding	GO:0042623//ATPase activity	coupled	GO:0042802//identical protein binding	GO:0046872//metal ion binding	GO:0000018//regulation of DNA recombination	GO:0002204//somatic recombination of immunoglobulin genes involved in immune response	GO:0002566	GO:0006298//mismatch repair	GO:0008629//induction of apoptosis by intracellular signals	GO:0009416//response to light stimulus	GO:0010259//multicellular organismal aging	GO:0051095	GO:0051276//chromosome organization
54890	3449	2853	95.36%	84.0608	2485	94.61%	67.4034	1390	92.17%	39.4234	1245	92.64%	34.7241	1179	95.13%	33.1326	1111	94%	31.37	1844	96.96%	51.7484	alkB	alkylation repair homolog 5 (E. coli)	GO:0031224//intrinsic to membrane	GO:0016701//oxidoreductase activity	acting on single donors with incorporation of molecular oxygen	GO:0043169//cation binding	GO:0008152//metabolic process
100463487	527	2849	36.05%	549.372	2885	34.54%	512.134	3420	35.48%	634.817	1456	34.72%	265.77	1947	34.91%	358.089	2642	35.48%	488.22	1684	32.83%	309.286	-	-	-	-
11273	4386	2848	98.91%	65.9866	3411	97.36%	72.7548	2834	95.83%	63.2068	1954	98.13%	42.8559	2446	94.98%	54.0534	2322	97.51%	51.5569	3715	99.41%	81.9822	ataxin 2-like	GO:0044464//cell part	-	-
10951	2443	2841	90.87%	118.177	2520	90.95%	96.4996	1215	85.59%	48.6503	1473	82.48%	58.0008	1155	80.35%	45.8241	1054	79.04%	42.0156	801	82.56%	31.735	chromobox homolog 1	GO:0000775//chromosome	centromeric region	GO:0000790//nuclear chromatin	GO:0015630//microtubule cytoskeleton	GO:0031981//nuclear lumen	GO:0045120//pronucleus	GO:0005515//protein binding	GO:0030528//transcription regulator activity	GO:0006325//chromatin organization	GO:0006355//regulation of transcription	DNA-dependent
84295	4772	2837	97.8%	60.4148	2606	98.51%	51.0884	2675	98.49%	54.8348	2578	98.22%	51.9682	1287	94.93%	26.1405	1330	98.01%	27.1422	1185	95.12%	24.0352	PHD finger protein 6	GO:0031981//nuclear lumen	GO:0046914//transition metal ion binding	GO:0010468//regulation of gene expression
8539	3844	2837	95.14%	74.9999	3694	95.42%	89.9004	3730	95.27%	94.9201	4230	96.7%	105.855	2952	96.36%	74.4335	2765	97.19%	70.0495	2460	96.98%	61.9414	apoptosis inhibitor 5	GO:0030529//ribonucleoprotein complex	GO:0043231//intracellular membrane-bounded organelle	GO:0019838//growth factor binding	GO:0043066//negative regulation of apoptosis
891	2101	2834	94.19%	137.075	4074	94.62%	181.403	2362	96.95%	109.973	3609	94.91%	165.24	3044	93.72%	140.428	3170	95.72%	146.936	2223	96.76%	102.41	cyclin B1	GO:0000778//condensed nuclear chromosome kinetochore	GO:0005626//insoluble fraction	GO:0015630//microtubule cytoskeleton	GO:0031981//nuclear lumen	GO:0044430//cytoskeletal part	GO:0044444//cytoplasmic part	GO:0004672//protein kinase activity	GO:0019900//kinase binding	GO:0000070//mitotic sister chromatid segregation	GO:0001666//response to hypoxia	GO:0001934//positive regulation of protein amino acid phosphorylation	GO:0003006//reproductive developmental process	GO:0007093//mitotic cell cycle checkpoint	GO:0008284//positive regulation of cell proliferation	GO:0009605//response to external stimulus	GO:0010041//response to iron(III) ion	GO:0014070//response to organic cyclic substance	GO:0017085//response to insecticide	GO:0031124//mRNA 3'-end processing	GO:0033044//regulation of chromosome organization	GO:0043009//chordate embryonic development	GO:0043161//proteasomal ubiquitin-dependent protein catabolic process	GO:0048232//male gamete generation	GO:0051439	GO:0051495//positive regulation of cytoskeleton organization	GO:0051789//response to protein stimulus
5514	4540	2833	98.63%	63.4126	2900	98.79%	59.7572	1207	97.31%	26.0066	1356	98.48%	28.7315	1254	96.43%	26.7718	1409	98.41%	30.2238	1168	97.69%	24.901	protein phosphatase 1	regulatory (inhibitor) subunit 10	GO:0000785//chromatin	GO:0043231//intracellular membrane-bounded organelle	GO:0003723//RNA binding	GO:0019212//phosphatase inhibitor activity	GO:0019903//protein phosphatase binding	GO:0030528//transcription regulator activity	GO:0046872//metal ion binding	GO:0006351//transcription	DNA-dependent	GO:0006605//protein targeting	GO:0019222//regulation of metabolic process
10988	3506	2832	95.89%	82.0854	4529	96.63%	120.848	2431	90.93%	67.8275	2568	93.27%	70.4592	2987	95.55%	82.5769	2662	94.72%	73.9417	2557	93.73%	70.5908	methionyl aminopeptidase 2	GO:0044424//intracellular part	GO:0008237//metallopeptidase activity	GO:0008238//exopeptidase activity	GO:0043169//cation binding	GO:0018193//peptidyl-amino acid modification	GO:0051604//protein maturation
55737	3298	2828	97.15%	87.1392	2591	96.6%	73.4962	3455	96.06%	102.478	4461	97%	130.118	3384	96.63%	99.4523	3668	98.06%	108.311	3169	98.12%	93.0039	vacuolar protein sorting 35 homolog (S. cerevisiae)	GO:0043231//intracellular membrane-bounded organelle	GO:0044444//cytoplasmic part	GO:0005488//binding	GO:0016197//endosome transport
103910	1041	2828	81.46%	276.066	6563	88.86%	589.794	5262	88.38%	494.462	5482	86.94%	506.574	3663	86.46%	341.053	3496	82.71%	327.05	2604	83.09%	242.114	myosin	light chain 12B	regulatory	GO:0015629//actin cytoskeleton	GO:0032991//macromolecular complex	GO:0017111//nucleoside-triphosphatase activity	GO:0046872//metal ion binding	GO:0003012//muscle system process
201595	2481	2827	95.57%	115.793	2752	95.85%	103.77	3731	97.02%	147.106	4314	94.32%	167.266	2495	94.48%	97.4718	2704	99.27%	106.139	2933	97.42%	114.423	STT3	subunit of the oligosaccharyltransferase complex	homolog B (S. cerevisiae)	GO:0005789//endoplasmic reticulum membrane	GO:0031224//intrinsic to membrane	GO:0004576//oligosaccharyl transferase activity	GO:0005488//binding	GO:0006487//protein amino acid N-linked glycosylation
80335	4292	2825	95.01%	66.8873	3129	96.11%	68.2015	2066	94.32%	47.0873	2564	97.2%	57.4663	1546	94.32%	34.9128	1758	95.76%	39.889	1365	94.76%	30.7824	WD repeat domain 82	GO:0034708	GO:0043231//intracellular membrane-bounded organelle	GO:0008092//cytoskeletal protein binding	GO:0018024//histone-lysine N-methyltransferase activity	GO:0034968//histone lysine methylation
80155	5554	2819	95.64%	51.5791	5155	96.58%	86.8303	1126	89.56%	19.8319	1448	93.37%	25.0794	1989	93.39%	34.7108	2379	93.34%	41.714	1607	94.74%	28.0053	N(alpha)-acetyltransferase 15	NatA auxiliary subunit	GO:0043231//intracellular membrane-bounded organelle	GO:0043234//protein complex	GO:0016407//acetyltransferase activity	GO:0043021//ribonucleoprotein binding	GO:0006355//regulation of transcription	DNA-dependent	GO:0006473//protein amino acid acetylation	GO:0032501//multicellular organismal process	GO:0048646//anatomical structure formation involved in morphogenesis	GO:0048869//cellular developmental process
394	9604	2813	95.61%	29.7648	2246	93.47%	21.8779	3766	95.91%	38.3584	2933	90.61%	29.3775	1273	84.6%	12.8473	1645	86.76%	16.6804	1745	93.17%	17.5862	Rho GTPase activating protein 5	-	-	-
51108	3212	2811	91.69%	88.9344	2556	95.98%	74.4447	2061	94.15%	62.7676	1574	95.7%	47.1394	1168	94.93%	35.2454	1104	95.39%	33.4724	1423	98.16%	42.8804	methyltransferase like 9	-	GO:0003824//catalytic activity	-
4928	6980	2808	94.6%	40.8815	3831	93.62%	51.3458	2961	94.33%	41.4969	3589	95.23%	49.4621	3882	95.36%	53.9058	4273	95.53%	59.6171	3034	94.74%	42.0717	nucleoporin 98kDa	GO:0000775//chromosome	centromeric region	GO:0005643//nuclear pore	GO:0031981//nuclear lumen	GO:0005198//structural molecule activity	GO:0005488//binding	GO:0006259//DNA metabolic process	GO:0006606//protein import into nucleus	GO:0006997//nucleus organization	GO:0050658//RNA transport	GO:0051704//multi-organism process
23168	5038	2792	94.7%	56.3173	2696	92.74%	50.0622	1781	86.3%	34.5811	2034	90.06%	38.8372	1687	86.58%	32.4558	1822	91.39%	35.2195	1838	91.66%	35.3116	Rtf1	Paf1/RNA polymerase II complex component	homolog (S. cerevisiae)	GO:0031981//nuclear lumen	-	-
6167	1586	2789	90.54%	178.702	2565	93.82%	151.298	6806	88.52%	419.78	5660	95.21%	343.296	8534	94.89%	521.537	7614	94.96%	467.523	9325	94.14%	569.082	ribosomal protein L37	GO:0015934//large ribosomal subunit	GO:0003723//RNA binding	GO:0005198//structural molecule activity	GO:0043169//cation binding	GO:0006412//translation
10642	8769	2789	98.41%	32.3209	3817	98.61%	40.7212	2310	98.56%	25.7688	2957	99.52%	32.4382	1226	95.91%	13.5511	1329	96.86%	14.7594	1359	97.8%	15.0003	insulin-like growth factor 2 mRNA binding protein 1	GO:0030425//dendrite	GO:0030529//ribonucleoprotein complex	GO:0031252//cell leading edge	GO:0031981//nuclear lumen	GO:0043234//protein complex	GO:0003729//mRNA binding	GO:0001817//regulation of cytokine production	GO:0006412//translation	GO:0033036	GO:0033554//cellular response to stress	GO:0048255//mRNA stabilization	GO:0050658//RNA transport
9877	4795	2788	98.83%	59.0866	2272	98.12%	44.327	3018	98.71%	61.5692	2001	97.14%	40.1433	2272	98.27%	45.9256	2386	98.83%	48.4591	3711	99.06%	74.9086	zinc finger CCCH-type containing 11A	-	GO:0046914//transition metal ion binding	-
23511	5689	2786	98.42%	49.7657	4576	97.71%	75.2486	1889	98.24%	32.481	2971	97.36%	50.2368	3731	98.58%	63.566	3993	99.26%	68.3529	2133	98.7%	36.2898	nucleoporin 188kDa	GO:0005635//nuclear envelope	GO:0005488//binding	GO:0050658//RNA transport
9804	3407	2783	92.63%	83.0091	2779	92.81%	76.3071	3889	93.63%	111.66	2742	93.75%	77.4195	5292	94.63%	150.551	5633	97.09%	161.013	8486	96.71%	241.08	translocase of outer mitochondrial membrane 20 homolog (yeast)	GO:0005741//mitochondrial outer membrane	GO:0031224//intrinsic to membrane	GO:0005515//protein binding	GO:0008320//protein transmembrane transporter activity	GO:0006605//protein targeting
8826	7219	2773	97.63%	39.0353	2018	97.88%	26.1513	4608	99.03%	62.4408	4978	98.55%	66.3335	13552	98.99%	181.954	17411	99.58%	234.877	12033	99.6%	161.334	IQ motif containing GTPase activating protein 1	GO:0015629//actin cytoskeleton	GO:0016020//membrane	GO:0031981//nuclear lumen	GO:0032991//macromolecular complex	GO:0042995//cell projection	GO:0004857//enzyme inhibitor activity	GO:0005083//small GTPase regulator activity	GO:0008047//enzyme activator activity	GO:0019902//phosphatase binding	GO:0009966//regulation of signal transduction	GO:0019222//regulation of metabolic process	GO:0035556//intracellular signal transduction
1104	2858	2772	91.71%	98.5634	3810	92.83%	124.713	1504	88.63%	51.4776	2015	91.99%	67.8215	1687	90.06%	57.2121	1569	89.12%	53.4631	852	83.59%	28.8541	regulator of chromosome condensation 1	GO:0000228//nuclear chromosome	GO:0000785//chromatin	GO:0005088//Ras guanyl-nucleotide exchange factor activity	GO:0005515//protein binding	GO:0031490//chromatin DNA binding	GO:0000084//S phase of mitotic cell cycle	GO:0007051//spindle organization	GO:0007067//mitosis
22985	4951	2772	94.18%	56.8964	3574	94.65%	67.5321	2510	94.02%	49.5922	3068	94.91%	59.6097	2045	90.89%	40.0346	1994	92.02%	39.2216	1383	92.28%	27.037	apoptotic chromatin condensation inducer 1	GO:0031981//nuclear lumen	GO:0044444//cytoplasmic part	GO:0005515//protein binding	GO:0017111//nucleoside-triphosphatase activity	GO:0002763//positive regulation of myeloid leukocyte differentiation	GO:0012501//programmed cell death	GO:0030261//chromosome condensation
221035	5205	2770	94.08%	54.0809	2320	96.02%	41.698	1747	90.09%	32.8326	1100	85.05%	20.3295	467	73.28%	8.69624	563	82.17%	10.5337	585	85.32%	10.8784	receptor accessory protein 3	GO:0031224//intrinsic to membrane	-	-
113201	3985	2769	95.63%	70.6121	2226	95.88%	52.2571	1652	95.41%	40.5522	1375	91.92%	33.1917	1055	93.65%	25.6602	1022	93.4%	24.9756	1121	92.25%	27.2274	cancer susceptibility candidate 4	GO:0031224//intrinsic to membrane	-	-
7296	3923	2764	97.25%	71.5986	3760	98.01%	89.664	1702	95.41%	42.4399	1994	97.4%	48.8947	10173	98.78%	251.343	12065	99.46%	299.504	6641	98.83%	163.849	thioredoxin reductase 1	GO:0043231//intracellular membrane-bounded organelle	GO:0044444//cytoplasmic part	GO:0015036//disulfide oxidoreductase activity	GO:0016209//antioxidant activity	GO:0030554//adenyl nucleotide binding	GO:0001704//formation of primary germ layer	GO:0006091//generation of precursor metabolites and energy	GO:0019725//cellular homeostasis	GO:0023060	GO:0051234//establishment of localization
10314	4620	2754	97.06%	60.5768	1269	96.23%	25.6961	1077	95.13%	22.8038	981	93.66%	20.4259	2504	97.14%	52.5324	2679	97.88%	56.4708	5320	98.1%	111.455	LanC lantibiotic synthetase component C-like 1 (bacterial)	GO:0016021//integral to membrane	GO:0043231//intracellular membrane-bounded organelle	GO:0004888//transmembrane receptor activity	GO:0019904//protein domain specific binding	GO:0042277//peptide binding	GO:0046914//transition metal ion binding	GO:0070325//lipoprotein receptor binding	GO:0007166//cell surface receptor linked signaling pathway
8148	2166	2753	91.14%	129.161	3328	93.72%	143.739	1640	90.26%	74.0659	2325	93.86%	103.257	2407	94.46%	107.709	2217	98.48%	99.6783	2524	97.83%	112.787	TAF15 RNA polymerase II	TATA box binding protein (TBP)-associated factor	68kDa	-	GO:0005488//binding	-
9203	6136	2753	93.43%	45.5938	1764	92.28%	26.8944	1956	88.54%	31.1829	1221	89.99%	19.1419	849	87.6%	13.4109	800	89.83%	12.6969	923	88.92%	14.5595	zinc finger	MYM-type 3	GO:0031981//nuclear lumen	GO:0003676//nucleic acid binding	GO:0046914//transition metal ion binding	GO:0032501//multicellular organismal process
5515	2643	2752	89.6%	105.812	3486	92.4%	123.39	2317	94.32%	85.7554	3066	91.07%	111.591	3767	93.87%	138.145	3426	96.07%	126.236	2952	93.91%	108.106	protein phosphatase 2	catalytic subunit	alpha isozyme	GO:0000267//cell fraction	GO:0008287//protein serine/threonine phosphatase complex	GO:0016020//membrane	GO:0043231//intracellular membrane-bounded organelle	GO:0044427//chromosomal part	GO:0044430//cytoskeletal part	GO:0044444//cytoplasmic part	GO:0004721//phosphoprotein phosphatase activity	GO:0043169//cation binding	GO:0046983//protein dimerization activity	GO:0000165//MAPKKK cascade	GO:0000302//response to reactive oxygen species	GO:0006260//DNA replication	GO:0006396//RNA processing	GO:0006511//ubiquitin-dependent protein catabolic process	GO:0006915//apoptosis	GO:0007155//cell adhesion	GO:0009888//tissue development	GO:0010468//regulation of gene expression	GO:0012502//induction of programmed cell death	GO:0016049//cell growth	GO:0022403	GO:0042503//tyrosine phosphorylation of Stat3 protein	GO:0046519
699	3509	2751	97.52%	79.6695	2863	96.49%	76.3284	1388	96.49%	38.6936	1841	97.55%	50.4691	2214	96.58%	61.1547	2422	97.83%	67.2178	1612	97.46%	44.4643	budding uninhibited by benzimidazoles 1 homolog (yeast)	GO:0000776//kinetochore	GO:0000794//condensed nuclear chromosome	GO:0000922//spindle pole	GO:0004672//protein kinase activity	GO:0032559//adenyl ribonucleotide binding	GO:0006464//protein modification process	GO:0007062//sister chromatid cohesion	GO:0007275//multicellular organismal development	GO:0012501//programmed cell death	GO:0031577//spindle checkpoint	GO:0045841//negative regulation of mitotic metaphase/anaphase transition	GO:0051704//multi-organism process
1452	3149	2750	98.41%	88.7452	2780	98.7%	82.5887	2671	98.48%	82.9725	2380	97.3%	72.7041	2234	96.48%	68.7616	1813	98.98%	56.0685	2816	99.14%	86.5545	casein kinase 1	alpha 1	GO:0000267//cell fraction	GO:0000776//kinetochore	GO:0015630//microtubule cytoskeleton	GO:0031981//nuclear lumen	GO:0044444//cytoplasmic part	GO:0004672//protein kinase activity	GO:0005515//protein binding	GO:0032559//adenyl ribonucleotide binding	GO:0046872//metal ion binding	GO:0000087//M phase of mitotic cell cycle	GO:0006464//protein modification process	GO:0007166//cell surface receptor linked signaling pathway	GO:0023060	GO:0032989//cellular component morphogenesis	GO:0048513//organ development
5756	3083	2747	94.75%	90.5461	3941	95.13%	119.586	2020	94.94%	64.093	1522	96.14%	47.4893	2631	95.46%	82.7147	2786	96.66%	88.0037	2443	95.78%	76.6972	twinfilin	actin-binding protein	homolog 1 (Drosophila)	GO:0005856//cytoskeleton	GO:0004672//protein kinase activity	GO:0008092//cytoskeletal protein binding	GO:0006464//protein modification process
440275	5532	2745	98.64%	50.4249	2450	98.81%	41.4317	853	96.58%	15.0834	871	94.54%	15.1458	1185	96.29%	20.7621	1271	98.92%	22.3747	1136	97.02%	19.8758	eukaryotic translation initiation factor 2 alpha kinase 4	GO:0005840//ribosome	GO:0004674//protein serine/threonine kinase activity	GO:0008135//translation factor activity	nucleic acid binding	GO:0016876//ligase activity	forming aminoacyl-tRNA and related compounds	GO:0032559//adenyl ribonucleotide binding	GO:0006446//regulation of translational initiation	GO:0006464//protein modification process	GO:0006984//ER-nucleus signaling pathway	GO:0031669//cellular response to nutrient levels
10935	1591	2744	96.61%	175.266	3328	96.04%	195.687	2801	96.54%	172.217	3866	98.87%	233.747	2901	96.67%	176.731	2895	99.5%	177.203	2142	99.37%	130.31	peroxiredoxin 3	GO:0005768//endosome	GO:0043234//protein complex	GO:0004869//cysteine-type endopeptidase inhibitor activity	GO:0016209//antioxidant activity	GO:0016668//oxidoreductase activity	acting on sulfur group of donors	NAD or NADP as acceptor	GO:0016705//oxidoreductase activity	acting on paired donors	with incorporation or reduction of molecular oxygen	GO:0019900//kinase binding	GO:0000302//response to reactive oxygen species	GO:0001890//placenta development	GO:0002237//response to molecule of bacterial origin	GO:0006996//organelle organization	GO:0008283//cell proliferation	GO:0030097//hemopoiesis	GO:0042391//regulation of membrane potential	GO:0042743//hydrogen peroxide metabolic process	GO:0043066//negative regulation of apoptosis	GO:0043549//regulation of kinase activity	GO:0051091//positive regulation of transcription factor activity
4926	7182	2738	99.26%	38.7412	2028	98.8%	26.4162	3039	99.23%	41.3922	2459	98.37%	32.9358	2084	99.04%	28.1247	2241	99.58%	30.3872	2158	98.38%	29.0828	nuclear mitotic apparatus protein 1	GO:0005819//spindle	GO:0031981//nuclear lumen	GO:0044444//cytoplasmic part	GO:0005488//binding	GO:0007067//mitosis
5335	5205	2736	96.7%	53.4171	2078	97.64%	37.3485	2092	95.25%	39.3164	1598	97.12%	29.5332	573	90.22%	10.6701	538	93.31%	10.066	649	93.47%	12.0685	phospholipase C	gamma 1	GO:0016020//membrane	GO:0042995//cell projection	GO:0044444//cytoplasmic part	GO:0004629//phospholipase C activity	GO:0004871//signal transducer activity	GO:0005102//receptor binding	GO:0046872//metal ion binding	GO:0000302//response to reactive oxygen species	GO:0006644//phospholipid metabolic process	GO:0009628//response to abiotic stimulus	GO:0009719	GO:0010631//epithelial cell migration	GO:0014072	GO:0015031//protein transport	GO:0023060	GO:0032234//regulation of calcium ion transport via store-operated calcium channel activity	GO:0032957//inositol trisphosphate metabolic process	GO:0043009//chordate embryonic development	GO:0050851//antigen receptor-mediated signaling pathway	GO:0051704//multi-organism process
9360	2717	2734	97.68%	102.257	2867	94.77%	98.7157	2101	96.87%	75.6431	2040	96.69%	72.2263	1495	95.88%	53.3319	1341	94.66%	48.0654	1411	93.71%	50.2651	peptidylprolyl isomerase G (cyclophilin G)	GO:0031981//nuclear lumen	GO:0008144//drug binding	GO:0006396//RNA processing
55209	6827	2729	95.08%	40.6217	2281	95.44%	31.2567	2498	94.57%	35.7928	1470	94.92%	20.713	1858	94.4%	26.3786	2043	97.36%	29.1429	3212	98.42%	45.5381	SET domain containing 5	-	-	-
57142	4871	2727	81.87%	56.8921	2548	84.68%	48.9361	2907	85.73%	58.3794	2725	81.24%	53.815	3678	65.33%	73.1861	3401	64.85%	67.9958	2871	57.83%	57.0485	reticulon 4	-	-	-
7165	2426	2726	94.02%	114.188	3635	95.63%	140.172	1726	94.48%	69.5958	1972	94.11%	78.1936	1457	93.16%	58.2109	1303	95.47%	52.3055	1106	93.9%	44.1259	tumor protein D52-like 2	GO:0044444//cytoplasmic part	GO:0042802//identical protein binding	GO:0008283//cell proliferation
5903	11711	2722	76.18%	23.6199	4033	77.55%	32.2168	3274	76.24%	27.3475	2999	76.38%	24.6341	2859	74.55%	23.6622	3457	75.03%	28.7474	2879	75.28%	23.7945	RAN binding protein 2	GO:0005635//nuclear envelope	GO:0044444//cytoplasmic part	GO:0016859//cis-trans isomerase activity	GO:0017016//Ras GTPase binding	GO:0046914//transition metal ion binding	GO:0006605//protein targeting	GO:0044267//cellular protein metabolic process	GO:0050658//RNA transport
5584	4884	2720	96.17%	56.595	2898	96.21%	55.51	2068	96.99%	41.4198	1635	95.43%	32.203	1409	94.68%	27.9622	1600	97.85%	31.9035	1729	97.24%	34.2648	protein kinase C	iota	GO:0005626//insoluble fraction	GO:0030427//site of polarized growth	GO:0043231//intracellular membrane-bounded organelle	GO:0043296//apical junction complex	GO:0044444//cytoplasmic part	GO:0004674//protein serine/threonine kinase activity	GO:0008289//lipid binding	GO:0032559//adenyl ribonucleotide binding	GO:0046914//transition metal ion binding	GO:0001754//eye photoreceptor cell differentiation	GO:0006464//protein modification process	GO:0006605//protein targeting	GO:0006900//membrane budding	GO:0010828//positive regulation of glucose transport	GO:0023033	GO:0030036//actin cytoskeleton organization	GO:0032868//response to insulin stimulus	GO:0034097//response to cytokine stimulus	GO:0034330	GO:0035088//establishment or maintenance of apical/basal cell polarity	GO:0043066//negative regulation of apoptosis	GO:0048522//positive regulation of cellular process
2879	1031	2716	83.32%	267.705	2732	70.9%	247.896	1369	80.6%	129.891	1529	71.87%	142.66	1792	77.98%	168.467	1553	76.33%	146.692	2041	83.41%	191.608	glutathione peroxidase 4 (phospholipid hydroperoxidase)	GO:0000267//cell fraction	GO:0012505//endomembrane system	GO:0019866//organelle inner membrane	GO:0043231//intracellular membrane-bounded organelle	GO:0044444//cytoplasmic part	GO:0004601//peroxidase activity	GO:0016705//oxidoreductase activity	acting on paired donors	with incorporation or reduction of molecular oxygen	GO:0042277//peptide binding	GO:0006790//sulfur metabolic process	GO:0019637//organophosphate metabolic process	GO:0031347//regulation of defense response	GO:0032502//developmental process	GO:0042743//hydrogen peroxide metabolic process	GO:0043627//response to estrogen stimulus	GO:0048232//male gamete generation	GO:0051276//chromosome organization
10927	4535	2711	96.47%	60.7487	2267	94.82%	46.7652	1319	94.75%	28.4512	1460	95.35%	30.9692	2299	96.49%	49.1357	2312	98.19%	49.6483	1987	98.08%	42.4082	spindlin 1	GO:0015630//microtubule cytoskeleton	GO:0043231//intracellular membrane-bounded organelle	-	GO:0007126//meiosis	GO:0019953//sexual reproduction	GO:0032501//multicellular organismal process
10049	2494	2710	97.07%	110.422	2599	97.39%	97.4896	2014	97.15%	78.9943	1825	97.83%	70.3917	1433	96.91%	55.691	1489	98.64%	58.1422	1214	96.83%	47.1142	DnaJ (Hsp40) homolog	subfamily B	member 6	GO:0043231//intracellular membrane-bounded organelle	GO:0044444//cytoplasmic part	GO:0003676//nucleic acid binding	GO:0005515//protein binding	GO:0008047//enzyme activator activity	GO:0030528//transcription regulator activity	GO:0006355//regulation of transcription	DNA-dependent	GO:0006950//response to stress	GO:0010466//negative regulation of peptidase activity	GO:0016337//cell-cell adhesion	GO:0044267//cellular protein metabolic process	GO:0045104//intermediate filament cytoskeleton organization
826	1492	2710	75.54%	184.58	3133	80.03%	196.445	2273	78.55%	149.026	3383	79.22%	218.116	3225	76.68%	209.506	2827	80.5%	184.523	2300	83.58%	149.207	calpain	small subunit 1	GO:0016020//membrane	GO:0043231//intracellular membrane-bounded organelle	GO:0004197//cysteine-type endopeptidase activity	GO:0046872//metal ion binding	GO:0046983//protein dimerization activity	GO:0008283//cell proliferation	GO:0019538//protein metabolic process
8894	2592	2707	97.88%	106.13	3770	97.49%	136.068	3709	94.33%	139.976	3817	95.91%	141.658	4927	95.95%	184.24	3523	98.3%	132.364	4590	99.15%	171.399	eukaryotic translation initiation factor 2	subunit 2 beta	38kDa	GO:0043234//protein complex	GO:0044444//cytoplasmic part	GO:0008135//translation factor activity	nucleic acid binding	GO:0043169//cation binding	GO:0006412//translation
3015	951	2707	92.85%	289.263	3825	94.11%	376.27	1187	91.8%	122.096	1956	89.91%	197.853	3462	93.9%	352.843	3243	94.32%	332.093	2567	98.53%	261.261	H2A histone family	member Z	GO:0000228//nuclear chromosome	GO:0000785//chromatin	GO:0003676//nucleic acid binding	GO:0032501//multicellular organismal process	GO:0034728
6139	985	2705	45.48%	279.072	2708	45.48%	257.194	1269	44.77%	126.025	888	40.1%	86.7225	1633	46.7%	160.689	1466	46.19%	144.941	1880	46.5%	184.736	ribosomal protein L17	GO:0033279	GO:0005198//structural molecule activity	GO:0006412//translation
9948	3160	2705	94.97%	86.9891	3637	93.67%	107.672	2307	94.43%	71.4156	3275	95.06%	99.6963	1716	94.68%	52.6339	1741	95.44%	53.6544	938	96.65%	28.7306	WD repeat domain 1	GO:0043232	GO:0044444//cytoplasmic part	GO:0008092//cytoskeletal protein binding	GO:0050954//sensory perception of mechanical stimulus
23118	4395	2701	94.02%	62.4526	1852	90.92%	39.4213	1475	91.79%	32.8296	1544	92.56%	33.7943	1026	90.94%	22.6268	1158	89.81%	25.6592	1367	93.24%	30.105	TGF-beta activated kinase 1/MAP3K7 binding protein 2	GO:0031090//organelle membrane	GO:0043231//intracellular membrane-bounded organelle	GO:0044444//cytoplasmic part	GO:0031593//polyubiquitin binding	GO:0046914//transition metal ion binding	GO:0007249//I-kappaB kinase/NF-kappaB cascade	GO:0033674//positive regulation of kinase activity	GO:0048513//organ development
8508	2259	2700	86.5%	121.46	2110	87.96%	87.3805	1380	86.81%	59.7579	1037	87.65%	44.1588	782	87.65%	33.5526	819	87.83%	35.307	1565	88.18%	67.0544	nipsnap homolog 1 (C. elegans)	GO:0019866//organelle inner membrane	GO:0043231//intracellular membrane-bounded organelle	-	-
7398	3949	2699	93.67%	69.4545	3326	93.77%	78.7922	1369	93.9%	33.9117	2460	96.35%	59.9243	4408	95.49%	108.191	3903	97.52%	96.2509	4255	97.44%	104.29	ubiquitin specific peptidase 1	GO:0031981//nuclear lumen	GO:0004175//endopeptidase activity	GO:0005488//binding	GO:0016790//thiolester hydrolase activity	GO:0019783//small conjugating protein-specific protease activity	GO:0006281//DNA repair	GO:0006629//lipid metabolic process	GO:0009416//response to light stimulus	GO:0016579//protein deubiquitination	GO:0019941//modification-dependent protein catabolic process
9653	6770	2698	94.43%	40.4984	2184	92.69%	30.1795	1216	91.06%	17.5702	1090	92.48%	15.4879	1136	89.94%	16.2639	1437	93.35%	20.671	1677	93.69%	23.9758	heparan sulfate 2-O-sulfotransferase 1	GO:0012505//endomembrane system	GO:0031224//intrinsic to membrane	GO:0043231//intracellular membrane-bounded organelle	GO:0034483//heparan sulfate sulfotransferase activity	GO:0001838//embryonic epithelial tube formation	GO:0005975//carbohydrate metabolic process	GO:0015012//heparan sulfate proteoglycan biosynthetic process
6897	2850	2693	93.82%	96.0232	3979	92.04%	130.61	4992	92.67%	171.341	6122	96.42%	206.635	15411	94.25%	524.109	12236	98.35%	418.108	13422	96.11%	455.829	threonyl-tRNA synthetase	GO:0044444//cytoplasmic part	GO:0004812//aminoacyl-tRNA ligase activity	GO:0032559//adenyl ribonucleotide binding	GO:0042802//identical protein binding	GO:0006418//tRNA aminoacylation for protein translation
6938	4806	2686	97.9%	56.7946	2130	97.25%	41.4614	3282	97.96%	66.8017	2991	98.81%	59.867	1376	96.25%	27.7504	1463	97.5%	29.6452	1933	97.44%	38.9294	transcription factor 12	GO:0043231//intracellular membrane-bounded organelle	GO:0043234//protein complex	GO:0001071	GO:0030528//transcription regulator activity	GO:0043565//sequence-specific DNA binding	GO:0002376//immune system process	GO:0006355//regulation of transcription	DNA-dependent	GO:0010557//positive regulation of macromolecule biosynthetic process	GO:0048513//organ development
3845	5436	2685	95.84%	50.1937	1926	94.83%	33.1455	3567	97.08%	64.1884	3232	97.2%	57.1935	865	91.7%	15.4231	900	94.48%	16.1234	922	95.16%	16.4165	v-Ki-ras2 Kirsten rat sarcoma viral oncogene homolog	GO:0005626//insoluble fraction	GO:0012505//endomembrane system	GO:0043231//intracellular membrane-bounded organelle	GO:0044425//membrane part	GO:0001883//purine nucleoside binding	GO:0017111//nucleoside-triphosphatase activity	GO:0019904//protein domain specific binding	GO:0032561//guanyl ribonucleotide binding	GO:0000082//G1/S transition of mitotic cell cycle	GO:0000165//MAPKKK cascade	GO:0006275//regulation of DNA replication	GO:0007010//cytoskeleton organization	GO:0007166//cell surface receptor linked signaling pathway	GO:0007632//visual behavior	GO:0008283//cell proliferation	GO:0009207	GO:0016601//Rac protein signal transduction	GO:0031960//response to corticosteroid stimulus	GO:0032770//positive regulation of monooxygenase activity	GO:0042692//muscle cell differentiation	GO:0043066//negative regulation of apoptosis	GO:0043405//regulation of MAP kinase activity	GO:0048168//regulation of neuronal synaptic plasticity	GO:0051091//positive regulation of transcription factor activity	GO:0051705
5226	1937	2674	98.86%	140.287	3643	99.07%	175.945	1793	98.66%	90.5489	2863	97.88%	142.183	1782	97.26%	89.1689	1583	99.69%	79.5875	1097	99.48%	54.8159	phosphogluconate dehydrogenase	GO:0042598//vesicular fraction	GO:0044424//intracellular part	GO:0000166//nucleotide binding	GO:0016616//oxidoreductase activity	acting on the CH-OH group of donors	NAD or NADP as acceptor	GO:0030246//carbohydrate binding	GO:0048037//cofactor binding	GO:0006098//pentose-phosphate shunt	GO:0019321//pentose metabolic process	GO:0019520
6431	4023	2674	97.24%	67.5454	3916	97.41%	91.0628	2917	96.77%	70.9282	3412	96.72%	81.5857	2739	97.61%	65.9899	2743	98.61%	66.4002	1450	98.81%	34.8857	serine/arginine-rich splicing factor 6	GO:0043231//intracellular membrane-bounded organelle	GO:0003676//nucleic acid binding	GO:0000245//spliceosome assembly
90411	4334	2672	92.64%	62.6516	2715	92.64%	58.6043	2265	93.65%	51.1225	1807	92.85%	40.1074	2165	93.75%	48.4177	2238	94.81%	50.288	2331	93.95%	52.0574	multiple coagulation factor deficiency 2	GO:0043231//intracellular membrane-bounded organelle	GO:0044444//cytoplasmic part	GO:0046872//metal ion binding	GO:0006810//transport	GO:0043436
134553	5083	2671	97.82%	53.3997	2390	97.15%	43.9872	1304	96.81%	25.0952	908	94.75%	17.1839	1155	96.64%	22.024	1193	97.15%	22.8567	1520	97.8%	28.9436	chromosome 5 open reading frame 24	-	-	-
2799	5144	2670	98.17%	52.7467	2162	98.19%	39.3191	1099	97.63%	20.8992	983	97.05%	18.3826	2289	98.09%	43.1301	2207	98.11%	41.7826	2819	99.3%	53.0425	glucosamine (N-acetyl)-6-sulfatase	GO:0000323//lytic vacuole	GO:0008484//sulfuric ester hydrolase activity	GO:0043169//cation binding	GO:0006026
6168	434	2658	85.02%	622.372	2667	90.55%	574.886	3580	91.47%	806.912	3218	92.17%	713.265	2090	91.94%	466.758	1826	93.55%	409.736	2290	95.39%	510.711	ribosomal protein L37a	GO:0030529//ribonucleoprotein complex	GO:0044444//cytoplasmic part	GO:0005198//structural molecule activity	GO:0043169//cation binding	GO:0006412//translation
4637	827	2654	84.28%	326.122	2381	85.25%	269.341	1995	87.55%	235.977	3225	83.68%	375.128	2406	88.03%	281.985	2087	95.65%	245.76	851	86.58%	99.5987	myosin	light chain 6	alkali	smooth muscle and non-muscle	GO:0016459//myosin complex	GO:0003774//motor activity	GO:0005198//structural molecule activity	GO:0042623//ATPase activity	coupled	GO:0046872//metal ion binding	GO:0006936//muscle contraction	GO:0014706//striated muscle tissue development
51449	5377	2654	98.51%	50.1586	2115	98.34%	36.7975	1759	98.62%	32.0006	1574	97.49%	28.1592	2122	98.83%	38.2508	2057	99.07%	37.2553	2407	99.35%	43.3277	prenylcysteine oxidase 1	GO:0000323//lytic vacuole	GO:0016020//membrane	GO:0034385	GO:0015662//ATPase activity	coupled to transmembrane movement of ions	phosphorylative mechanism	GO:0016670//oxidoreductase activity	acting on sulfur group of donors	oxygen as acceptor	GO:0015698//inorganic anion transport	GO:0019941//modification-dependent protein catabolic process	GO:0030329//prenylcysteine metabolic process
372	4032	2653	97.32%	66.8654	3470	97.5%	80.5114	4713	98.29%	114.343	4342	97.74%	103.592	2894	98.49%	69.5686	3145	97.92%	75.9615	2698	97.97%	64.7666	archain 1	GO:0030119//AP-type membrane coat adaptor complex	GO:0030120//vesicle coat	GO:0030137//COPI-coated vesicle	GO:0005488//binding	GO:0015031//protein transport	GO:0048200
253832	5356	2651	97.2%	50.2984	2221	95.11%	38.7933	1364	93.69%	24.9119	1490	94.19%	26.7609	536	88.13%	9.69973	670	93.95%	12.1823	640	90.33%	11.5656	zinc finger	DHHC-type containing 20	GO:0031224//intrinsic to membrane	GO:0016747//transferase activity	transferring acyl groups other than amino-acyl groups	GO:0046914//transition metal ion binding	-
8895	4883	2650	98.44%	55.1498	2766	98.4%	52.9924	1798	97.83%	36.0193	1916	97.58%	37.7454	1824	96.85%	36.2054	2179	98.46%	43.4574	1567	97.11%	31.0607	copine III	GO:0044444//cytoplasmic part	GO:0004672//protein kinase activity	GO:0005543//phospholipid binding	GO:0006810//transport	GO:0044238//primary metabolic process
9987	4262	2649	81.72%	63.1616	4433	89.91%	97.3044	4034	88.46%	92.5881	4726	89.42%	106.668	3677	87.49%	83.621	3779	86.53%	86.3489	1936	85.57%	43.9664	heterogeneous nuclear ribonucleoprotein D-like	GO:0030529//ribonucleoprotein complex	GO:0043231//intracellular membrane-bounded organelle	GO:0003729//mRNA binding	GO:0043566//structure-specific DNA binding	GO:0010467//gene expression	GO:0010468//regulation of gene expression
8301	4169	2649	91.72%	64.5706	2376	88.65%	53.3167	3246	92.23%	76.1639	2748	89.73%	63.4074	3928	91.72%	91.3219	3408	94%	79.6088	4883	96.16%	113.366	phosphatidylinositol binding clathrin assembly protein	GO:0005905//coated pit	GO:0030128//clathrin coat of endocytic vesicle	GO:0030276//clathrin binding	GO:0035091//phosphoinositide binding	GO:0006898//receptor-mediated endocytosis	GO:0006901//vesicle coating	GO:0008104//protein localization	GO:0010557//positive regulation of macromolecule biosynthetic process	GO:0045806//negative regulation of endocytosis	GO:0048534	GO:0048667//cell morphogenesis involved in neuron differentiation	GO:0048812//neuron projection morphogenesis	GO:0065003
5127	3280	2647	92.07%	82.0096	2313	90.03%	65.9706	1245	85.06%	37.1303	1168	85.06%	34.255	1974	91.1%	58.3322	2034	89.21%	60.3908	3031	88.6%	89.442	cyclin-dependent kinase 16	-	GO:0004674//protein serine/threonine kinase activity	GO:0032559//adenyl ribonucleotide binding	GO:0006464//protein modification process
127933	8535	2645	96.27%	31.4925	3541	97.08%	38.8124	1950	96.92%	22.3493	1336	94.82%	15.0577	1734	95.07%	19.6916	2097	97.49%	23.927	1960	97.66%	22.2271	U2AF homology motif (UHM) kinase 1	GO:0030425//dendrite	GO:0030529//ribonucleoprotein complex	GO:0043231//intracellular membrane-bounded organelle	GO:0003676//nucleic acid binding	GO:0004672//protein kinase activity	GO:0032559//adenyl ribonucleotide binding	GO:0006446//regulation of translational initiation	GO:0006468//protein amino acid phosphorylation	GO:0022402//cell cycle process	GO:0030030//cell projection organization	GO:0033157//regulation of intracellular protein transport
375	2020	2643	87.43%	132.963	3244	89.41%	150.237	3299	87.52%	159.758	3329	88.37%	158.532	3191	87.38%	153.113	3855	88.47%	185.852	3747	86.63%	179.54	ADP-ribosylation factor 1	GO:0012505//endomembrane system	GO:0016020//membrane	GO:0030016//myofibril	GO:0043231//intracellular membrane-bounded organelle	GO:0004871//signal transducer activity	GO:0017111//nucleoside-triphosphatase activity	GO:0032561//guanyl ribonucleotide binding	GO:0001505//regulation of neurotransmitter levels	GO:0006464//protein modification process	GO:0006897//endocytosis	GO:0019915//lipid storage	GO:0035556//intracellular signal transduction	GO:0048200	GO:0048856//anatomical structure development
1281	5490	2642	99.34%	48.9041	2965	98.54%	50.5243	1	0.89%	0.0178181	-	-	-	7	6.25%	0.123584	8	7.09%	0.141909	18	14.52%	0.317344	collagen	type III	alpha 1	GO:0005583//fibrillar collagen	GO:0005102//receptor binding	GO:0005198//structural molecule activity	GO:0019838//growth factor binding	GO:0001775//cell activation	GO:0002683	GO:0006464//protein modification process	GO:0007178//transmembrane receptor protein serine/threonine kinase signaling pathway	GO:0009059//macromolecule biosynthetic process	GO:0009611//response to wounding	GO:0009628//response to abiotic stimulus	GO:0010033//response to organic substance	GO:0030198//extracellular matrix organization	GO:0031589//cell-substrate adhesion	GO:0048513//organ development
150465	5181	2640	95.7%	51.7815	3316	94.25%	59.8755	1128	91.04%	21.2975	1225	91.14%	22.7446	1787	93.13%	33.4308	1712	94.21%	32.1798	1448	93.3%	27.0511	tubulin tyrosine ligase	-	GO:0016881//acid-amino acid ligase activity	GO:0032559//adenyl ribonucleotide binding	GO:0001558//regulation of cell growth	GO:0007010//cytoskeleton organization	GO:0043412
22919	2640	2638	95.53%	101.544	3305	96.48%	117.116	3210	95.04%	118.942	3971	95.34%	144.694	2451	95.45%	89.9859	2542	96.4%	93.7703	1901	96.86%	69.696	microtubule-associated protein	RP/EB family	member 1	GO:0005874//microtubule	GO:0043231//intracellular membrane-bounded organelle	GO:0044444//cytoplasmic part	GO:0044459//plasma membrane part	GO:0008017//microtubule binding	GO:0000087//M phase of mitotic cell cycle	GO:0031111//negative regulation of microtubule polymerization or depolymerization	GO:0034613//cellular protein localization
1266	2082	2637	93.85%	128.711	3088	94.48%	138.754	1931	93.76%	90.7265	2068	92.46%	95.5487	1	2.35%	0.0465537	2	4.71%	0.0935498	4	9.41%	0.185955	calponin 3	acidic	GO:0015629//actin cytoskeleton	GO:0015630//microtubule cytoskeleton	GO:0030425//dendrite	GO:0044297//cell body	GO:0044430//cytoskeletal part	GO:0015631//tubulin binding	GO:0006936//muscle contraction	GO:0030036//actin cytoskeleton organization	GO:0043462//regulation of ATPase activity
25800	3637	2634	97.94%	73.5965	2749	98.27%	70.7098	506	92.27%	13.6094	536	90.9%	14.1767	2534	98.16%	67.5303	2748	97.88%	73.5812	3437	99.2%	91.4673	solute carrier family 39 (zinc transporter)	member 6	-	-	-
51441	3073	2634	89.23%	87.104	3257	92.39%	99.1525	1323	89.16%	42.1143	1541	90.07%	48.2386	1262	89.59%	39.8045	1264	91.34%	40.057	1012	92.09%	31.8748	YTH domain family	member 2	-	-	GO:0006955//immune response
9898	4006	2630	97.08%	66.7159	3586	96.7%	83.7428	2255	95.16%	55.0641	2443	93.61%	58.6634	3713	97.33%	89.8358	3986	96.98%	96.8991	2051	95.56%	49.5546	ubiquitin associated protein 2-like	-	GO:0005488//binding	-
790952	3153	2629	63.53%	84.7328	12268	65.59%	363.997	333	64.03%	10.3313	338	60.55%	10.3121	640	65.27%	19.6739	592	64.41%	18.2848	1551	64.07%	47.6121	hypothetical LOC790952	-	-	-
6667	7667	2621	98.51%	34.7397	2357	98.75%	28.7596	3463	98.84%	44.1835	2731	98.63%	34.265	2405	97.85%	30.4036	2362	99.03%	30.0018	3357	99.37%	42.3795	Sp1 transcription factor	GO:0031981//nuclear lumen	GO:0001071	GO:0019899//enzyme binding	GO:0030528//transcription regulator activity	GO:0042802//identical protein binding	GO:0043565//sequence-specific DNA binding	GO:0006358//regulation of transcription from RNA polymerase II promoter	global	GO:0030097//hemopoiesis	GO:0030154//cell differentiation	GO:0043009//chordate embryonic development	GO:0043921
54664	6514	2621	95.9%	40.8888	1608	94.27%	23.0933	1571	94.01%	23.5918	805	84.92%	11.8878	718	83.21%	10.6835	654	84.83%	9.7774	1222	90.01%	18.1574	transmembrane protein 106B	GO:0031224//intrinsic to membrane	-	-
1315	3490	2620	97.08%	76.2888	2605	96.13%	69.8282	3250	97.82%	91.0942	2553	97.31%	70.3688	4203	98.68%	116.726	4387	99.05%	122.415	3731	99.68%	103.474	coatomer protein complex	subunit beta 1	GO:0030120//vesicle coat	GO:0005488//binding	GO:0015031//protein transport	GO:0048200	GO:0051704//multi-organism process
55729	4661	2616	97.04%	57.0352	1981	97.1%	39.7607	1415	97.62%	29.6968	970	96.48%	20.0192	361	87.21%	7.50695	416	90.11%	8.69176	333	87.75%	6.91504	activating transcription factor 7 interacting protein	GO:0031981//nuclear lumen	GO:0043234//protein complex	GO:0003712//transcription cofactor activity	GO:0017111//nucleoside-triphosphatase activity	GO:0006305	GO:0060260
29968	2221	2615	99.01%	119.649	2943	96.94%	123.962	1923	96.8%	84.6961	2414	98.11%	104.555	3066	97.25%	133.801	1699	98.42%	74.4969	4159	98.56%	181.247	phosphoserine aminotransferase 1	GO:0044424//intracellular part	GO:0008483//transaminase activity	GO:0048037//cofactor binding	GO:0006563//L-serine metabolic process	GO:0008614//pyridoxine metabolic process
10989	3018	2615	87.48%	88.0516	3323	87.01%	103.005	2109	88.1%	68.3581	2566	90.76%	81.7885	2600	89%	83.5006	2274	89.63%	73.3778	2219	89%	71.1652	inner membrane protein	mitochondrial	GO:0031304//intrinsic to mitochondrial inner membrane	GO:0005488//binding	-
4763	12444	2614	97.94%	21.3467	2986	98.44%	22.448	1933	97.06%	15.1951	1875	97.16%	14.4943	1382	94.61%	10.7642	1940	97.91%	15.1822	1862	97.19%	14.4827	neurofibromin 1	GO:0005624//membrane fraction	GO:0032991//macromolecular complex	GO:0043005//neuron projection	GO:0043231//intracellular membrane-bounded organelle	GO:0044430//cytoskeletal part	GO:0005083//small GTPase regulator activity	GO:0008047//enzyme activator activity	GO:0015631//tubulin binding	GO:0000165//MAPKKK cascade	GO:0001503//ossification	GO:0001525//angiogenesis	GO:0001822//kidney development	GO:0001935//endothelial cell proliferation	GO:0001952//regulation of cell-matrix adhesion	GO:0002762//negative regulation of myeloid leukocyte differentiation	GO:0007010//cytoskeleton organization	GO:0007269//neurotransmitter secretion	GO:0007405//neuroblast proliferation	GO:0007632//visual behavior	GO:0009611//response to wounding	GO:0010594//regulation of endothelial cell migration	GO:0014002//astrocyte development	GO:0014044//Schwann cell development	GO:0014706//striated muscle tissue development	GO:0016601//Rac protein signal transduction	GO:0021543//pallium development
10762	5225	2613	96.23%	50.8204	3397	96.5%	60.8216	1469	96.84%	27.5023	1853	96.36%	34.1149	1799	97.22%	33.3718	1902	97.19%	35.4501	1772	96.96%	32.8252	nucleoporin 50kDa	-	-	-
10473	1980	2611	96.97%	134.007	2491	96.01%	117.695	1717	97.27%	84.8277	1519	96.26%	73.7985	990	94.39%	48.4624	876	96.01%	43.0856	1068	98.13%	52.2078	high mobility group nucleosomal binding domain 4	-	-	-
4779	4891	2607	96.52%	54.1662	2278	94.15%	43.5717	1572	91.49%	31.4404	1416	92.72%	27.8497	1389	92.97%	27.5258	1235	94.48%	24.5902	2163	96.85%	42.8044	nuclear factor (erythroid-derived 2)-like 1	GO:0043231//intracellular membrane-bounded organelle	GO:0001071	GO:0003677//DNA binding	GO:0008134//transcription factor binding	GO:0006351//transcription	DNA-dependent	GO:0006779//porphyrin biosynthetic process	GO:0006952//defense response	GO:0010468//regulation of gene expression	GO:0032502//developmental process
10592	6054	2606	98.46%	43.7438	3089	97.97%	47.7336	1674	95.64%	27.0487	3234	97.34%	51.3869	3254	98.63%	52.0967	3274	98%	52.6659	2649	98.43%	42.3515	structural maintenance of chromosomes 2	GO:0000793//condensed chromosome	GO:0043231//intracellular membrane-bounded organelle	GO:0032559//adenyl ribonucleotide binding	GO:0046983//protein dimerization activity	GO:0000070//mitotic sister chromatid segregation	GO:0044419//interspecies interaction between organisms
9334	4743	2604	93%	55.7921	1715	94.75%	33.8267	3214	95%	66.2866	2567	95.66%	52.0628	499	87.37%	10.1972	552	93.08%	11.3339	555	90.64%	11.3258	UDP-Gal:betaGlcNAc beta 1	4- galactosyltransferase	polypeptide 5	GO:0000139//Golgi membrane	GO:0031224//intrinsic to membrane	GO:0016758//transferase activity	transferring hexosyl groups	GO:0043169//cation binding	GO:0044238//primary metabolic process
7533	1807	2602	86.66%	146.33	2156	88.21%	111.619	1609	86.94%	87.1025	1881	86.28%	100.135	935	89.87%	50.1521	826	89.26%	44.5159	658	90.92%	35.245	tyrosine 3-monooxygenase/tryptophan 5-monooxygenase activation protein	eta polypeptide	GO:0044424//intracellular part	GO:0008092//cytoskeletal protein binding	GO:0016491//oxidoreductase activity	GO:0030528//transcription regulator activity	GO:0035258//steroid hormone receptor binding	GO:0006584//catecholamine metabolic process	GO:0006915//apoptosis	GO:0007067//mitosis	GO:0008208	GO:0010557//positive regulation of macromolecule biosynthetic process	GO:0015031//protein transport	GO:0031345//negative regulation of cell projection organization	GO:0031958	GO:0050767//regulation of neurogenesis	GO:0050804//regulation of synaptic transmission
57181	5386	2599	95.51%	49.0371	1659	94.93%	28.8156	1324	95.67%	24.0466	1048	93.72%	18.7176	3534	98.61%	63.5968	4656	98.92%	84.1861	5158	97.14%	92.6925	solute carrier family 39 (zinc transporter)	member 10	GO:0031224//intrinsic to membrane	GO:0008324//cation transmembrane transporter activity	GO:0000041//transition metal ion transport
7001	1039	2594	95.67%	253.711	2706	96.25%	243.647	1291	92.01%	121.547	2213	92.69%	204.89	2616	94.9%	244.038	2618	98.85%	245.385	3974	96.92%	370.205	peroxiredoxin 2	GO:0043231//intracellular membrane-bounded organelle	GO:0044444//cytoplasmic part	GO:0004601//peroxidase activity	GO:0005488//binding	GO:0016705//oxidoreductase activity	acting on paired donors	with incorporation or reduction of molecular oxygen	GO:0000165//MAPKKK cascade	GO:0002237//response to molecule of bacterial origin	GO:0002532//production of molecular mediator involved in inflammatory response	GO:0002832	GO:0019725//cellular homeostasis	GO:0042743//hydrogen peroxide metabolic process	GO:0043066//negative regulation of apoptosis	GO:0043433//negative regulation of transcription factor activity	GO:0045580//regulation of T cell differentiation
586	9682	2591	93.61%	27.1949	3004	93.4%	29.0257	5	1.54%	0.050517	8	3.55%	0.079484	4102	90.94%	41.0644	4384	89.98%	44.096	4877	93.22%	48.7548	branched chain amino-acid transaminase 1	cytosolic	GO:0043231//intracellular membrane-bounded organelle	GO:0044444//cytoplasmic part	GO:0005515//protein binding	GO:0008483//transaminase activity	GO:0008652//cellular amino acid biosynthetic process	GO:0009063//cellular amino acid catabolic process	GO:0022402//cell cycle process
490	6950	2584	96.94%	37.7826	2639	96.91%	35.5225	552	89.99%	7.76939	590	89.61%	8.16624	3358	95.96%	46.8308	3242	95.78%	45.4278	2686	96.58%	37.4068	ATPase	Ca++ transporting	plasma membrane 1	GO:0016021//integral to membrane	GO:0044459//plasma membrane part	GO:0019829//cation-transporting ATPase activity	GO:0019904//protein domain specific binding	GO:0032559//adenyl ribonucleotide binding	GO:0043169//cation binding	GO:0046873//metal ion transmembrane transporter activity	GO:0006816//calcium ion transport	GO:0008285//negative regulation of cell proliferation	GO:0009206
23039	4880	2583	95.7%	53.7885	2876	96.5%	55.1337	1655	94.8%	33.175	1851	96.19%	36.4873	1360	95.41%	27.0119	1395	96.58%	27.8386	1318	95.64%	26.1412	exportin 7	GO:0005635//nuclear envelope	GO:0017016//Ras GTPase binding	GO:0022892	GO:0006605//protein targeting	GO:0050658//RNA transport	GO:0051169//nuclear transport
57187	5625	2582	95.8%	46.6464	2939	97.87%	48.8793	5106	97.76%	88.7955	5385	97.17%	92.0912	2790	97.83%	48.0747	2716	98.36%	47.022	3163	98.01%	54.426	THO complex 2	GO:0000346//transcription export complex	GO:0003676//nucleic acid binding	GO:0006396//RNA processing	GO:0006406//mRNA export from nucleus
11014	2874	2581	96.1%	91.2611	2932	96.56%	95.4389	1721	95.13%	58.577	1751	96.31%	58.6076	4976	97.67%	167.814	4895	97.74%	165.867	5573	99.1%	187.686	KDEL (Lys-Asp-Glu-Leu) endoplasmic reticulum protein retention receptor 2	GO:0031090//organelle membrane	GO:0031224//intrinsic to membrane	GO:0043231//intracellular membrane-bounded organelle	GO:0004871//signal transducer activity	GO:0046923//ER retention sequence binding	GO:0015031//protein transport	GO:0023060	GO:0035437//maintenance of protein localization in endoplasmic reticulum
6836	2985	2577	98.22%	87.7313	3369	98.09%	105.586	2215	96.05%	72.5875	2759	96.52%	88.9124	3417	98.39%	110.952	3461	99.06%	112.915	3131	98.53%	101.524	surfeit 4	GO:0005793//ER-Golgi intermediate compartment	GO:0012505//endomembrane system	GO:0031090//organelle membrane	GO:0031224//intrinsic to membrane	GO:0043231//intracellular membrane-bounded organelle	GO:0005488//binding	-
388	2384	2576	96.64%	109.806	1781	97.23%	69.8885	2193	97.44%	89.984	1727	97.19%	69.6853	3255	98.24%	132.337	3214	98.74%	131.29	4062	98.7%	164.916	ras homolog gene family	member B	GO:0005626//insoluble fraction	GO:0005770//late endosome	GO:0031090//organelle membrane	GO:0043005//neuron projection	GO:0043232	GO:0001883//purine nucleoside binding	GO:0008092//cytoskeletal protein binding	GO:0017111//nucleoside-triphosphatase activity	GO:0032561//guanyl ribonucleotide binding	GO:0001101//response to acid	GO:0001837//epithelial to mesenchymal transition	GO:0006355//regulation of transcription	DNA-dependent	GO:0006412//translation	GO:0006939//smooth muscle contraction	GO:0006950//response to stress	GO:0007041//lysosomal transport	GO:0007166//cell surface receptor linked signaling pathway	GO:0007249//I-kappaB kinase/NF-kappaB cascade	GO:0007265//Ras protein signal transduction	GO:0009207	GO:0009605//response to external stimulus	GO:0009746	GO:0010769	GO:0010952//positive regulation of peptidase activity
6622	3215	2575	96.05%	81.3919	2625	97.14%	76.383	1	1.52%	0.0304265	-	-	-	3	4.57%	0.0904431	-	-	-	-	-	-	synuclein	alpha (non A4 component of amyloid precursor)	GO:0005578//proteinaceous extracellular matrix	GO:0005856//cytoskeleton	GO:0030136//clathrin-coated vesicle	GO:0030427//site of polarized growth	GO:0030667//secretory granule membrane	GO:0033267//axon part	GO:0042598//vesicular fraction	GO:0004859//phospholipase inhibitor activity	GO:0004869//cysteine-type endopeptidase inhibitor activity	GO:0005506//iron ion binding	GO:0015631//tubulin binding	GO:0019899//enzyme binding	GO:0031072//heat shock protein binding	GO:0050543//icosatetraenoic acid binding	GO:0001881//receptor recycling	GO:0001932//regulation of protein amino acid phosphorylation	GO:0002237//response to molecule of bacterial origin	GO:0002694	GO:0006898//receptor-mediated endocytosis	GO:0006979//response to oxidative stress	GO:0007005//mitochondrion organization	GO:0007269//neurotransmitter secretion	GO:0007626//locomotory behavior	GO:0010039//response to iron ion	GO:0010466//negative regulation of peptidase activity
5955	2213	2571	74.51%	118.061	2097	79.53%	88.6473	1101	72.66%	48.6675	1245	73.93%	54.1181	1054	71.8%	46.163	864	73.16%	38.0212	926	73.52%	40.5004	reticulocalbin 2	EF-hand calcium binding domain	GO:0044432//endoplasmic reticulum part	GO:0046872//metal ion binding	-
57003	3445	2566	92.31%	75.6924	3470	92.74%	94.2299	1912	92.63%	54.2914	2632	92.13%	73.4939	3123	93.56%	87.8654	2800	94.34%	79.1521	2560	93.06%	71.9251	coiled-coil domain containing 47	GO:0031224//intrinsic to membrane	GO:0042598//vesicular fraction	GO:0043231//intracellular membrane-bounded organelle	GO:0046872//metal ion binding	GO:0006984//ER-nucleus signaling pathway	GO:0007275//multicellular organismal development	GO:0055065//metal ion homeostasis
57515	3144	2563	98.98%	82.842	1553	98.28%	46.2101	2117	99.17%	65.8675	1436	98.38%	43.9366	1034	97.81%	31.8767	1039	98.35%	32.183	1266	98.95%	38.9745	serine incorporator 1	GO:0031090//organelle membrane	GO:0031224//intrinsic to membrane	GO:0043231//intracellular membrane-bounded organelle	GO:0005488//binding	GO:0015179//L-amino acid transmembrane transporter activity	GO:0034061	GO:0006260//DNA replication	GO:0006643//membrane lipid metabolic process	GO:0006650//glycerophospholipid metabolic process	GO:0015807//L-amino acid transport	GO:0043085//positive regulation of catalytic activity
51155	1696	2562	86.32%	153.51	2944	81.19%	162.39	1423	85.08%	82.0752	2117	83.9%	120.074	1349	84.38%	77.0941	1431	84.91%	82.1689	675	86.73%	38.5219	hematological and neurological expressed 1	GO:0043231//intracellular membrane-bounded organelle	-	-
1173	1958	2558	95.25%	132.762	3232	94.69%	154.421	2051	95.1%	102.467	2893	95.76%	142.132	4060	96.58%	200.978	3847	97.45%	191.339	2877	97.6%	142.219	adaptor-related protein complex 2	mu 1 subunit	GO:0005905//coated pit	GO:0030118//clathrin coat	GO:0030119//AP-type membrane coat adaptor complex	GO:0030139//endocytic vesicle	GO:0044439//peroxisomal part	GO:0005488//binding	GO:0009987//cellular process	GO:0015031//protein transport	GO:0050688//regulation of defense response to virus
5589	2262	2556	91.64%	114.829	2205	90.72%	91.1936	2339	90.01%	101.151	2587	88.77%	110.017	3049	89.83%	130.647	2836	91.64%	122.098	5012	92.18%	214.461	protein kinase C substrate 80K-H	-	-	-
7417	1963	2553	82.73%	132.165	3196	76.21%	152.312	3478	79.62%	173.317	3251	77.74%	159.313	3754	79.01%	185.357	3515	84.51%	174.381	3897	81.81%	192.15	voltage-dependent anion channel 2	GO:0005759//mitochondrial matrix	GO:0016021//integral to membrane	GO:0019866//organelle inner membrane	GO:0031966//mitochondrial membrane	GO:0005244//voltage-gated ion channel activity	GO:0005488//binding	GO:0022829	GO:0006811//ion transport
3417	2339	2553	98.72%	110.919	2207	99.14%	88.2715	990	98.8%	41.4036	1151	98.29%	47.3369	1532	98.93%	63.4839	1390	98.72%	57.8733	1779	98.5%	73.6165	isocitrate dehydrogenase 1 (NADP+)	soluble	GO:0042579//microbody	GO:0000166//nucleotide binding	GO:0004448//isocitrate dehydrogenase activity	GO:0042802//identical protein binding	GO:0046872//metal ion binding	GO:0006629//lipid metabolic process	GO:0006739//NADP metabolic process	GO:0006790//sulfur metabolic process	GO:0006950//response to stress	GO:0009060//aerobic respiration	GO:0043648//dicarboxylic acid metabolic process	GO:0044262//cellular carbohydrate metabolic process
79718	6550	2547	97.5%	39.5159	2271	98.08%	32.4358	2546	98.43%	38.0233	2574	98.06%	37.8026	1850	97.07%	27.3757	1805	97.53%	26.8367	1964	97.82%	29.0222	transducin (beta)-like 1 X-linked receptor 1	GO:0005819//spindle	GO:0016585//chromatin remodeling complex	GO:0031981//nuclear lumen	GO:0003712//transcription cofactor activity	GO:0004871//signal transducer activity	GO:0043565//sequence-specific DNA binding	GO:0000122//negative regulation of transcription from RNA polymerase II promoter	GO:0006325//chromatin organization	GO:0006511//ubiquitin-dependent protein catabolic process	GO:0016055//Wnt receptor signaling pathway
7337	5276	2543	93.12%	48.9808	3082	96.27%	54.6482	2356	94.47%	43.6821	2742	92.4%	49.994	2317	92.97%	42.5654	2270	96.57%	41.9001	2581	96.13%	47.3492	ubiquitin protein ligase E3A	GO:0043231//intracellular membrane-bounded organelle	GO:0043234//protein complex	GO:0044444//cytoplasmic part	GO:0003712//transcription cofactor activity	GO:0019787//small conjugating protein ligase activity	GO:0006357//regulation of transcription from RNA polymerase II promoter	GO:0006897//endocytosis	GO:0007417//central nervous system development	GO:0008585//female gonad development	GO:0009967//positive regulation of signal transduction	GO:0016567//protein ubiquitination	GO:0019941//modification-dependent protein catabolic process	GO:0030518//steroid hormone receptor signaling pathway	GO:0051704//multi-organism process
6721	4325	2543	97.76%	59.751	2023	97.94%	43.7581	1823	96.42%	41.2319	1313	95.28%	29.2034	1126	96.69%	25.2341	1075	96.62%	24.2056	1820	97.83%	40.73	sterol regulatory element binding transcription factor 2	GO:0030134//ER to Golgi transport vesicle	GO:0030176//integral to endoplasmic reticulum membrane	GO:0042598//vesicular fraction	GO:0043005//neuron projection	GO:0001071	GO:0003677//DNA binding	GO:0003702//RNA polymerase II transcription factor activity	GO:0005515//protein binding	GO:0016863//intramolecular oxidoreductase activity	transposing C=C bonds	GO:0009719	GO:0010033//response to organic substance	GO:0010038//response to metal ion	GO:0010552//positive regulation of gene-specific transcription from RNA polymerase II promoter	GO:0016125//sterol metabolic process	GO:0032502//developmental process	GO:0048232//male gamete generation
832	2148	2541	70.9%	120.214	2986	71.42%	130.048	1745	68.9%	79.4683	2351	72.25%	105.287	1316	73.79%	59.3823	1029	71.32%	46.6525	673	67.13%	30.3257	capping protein (actin filament) muscle Z-line	beta	GO:0015629//actin cytoskeleton	GO:0031252//cell leading edge	GO:0033011//perinuclear theca	GO:0043234//protein complex	GO:0008092//cytoskeletal protein binding	GO:0030031//cell projection assembly	GO:0030835//negative regulation of actin filament depolymerization
55206	10981	2541	97.17%	23.5151	3002	96.72%	25.5751	2066	96.84%	18.4044	1909	92.09%	16.7232	2372	92.6%	20.9367	2704	93.53%	23.9805	2943	98.17%	25.9405	strawberry notch homolog 1 (Drosophila)	-	GO:0003676//nucleic acid binding	GO:0003824//catalytic activity	GO:0032559//adenyl ribonucleotide binding	-
10765	6393	2538	98.59%	40.3433	1545	97.86%	22.6085	854	97.92%	13.0673	282	86.64%	4.24326	592	94.12%	8.97537	682	94.04%	10.389	628	95.95%	9.5079	lysine (K)-specific demethylase 5B	GO:0043231//intracellular membrane-bounded organelle	GO:0001071	GO:0003676//nucleic acid binding	GO:0003712//transcription cofactor activity	GO:0016701//oxidoreductase activity	acting on single donors with incorporation of molecular oxygen	GO:0032453//histone demethylase activity (H3-K4 specific)	GO:0046914//transition metal ion binding	GO:0006355//regulation of transcription	DNA-dependent	GO:0070076//histone lysine demethylation
4048	2060	2535	99.66%	125.053	2323	97.43%	105.495	3453	98.35%	163.969	2247	98.54%	104.928	1563	98.4%	73.5406	1694	99.27%	80.0829	2273	99.37%	106.798	leukotriene A4 hydrolase	GO:0043231//intracellular membrane-bounded organelle	GO:0016803	GO:0046914//transition metal ion binding	GO:0070011//peptidase activity	acting on L-amino acid peptides	GO:0006691//leukotriene metabolic process	GO:0006952//defense response	GO:0009725//response to hormone stimulus	GO:0010038//response to metal ion	GO:0019538//protein metabolic process	GO:0060487//lung epithelial cell differentiation
8394	3824	2534	91.53%	67.34	2712	93.33%	66.3468	945	90.74%	24.1739	873	90.56%	21.961	1386	90.27%	35.1302	1339	92.29%	34.1001	1654	92.78%	41.8646	phosphatidylinositol-4-phosphate 5-kinase	type I	alpha	GO:0016020//membrane	GO:0031252//cell leading edge	GO:0044431//Golgi apparatus part	GO:0016307//phosphatidylinositol phosphate kinase activity	GO:0019899//enzyme binding	GO:0032559//adenyl ribonucleotide binding	GO:0006796//phosphate metabolic process	GO:0023060	GO:0030384//phosphoinositide metabolic process	GO:0048870//cell motility
6160	1129	2534	92.56%	228.085	2064	92.12%	171.027	4368	94.24%	378.461	2590	88.93%	220.679	2480	77.68%	212.909	2201	86.54%	189.854	2729	94.24%	233.959	ribosomal protein L31	GO:0015934//large ribosomal subunit	GO:0003676//nucleic acid binding	GO:0005198//structural molecule activity	GO:0006412//translation
57092	2250	2529	98.58%	114.222	2641	97.82%	109.808	2667	98.44%	115.951	2152	97.78%	92.0057	2151	98.67%	92.6602	2243	99.73%	97.0824	2322	98.93%	99.887	PEST proteolytic signal containing nuclear protein	GO:0043231//intracellular membrane-bounded organelle	GO:0005488//binding	GO:0006511//ubiquitin-dependent protein catabolic process	GO:0032446//protein modification by small protein conjugation
23196	4957	2527	87.92%	51.8049	3742	88.78%	70.6209	2472	89.15%	48.7823	3095	88.54%	60.0616	3989	88.52%	77.9975	4077	91%	80.0968	3722	91.77%	72.6753	family with sequence similarity 120A	GO:0016020//membrane	GO:0044424//intracellular part	GO:0003676//nucleic acid binding	-
220906	5376	2525	76.95%	47.7295	3124	76.32%	54.3626	2532	77.1%	46.072	3149	75.95%	56.3467	3162	75.32%	57.0083	2874	77.29%	52.062	2442	79.15%	43.9659	-	GO:0034399//nuclear periphery	GO:0005488//binding	GO:0030528//transcription regulator activity	GO:0006351//transcription	DNA-dependent
10015	5972	2525	94.68%	42.9661	2450	95.56%	38.3791	2920	94.24%	47.8295	2466	91.69%	39.7217	2406	92.08%	39.0491	2537	90.57%	41.3708	2268	95.19%	36.7581	programmed cell death 6 interacting protein	GO:0015630//microtubule cytoskeleton	GO:0048770	GO:0005515//protein binding	GO:0019904//protein domain specific binding	GO:0006810//transport	GO:0012501//programmed cell death	GO:0051704//multi-organism process
6453	6439	2521	61.33%	39.7868	2954	63.95%	42.9181	446	56.86%	6.77562	424	55.33%	6.33435	901	58.49%	13.5626	1039	63.27%	15.7141	495	59.89%	7.44074	intersectin 1 (SH3 domain protein)	GO:0005624//membrane fraction	GO:0031252//cell leading edge	GO:0044444//cytoplasmic part	GO:0044459//plasma membrane part	GO:0005088//Ras guanyl-nucleotide exchange factor activity	GO:0046872//metal ion binding	GO:0006897//endocytosis	GO:0006917//induction of apoptosis	GO:0007266//Rho protein signal transduction
118	4068	2520	97%	62.9512	2087	96.09%	47.9943	1476	97.07%	35.4926	1739	96.68%	41.1219	1074	93.12%	25.5893	1072	97.25%	25.663	684	94.64%	16.2744	adducin 1 (alpha)	GO:0015629//actin cytoskeleton	GO:0016020//membrane	GO:0030425//dendrite	GO:0043231//intracellular membrane-bounded organelle	GO:0044444//cytoplasmic part	GO:0003779//actin binding	GO:0005102//receptor binding	GO:0042802//identical protein binding	GO:0043169//cation binding	GO:0046983//protein dimerization activity	GO:0001894//tissue homeostasis	GO:0006810//transport	GO:0019538//protein metabolic process	GO:0019725//cellular homeostasis	GO:0030099//myeloid cell differentiation	GO:0032989//cellular component morphogenesis	GO:0040007//growth	GO:0043009//chordate embryonic development	GO:0043393//regulation of protein binding	GO:0051693//actin filament capping
6625	1940	2519	82.58%	131.951	2737	84.38%	131.984	1558	85.26%	78.5595	2031	82.22%	100.708	2158	85.26%	107.816	2482	88.51%	124.593	1455	84.38%	72.5923	small nuclear ribonucleoprotein 70kDa (U1)	GO:0030529//ribonucleoprotein complex	GO:0043231//intracellular membrane-bounded organelle	GO:0003676//nucleic acid binding	GO:0000377//RNA splicing	via transesterification reactions with bulged adenosine as nucleophile	GO:0048863//stem cell differentiation
302	1665	2519	64.14%	153.744	3096	64.62%	173.954	4270	63.18%	250.869	4545	73.99%	262.588	6415	77%	373.437	5207	69.55%	304.556	2843	69.55%	165.269	annexin A2	GO:0005578//proteinaceous extracellular matrix	GO:0005626//insoluble fraction	GO:0005768//endosome	GO:0019898//extrinsic to membrane	GO:0032432//actin filament bundle	GO:0032991//macromolecular complex	GO:0044459//plasma membrane part	GO:0048770	GO:0005083//small GTPase regulator activity	GO:0005515//protein binding	GO:0035091//phosphoinositide binding	GO:0046872//metal ion binding	GO:0055102//lipase inhibitor activity	GO:0006906//vesicle fusion	GO:0019222//regulation of metabolic process	GO:0030195//negative regulation of blood coagulation	GO:0030198//extracellular matrix organization	GO:0046903//secretion	GO:0048646//anatomical structure formation involved in morphogenesis	GO:0048731
51366	10900	2513	94.71%	23.4288	2329	94.89%	19.989	1714	93.61%	15.3822	1493	92.71%	13.1761	2036	93.38%	18.1045	2388	95.87%	21.3354	2958	97.37%	26.2664	ubiquitin protein ligase E3 component n-recognin 5	GO:0000267//cell fraction	GO:0043231//intracellular membrane-bounded organelle	GO:0003676//nucleic acid binding	GO:0019787//small conjugating protein ligase activity	GO:0046914//transition metal ion binding	GO:0019941//modification-dependent protein catabolic process	GO:0030518//steroid hormone receptor signaling pathway	GO:0033554//cellular response to stress	GO:0043412
23350	7464	2512	93.97%	34.2005	4050	95.14%	50.7612	3450	95.26%	45.2148	4061	94.84%	52.3379	4519	93.45%	58.6821	4432	95.63%	57.8258	3407	94.16%	44.1804	U2 snRNP-associated SURP domain containing	-	-	-
667	16652	2512	95.1%	15.3299	2342	95.25%	13.1574	2530	95.44%	14.8623	2149	94.85%	12.4144	1263	86.58%	7.35144	1002	86.52%	5.85996	1184	87.21%	6.882	dystonin	GO:0005578//proteinaceous extracellular matrix	GO:0005874//microtubule	GO:0009925//basal plasma membrane	GO:0031410//cytoplasmic vesicle	GO:0005102//receptor binding	GO:0008017//microtubule binding	GO:0046872//metal ion binding	GO:0007010//cytoskeleton organization	GO:0007166//cell surface receptor linked signaling pathway	GO:0022402//cell cycle process
7072	4653	2511	98.15%	54.8401	2192	97.83%	44.0713	1286	97.12%	27.0359	1153	96.45%	23.837	588	88.42%	12.2484	621	95.98%	12.9973	547	91%	11.3785	TIA1 cytotoxic granule-associated RNA binding protein	GO:0043231//intracellular membrane-bounded organelle	GO:0003729//mRNA binding	GO:0006412//translation	GO:0010558//negative regulation of macromolecule biosynthetic process	GO:0012502//induction of programmed cell death
10413	5396	2507	89.99%	47.2136	3561	94.4%	61.7374	4073	92.49%	73.8372	3912	92.18%	69.74	1736	90.14%	31.1827	1861	91.57%	33.5868	1969	95.79%	35.3186	Yes-associated protein 1	GO:0043231//intracellular membrane-bounded organelle	GO:0043234//protein complex	GO:0003712//transcription cofactor activity	GO:0006357//regulation of transcription from RNA polymerase II promoter	GO:0035556//intracellular signal transduction
9821	6670	2506	95.62%	38.1804	1965	95.07%	27.5604	2307	95.02%	33.8341	1762	93.16%	25.4118	2826	96.18%	41.0659	2698	96.73%	39.3922	3946	97.75%	57.2612	RB1-inducible coiled-coil 1	GO:0043231//intracellular membrane-bounded organelle	GO:0043234//protein complex	GO:0044444//cytoplasmic part	GO:0005488//binding	GO:0000165//MAPKKK cascade	GO:0001932//regulation of protein amino acid phosphorylation	GO:0006915//apoptosis	GO:0007033//vacuole organization	GO:0008361//regulation of cell size	GO:0010468//regulation of gene expression	GO:0044248//cellular catabolic process	GO:0048513//organ development
23191	4446	2506	98.74%	57.2791	2931	98.97%	61.6729	1422	97.48%	31.2869	1433	98.02%	31.005	1605	98.4%	34.9898	1670	98.47%	36.5797	1982	99.46%	43.1483	cytoplasmic FMR1 interacting protein 1	GO:0005624//membrane fraction	GO:0031252//cell leading edge	GO:0034518	GO:0044444//cytoplasmic part	GO:0044459//plasma membrane part	GO:0003779//actin binding	GO:0017048//Rho GTPase binding	GO:0030031//cell projection assembly	GO:0048588//developmental cell growth	GO:0048731
51199	10293	2504	97.47%	24.7216	3058	98.19%	27.7935	1246	89.31%	11.8416	1135	89.14%	10.6074	518	83.06%	4.87779	687	85.55%	6.49993	513	75.16%	4.82397	ninein (GSK3B interacting protein)	GO:0005815//microtubule organizing center	GO:0032561//guanyl ribonucleotide binding	GO:0046872//metal ion binding	GO:0051640//organelle localization
10130	2344	2502	57%	108.471	2876	55.97%	114.784	844	57.51%	35.2223	1208	55.12%	49.5752	2352	58.06%	97.2557	2287	58.49%	95.0172	2568	60.03%	106.039	protein disulfide isomerase family A	member 6	GO:0016020//membrane	GO:0044432//endoplasmic reticulum part	GO:0048770	GO:0005488//binding	GO:0016862//intramolecular oxidoreductase activity	interconverting keto- and enol-groups	GO:0019725//cellular homeostasis	GO:0044267//cellular protein metabolic process
29927	3656	2498	96.64%	69.4338	3173	97.62%	81.1918	2237	96.66%	59.8539	2983	96.33%	78.4878	3624	96.83%	96.0765	3463	98.69%	92.2444	2103	98.3%	55.6753	Sec61 alpha 1 subunit (S. cerevisiae)	GO:0005792//microsome	GO:0031227//intrinsic to endoplasmic reticulum membrane	GO:0008320//protein transmembrane transporter activity	GO:0043021//ribonucleoprotein binding	GO:0006605//protein targeting	GO:0034097//response to cytokine stimulus
11338	3148	2498	90.6%	80.6385	4120	87.55%	122.436	1672	90.06%	51.9558	2593	92.66%	79.236	2601	93.81%	80.0831	2694	94.66%	83.3406	1447	92.6%	44.4901	U2 small nuclear RNA auxiliary factor 2	GO:0016604//nuclear body	GO:0030529//ribonucleoprotein complex	GO:0003676//nucleic acid binding	GO:0019904//protein domain specific binding	GO:0000377//RNA splicing	via transesterification reactions with bulged adenosine as nucleophile
57488	5957	2495	93.89%	42.5625	2304	92.82%	36.1829	3799	93.76%	62.3842	2794	94.56%	45.1184	2953	94.16%	48.0475	3041	95.48%	49.7144	5809	97.47%	94.3851	extended synaptotagmin-like protein 2	GO:0031224//intrinsic to membrane	-	-
1984	1355	2493	74.98%	186.968	5101	78.15%	352.18	3570	80.66%	257.728	7043	76.61%	500.004	6287	79.26%	449.717	5835	87.75%	419.368	3047	87.16%	217.652	eukaryotic translation initiation factor 5A	GO:0005635//nuclear envelope	GO:0031090//organelle membrane	GO:0042175//nuclear membrane-endoplasmic reticulum network	GO:0043005//neuron projection	GO:0044297//cell body	GO:0044444//cytoplasmic part	GO:0005515//protein binding	GO:0008135//translation factor activity	nucleic acid binding	GO:0017069//snRNA binding	GO:0043021//ribonucleoprotein binding	GO:0006405//RNA export from nucleus	GO:0006448//regulation of translational elongation	GO:0006449//regulation of translational termination	GO:0006605//protein targeting	GO:0006915//apoptosis	GO:0008283//cell proliferation	GO:0012502//induction of programmed cell death	GO:0018205//peptidyl-lysine modification	GO:0045597//positive regulation of cell differentiation
2752	4737	2492	63.39%	53.46	2407	62.7%	47.5358	1181	63.94%	24.3882	1577	65.15%	32.0246	360	55.31%	7.36605	392	57.61%	8.05891	406	56.87%	8.29568	glutamate-ammonia ligase	GO:0005783//endoplasmic reticulum	GO:0032991//macromolecular complex	GO:0033267//axon part	GO:0042598//vesicular fraction	GO:0043025//neuronal cell body	GO:0016211//ammonia ligase activity	GO:0016597//amino acid binding	GO:0016831//carboxy-lyase activity	GO:0032559//adenyl ribonucleotide binding	GO:0045502//dynein binding	GO:0046914//transition metal ion binding	GO:0006536//glutamate metabolic process	GO:0006541//glutamine metabolic process	GO:0008284//positive regulation of cell proliferation	GO:0009746	GO:0050796//regulation of insulin secretion	GO:0050806//positive regulation of synaptic transmission	GO:0051259//protein oligomerization
7756	2333	2491	97.21%	108.503	3587	97.51%	143.835	2272	97.6%	95.2635	3256	97.34%	134.253	2575	97.99%	106.979	2913	98.54%	121.596	1588	98.46%	65.8818	zinc finger protein 207	GO:0005622//intracellular	GO:0031981//nuclear lumen	GO:0043231//intracellular membrane-bounded organelle	GO:0005488//binding	-
8452	6784	2489	69.94%	37.2841	2995	73.28%	41.3009	1665	62.31%	24.0083	2056	63.99%	29.1536	1505	56.53%	21.5024	1502	56.24%	21.5614	1407	62.96%	20.0742	cullin 3	GO:0000922//spindle pole	GO:0031461//cullin-RING ubiquitin ligase complex	GO:0043231//intracellular membrane-bounded organelle	GO:0019787//small conjugating protein ligase activity	GO:0019899//enzyme binding	GO:0000904//cell morphogenesis involved in differentiation	GO:0006917//induction of apoptosis	GO:0007067//mitosis	GO:0007266//Rho protein signal transduction	GO:0008283//cell proliferation	GO:0032446//protein modification by small protein conjugation	GO:0043009//chordate embryonic development	GO:0043161//proteasomal ubiquitin-dependent protein catabolic process	GO:0048598//embryonic morphogenesis	GO:0048870//cell motility	GO:0051017//actin filament bundle assembly	GO:0051301//cell division
4853	11474	2486	91.35%	22.0177	2419	91.33%	19.7228	64	20.32%	0.54563	23	9.26%	0.192827	5057	94.19%	42.7182	5397	94.4%	45.8069	4403	94.49%	37.1418	notch 2	GO:0016021//integral to membrane	GO:0043231//intracellular membrane-bounded organelle	GO:0003704//specific RNA polymerase II transcription factor activity	GO:0004871//signal transducer activity	GO:0005488//binding	GO:0046872//metal ion binding	GO:0002009//morphogenesis of an epithelium	GO:0006350//transcription	GO:0006351//transcription	DNA-dependent	GO:0007166//cell surface receptor linked signaling pathway	GO:0008283//cell proliferation	GO:0009611//response to wounding	GO:0009855//determination of bilateral symmetry	GO:0010468//regulation of gene expression	GO:0012502//induction of programmed cell death	GO:0022402//cell cycle process	GO:0030154//cell differentiation	GO:0035108//limb morphogenesis	GO:0040007//growth	GO:0042981//regulation of apoptosis	GO:0043066//negative regulation of apoptosis	GO:0043068//positive regulation of programmed cell death	GO:0045165//cell fate commitment	GO:0046578//regulation of Ras protein signal transduction	GO:0048513//organ development
57680	8254	2485	99.38%	30.5947	2806	99.01%	31.8033	1736	98.59%	20.574	1745	98.16%	20.337	1271	97.18%	14.9251	1569	98.56%	18.5119	1094	96.85%	12.8287	chromodomain helicase DNA binding protein 8	-	-	-
5286	8304	2485	98.46%	30.4105	2952	99.25%	33.2566	3107	99.24%	36.6005	2365	98.87%	27.3967	2305	99.35%	26.9041	3156	98.21%	37.0121	2686	99.24%	31.3075	phosphoinositide-3-kinase	class 2	alpha polypeptide	-	-	-
3398	1402	2484	85.88%	180.048	4629	90.87%	308.878	324	80.81%	22.6063	430	83.45%	29.5036	6	14.12%	0.4148	52	58.92%	3.61201	93	75.46%	6.42043	inhibitor of DNA binding 2	dominant negative helix-loop-helix protein	GO:0032991//macromolecular complex	GO:0043231//intracellular membrane-bounded organelle	GO:0044427//chromosomal part	GO:0044444//cytoplasmic part	GO:0001071	GO:0030528//transcription regulator activity	GO:0046983//protein dimerization activity	GO:0001755//neural crest cell migration	GO:0001837//epithelial to mesenchymal transition	GO:0002763//positive regulation of myeloid leukocyte differentiation	GO:0003128	GO:0003164	GO:0006357//regulation of transcription from RNA polymerase II promoter	GO:0010033//response to organic substance	GO:0010226//response to lithium ion	GO:0010557//positive regulation of macromolecule biosynthetic process	GO:0030218//erythrocyte differentiation	GO:0030326//embryonic limb morphogenesis	GO:0043392//negative regulation of DNA binding	GO:0045165//cell fate commitment	GO:0045596//negative regulation of cell differentiation	GO:0048546//digestive tract morphogenesis	GO:0048562//embryonic organ morphogenesis	GO:0048666//neuron development	GO:0050673//epithelial cell proliferation
2222	2115	2480	94.66%	119.159	3662	95.04%	161.978	2247	92.62%	103.926	2028	92.25%	92.2385	1536	94%	70.3908	1550	95.46%	71.3699	1401	96.08%	64.1146	farnesyl-diphosphate farnesyltransferase 1	-	-	-
54205	5544	2478	78.95%	45.4216	4361	87.97%	73.5887	2635	61.72%	46.4933	3782	61.09%	65.6226	5523	70.53%	96.5577	5623	66.96%	98.773	4797	74.75%	83.7483	cytochrome c	somatic	GO:0005740//mitochondrial envelope	GO:0008287//protein serine/threonine phosphatase complex	GO:0031980//mitochondrial lumen	GO:0044425//membrane part	GO:0004721//phosphoprotein phosphatase activity	GO:0005506//iron ion binding	GO:0009055//electron carrier activity	GO:0000737//DNA catabolic process	endonucleolytic	GO:0006919//activation of caspase activity	GO:0015980//energy derivation by oxidation of organic compounds	GO:0051234//establishment of localization
55197	4283	2477	99.21%	58.7709	2626	98.93%	57.3581	573	95.35%	13.087	449	91.85%	10.0845	1145	98.37%	25.9115	1242	98.6%	28.2402	1051	96.24%	23.7511	regulation of nuclear pre-mRNA domain containing 1A	-	-	-
4150	2789	2472	85.91%	90.0709	2544	91.79%	85.333	1693	89.14%	59.3801	2302	88.78%	79.3984	2986	91.07%	103.771	2900	93.94%	101.261	2879	93.9%	99.9131	MYC-associated zinc finger protein (purine-binding transcription factor)	GO:0044464//cell part	GO:0003676//nucleic acid binding	GO:0046872//metal ion binding	GO:0006352//transcription initiation	GO:0006353//transcription termination
5836	2859	2472	97.06%	87.8656	3145	96.4%	102.909	1931	96.26%	66.0695	1871	96.71%	62.9527	1198	95%	40.6142	918	97.34%	31.2696	1686	97.31%	57.0785	phosphorylase	glycogen	liver	GO:0000267//cell fraction	GO:0044424//intracellular part	GO:0002054	GO:0004645//phosphorylase activity	GO:0005496//steroid binding	GO:0032559//adenyl ribonucleotide binding	GO:0042802//identical protein binding	GO:0048029//monosaccharide binding	GO:0048037//cofactor binding	GO:0005977//glycogen metabolic process	GO:0033500//carbohydrate homeostasis	GO:0046390//ribose phosphate biosynthetic process
701	3749	2466	95.07%	66.844	2895	95.71%	72.2406	1024	93.25%	26.7188	1476	93.68%	37.8727	2151	95.52%	55.6109	2284	95.95%	59.33	1558	95.25%	40.2237	budding uninhibited by benzimidazoles 1 homolog beta (yeast)	GO:0000152//nuclear ubiquitin ligase complex	GO:0000777//condensed chromosome kinetochore	GO:0015630//microtubule cytoskeleton	GO:0044430//cytoskeletal part	GO:0044444//cytoplasmic part	GO:0004672//protein kinase activity	GO:0032559//adenyl ribonucleotide binding	GO:0000075//cell cycle checkpoint	GO:0000087//M phase of mitotic cell cycle	GO:0000226//microtubule cytoskeleton organization	GO:0012501//programmed cell death	GO:0019932//second-messenger-mediated signaling	GO:0034502//protein localization to chromosome	GO:0043161//proteasomal ubiquitin-dependent protein catabolic process	GO:0051439
23369	6111	2461	99.53%	40.9246	2279	98.46%	34.8883	2524	98.41%	40.4026	2021	98.9%	31.8133	1801	98.3%	28.5652	2006	99.36%	31.9678	2575	98.43%	40.7844	pumilio homolog 2 (Drosophila)	-	GO:0003676//nucleic acid binding	-
6670	6359	2460	86.96%	39.3125	2394	87.06%	35.2195	1827	87.34%	28.1049	1733	86.4%	26.2159	961	80.2%	14.6477	1098	83.85%	16.8154	1203	82.97%	18.3108	Sp3 transcription factor	GO:0043231//intracellular membrane-bounded organelle	GO:0001071	GO:0030528//transcription regulator activity	GO:0043566//structure-specific DNA binding	GO:0046914//transition metal ion binding	GO:0001501//skeletal system development	GO:0001825//blastocyst formation	GO:0002573//myeloid leukocyte differentiation	GO:0006351//transcription	DNA-dependent	GO:0030098//lymphocyte differentiation	GO:0030218//erythrocyte differentiation	GO:0030323//respiratory tube development	GO:0048048//embryonic eye morphogenesis	GO:0048609//reproductive process in a multicellular organism
3655	5810	2459	95.92%	43.0098	1563	94.27%	25.167	9238	98.59%	155.537	6008	96.52%	99.4738	459	82.43%	7.65723	397	85.44%	6.65439	362	82.79%	6.03062	integrin	alpha 6	GO:0005578//proteinaceous extracellular matrix	GO:0005887//integral to plasma membrane	GO:0005911//cell-cell junction	GO:0008305//integrin complex	GO:0009986//cell surface	GO:0042995//cell projection	GO:0004871//signal transducer activity	GO:0005102//receptor binding	GO:0002376//immune system process	GO:0007044//cell-substrate junction assembly	GO:0007154//cell communication	GO:0007166//cell surface receptor linked signaling pathway	GO:0016337//cell-cell adhesion	GO:0023060	GO:0030035//microspike assembly	GO:0031589//cell-substrate adhesion	GO:0042476//odontogenesis	GO:0045444//fat cell differentiation
11051	4407	2455	96.91%	56.61	3123	98.39%	66.2945	4953	98.16%	109.941	4854	97.14%	105.953	2260	97%	49.7051	2223	98.66%	49.1236	3063	99.16%	67.2719	nudix (nucleoside diphosphate linked moiety X)-type motif 21	-	-	-
1595	3208	2453	97.26%	77.7048	3638	97.01%	106.091	1395	95.2%	42.5376	1171	95.07%	35.1138	1816	97.13%	54.8677	1696	96.54%	51.4855	1384	96.38%	41.7572	cytochrome P450	family 51	subfamily A	polypeptide 1	GO:0031090//organelle membrane	GO:0031224//intrinsic to membrane	GO:0042598//vesicular fraction	GO:0043231//intracellular membrane-bounded organelle	GO:0005506//iron ion binding	GO:0016709//oxidoreductase activity	acting on paired donors	with incorporation or reduction of molecular oxygen	NADH or NADPH as one donor	and incorporation of one atom of oxygen	GO:0016741//transferase activity	transferring one-carbon groups	GO:0006695//cholesterol biosynthetic process	GO:0050810//regulation of steroid biosynthetic process
6907	5715	2453	93.26%	43.618	1836	93.25%	30.0542	408	85.98%	6.98356	361	81.19%	6.07639	1200	92.11%	20.3517	1217	94.79%	20.7381	2366	95.33%	40.0708	transducin (beta)-like 1X-linked	GO:0005819//spindle	GO:0016585//chromatin remodeling complex	GO:0003712//transcription cofactor activity	GO:0043565//sequence-specific DNA binding	GO:0000122//negative regulation of transcription from RNA polymerase II promoter	GO:0006511//ubiquitin-dependent protein catabolic process	GO:0016055//Wnt receptor signaling pathway	GO:0030154//cell differentiation	GO:0048545//response to steroid hormone stimulus	GO:0050954//sensory perception of mechanical stimulus
2975	7124	2451	97.4%	34.9626	3196	98.37%	41.9692	1654	97.95%	22.7114	1861	97.96%	25.1291	1964	97.94%	26.721	2038	98.71%	27.8595	1886	98.51%	25.624	general transcription factor IIIC	polypeptide 1	alpha 220kDa	GO:0005667//transcription factor complex	GO:0003676//nucleic acid binding	GO:0030528//transcription regulator activity	GO:0006383//transcription from RNA polymerase III promoter	GO:0010468//regulation of gene expression
191	2375	2446	84.67%	104.659	3624	85.39%	142.749	3908	85.6%	160.962	6016	85.6%	243.668	3178	85.01%	129.696	2824	85.52%	115.796	2964	85.85%	120.794	adenosylhomocysteinase	GO:0005624//membrane fraction	GO:0048770	GO:0000166//nucleotide binding	GO:0001883//purine nucleoside binding	GO:0005515//protein binding	GO:0016802	GO:0046914//transition metal ion binding	GO:0000098	GO:0002437//inflammatory response to antigenic stimulus	GO:0031667//response to nutrient levels	GO:0048512//circadian behavior
29123	9326	2441	94.89%	26.5985	2909	95.05%	29.1808	2203	93.02%	23.1074	2174	91.19%	22.4243	3797	95.71%	39.4621	3051	97.38%	31.8596	4412	97.42%	45.7899	ankyrin repeat domain 11	-	-	GO:0009653//anatomical structure morphogenesis	GO:0048731
8242	6863	2441	96.24%	36.1442	2560	96.04%	34.8959	1699	94.96%	24.2165	1603	95.75%	22.4685	1327	90.09%	18.741	1426	92.95%	20.2348	1679	93.81%	23.6792	lysine (K)-specific demethylase 5C	-	-	-
339287	3834	2441	98.12%	64.6994	2020	97.18%	49.2887	1361	97.97%	34.7247	922	92.38%	23.1331	1086	96.82%	27.4545	1003	95.98%	25.4767	1475	97.05%	37.2365	male-specific lethal 1 homolog (Drosophila)	GO:0031981//nuclear lumen	-	GO:0006325//chromatin organization
1786	5425	2438	96.17%	45.6687	3669	96.55%	63.2698	1808	96.42%	32.601	3493	97.51%	61.9375	3542	96.59%	63.2826	3285	97.92%	58.9697	3324	96.79%	59.3049	DNA (cytosine-5-)-methyltransferase 1	GO:0000775//chromosome	centromeric region	GO:0043231//intracellular membrane-bounded organelle	GO:0003676//nucleic acid binding	GO:0005515//protein binding	GO:0008757//S-adenosylmethionine-dependent methyltransferase activity	GO:0030528//transcription regulator activity	GO:0046914//transition metal ion binding	GO:0006305	GO:0006357//regulation of transcription from RNA polymerase II promoter	GO:0008283//cell proliferation	GO:0031061//negative regulation of histone methylation	GO:0031062//positive regulation of histone methylation
8833	2457	2437	96.13%	100.794	3055	93.53%	116.32	2072	93.37%	82.493	2568	93.61%	100.541	2972	92.59%	117.241	3005	95.4%	119.106	3101	95.6%	122.159	guanine monphosphate synthetase	GO:0044444//cytoplasmic part	GO:0005515//protein binding	GO:0016884//carbon-nitrogen ligase activity	with glutamine as amido-N-donor	GO:0032559//adenyl ribonucleotide binding	GO:0006144//purine base metabolic process	GO:0009064//glutamine family amino acid metabolic process	GO:0009168//purine ribonucleoside monophosphate biosynthetic process
54926	4457	2435	96.77%	55.5189	1862	96.88%	39.0828	2272	99.28%	49.8653	1785	97.42%	38.5257	1370	93.83%	29.7929	1435	98.61%	31.3547	2618	99.44%	56.8534	ubiquitin-conjugating enzyme E2R 2	-	GO:0019787//small conjugating protein ligase activity	GO:0032559//adenyl ribonucleotide binding	GO:0016567//protein ubiquitination	GO:0060255
4522	3466	2426	93.31%	71.129	3782	92.76%	102.08	2242	91.69%	63.2761	4137	92.96%	114.818	3284	93.25%	91.8353	3098	91.4%	87.0455	2057	92.56%	57.4427	methylenetetrahydrofolate dehydrogenase (NADP+ dependent) 1	methenyltetrahydrofolate cyclohydrolase	formyltetrahydrofolate synthetase	GO:0043231//intracellular membrane-bounded organelle	GO:0004486//methylenetetrahydrofolate dehydrogenase activity	GO:0016879//ligase activity	forming carbon-nitrogen bonds	GO:0019238//cyclohydrolase activity	GO:0032559//adenyl ribonucleotide binding	GO:0000097//sulfur amino acid biosynthetic process	GO:0006163//purine nucleotide metabolic process	GO:0006547//histidine metabolic process	GO:0006760//folic acid and derivative metabolic process
57587	4892	2426	94.4%	50.3952	2723	94.19%	52.0726	1279	95.63%	25.5751	1174	86.69%	23.0854	1267	92.68%	25.103	1199	92.78%	23.8686	1409	92.56%	27.8775	KIAA1430	-	-	-
7879	2240	2421	94.69%	109.833	3053	97.37%	127.505	2950	94.82%	128.827	3005	94.69%	129.048	3096	94.11%	133.964	2992	98.17%	130.079	3022	98.26%	130.58	RAB7A	member RAS oncogene family	GO:0000323//lytic vacuole	GO:0005768//endosome	GO:0030139//endocytic vesicle	GO:0048770	GO:0017111//nucleoside-triphosphatase activity	GO:0032561//guanyl ribonucleotide binding	GO:0001894//tissue homeostasis	GO:0015031//protein transport	GO:0016192//vesicle-mediated transport	GO:0035556//intracellular signal transduction
4297	16608	2420	95.51%	14.8075	2779	96.47%	15.6538	2496	96.57%	14.7014	2301	95.25%	13.3277	1245	88.64%	7.26586	1691	92.76%	9.91562	1625	91.53%	9.47034	myeloid/lymphoid or mixed-lineage leukemia (trithorax homolog	Drosophila)	GO:0035097//histone methyltransferase complex	GO:0001071	GO:0018024//histone-lysine N-methyltransferase activity	GO:0030528//transcription regulator activity	GO:0042393//histone binding	GO:0042802//identical protein binding	GO:0043565//sequence-specific DNA binding	GO:0046914//transition metal ion binding	GO:0003002//regionalization	GO:0006305	GO:0006357//regulation of transcription from RNA polymerase II promoter	GO:0008283//cell proliferation	GO:0012501//programmed cell death	GO:0030097//hemopoiesis	GO:0031060//regulation of histone methylation	GO:0034968//histone lysine methylation	GO:0043967//histone H4 acetylation	GO:0065003
7311	2823	2420	88.03%	87.1142	3149	95.43%	104.354	2804	91.78%	97.1628	3108	96.74%	105.907	3365	93.66%	115.534	3049	97.84%	105.182	3489	94.76%	119.624	ubiquitin A-52 residue ribosomal protein fusion product 1	GO:0015935//small ribosomal subunit	GO:0031090//organelle membrane	GO:0031981//nuclear lumen	GO:0005198//structural molecule activity	GO:0005488//binding	GO:0006412//translation	GO:0006917//induction of apoptosis	GO:0010557//positive regulation of macromolecule biosynthetic process	GO:0043066//negative regulation of apoptosis	GO:0043161//proteasomal ubiquitin-dependent protein catabolic process	GO:0051439
55236	6462	2420	92.06%	38.0569	2263	92.23%	32.7617	2251	95.45%	34.0754	2091	93.48%	31.1273	880	85.75%	13.1993	929	85.17%	14.0005	1098	88.13%	16.4462	ubiquitin-like modifier activating enzyme 6	GO:0044424//intracellular part	GO:0008641//small protein activating enzyme activity	GO:0032559//adenyl ribonucleotide binding	GO:0019941//modification-dependent protein catabolic process	GO:0032446//protein modification by small protein conjugation
9578	6701	2418	95.42%	36.6692	2018	94.67%	28.1728	1206	94.06%	17.6052	909	93.94%	13.0491	1271	93.25%	18.3841	1550	95.61%	22.5261	2343	95.61%	33.8425	CDC42 binding protein kinase beta (DMPK-like)	GO:0030054//cell junction	GO:0043232	GO:0004672//protein kinase activity	GO:0017016//Ras GTPase binding	GO:0030695//GTPase regulator activity	GO:0032559//adenyl ribonucleotide binding	GO:0046872//metal ion binding	GO:0006464//protein modification process	GO:0019222//regulation of metabolic process	GO:0023033	GO:0023060	GO:0030036//actin cytoskeleton organization
1783	4352	2416	98.09%	56.4148	2165	98.78%	46.539	2895	97.98%	65.0717	2216	98.07%	48.9819	1269	98.51%	28.2623	1283	98.39%	28.7099	1358	98.94%	30.2023	dynein	cytoplasmic 1	light intermediate chain 2	GO:0030286//dynein complex	GO:0017111//nucleoside-triphosphatase activity	GO:0032559//adenyl ribonucleotide binding	GO:0008088//axon cargo transport
5037	1507	2415	95.69%	162.85	3017	96.88%	187.288	1526	94.29%	99.0545	2327	95.49%	148.538	3790	97.21%	243.759	3520	97.54%	227.469	2451	97.35%	157.42	phosphatidylethanolamine binding protein 1	GO:0005624//membrane fraction	GO:0005783//endoplasmic reticulum	GO:0030136//clathrin-coated vesicle	GO:0031966//mitochondrial membrane	GO:0033267//axon part	GO:0044297//cell body	GO:0044421//extracellular region part	GO:0004866//endopeptidase inhibitor activity	GO:0005543//phospholipid binding	GO:0019901//protein kinase binding	GO:0032559//adenyl ribonucleotide binding	GO:0000165//MAPKKK cascade	GO:0001932//regulation of protein amino acid phosphorylation	GO:0006950//response to stress	GO:0007088//regulation of mitosis	GO:0007268//synaptic transmission	GO:0007281//germ cell development	GO:0007417//central nervous system development	GO:0007631//feeding behavior	GO:0008016//regulation of heart contraction	GO:0009628//response to abiotic stimulus	GO:0009967//positive regulation of signal transduction	GO:0010038//response to metal ion	GO:0010466//negative regulation of peptidase activity	GO:0033240	GO:0051384//response to glucocorticoid stimulus
267	3594	2415	91.49%	68.2848	1752	91.24%	45.6042	1557	93.54%	42.3783	1346	87.42%	36.0265	729	87.45%	19.6601	683	86.73%	18.507	974	93.52%	26.2307	autocrine motility factor receptor	GO:0005624//membrane fraction	GO:0016021//integral to membrane	GO:0030427//site of polarized growth	GO:0031227//intrinsic to endoplasmic reticulum membrane	GO:0043005//neuron projection	GO:0044297//cell body	GO:0004871//signal transducer activity	GO:0019787//small conjugating protein ligase activity	GO:0046914//transition metal ion binding	GO:0006461//protein complex assembly	GO:0006984//ER-nucleus signaling pathway	GO:0016567//protein ubiquitination	GO:0023060	GO:0043161//proteasomal ubiquitin-dependent protein catabolic process
3189	2427	2415	95.59%	101.119	3200	98.31%	123.347	2731	95.84%	110.074	2794	95.92%	110.742	2059	96.83%	82.2284	1534	97.2%	61.553	1561	97.12%	62.2533	heterogeneous nuclear ribonucleoprotein H3 (2H9)	GO:0030529//ribonucleoprotein complex	GO:0043231//intracellular membrane-bounded organelle	GO:0003676//nucleic acid binding	GO:0000377//RNA splicing	via transesterification reactions with bulged adenosine as nucleophile
4627	7505	2407	98.29%	32.5919	2692	98.19%	33.5562	8910	98.71%	116.134	9386	98.63%	120.305	5759	98.95%	74.3758	5390	98.77%	69.941	5862	99%	75.6005	myosin	heavy chain 9	non-muscle	GO:0005887//integral to plasma membrane	GO:0005911//cell-cell junction	GO:0015630//microtubule cytoskeleton	GO:0031252//cell leading edge	GO:0031254//trailing edge	GO:0032155//cell division site part	GO:0032432//actin filament bundle	GO:0032991//macromolecular complex	GO:0043231//intracellular membrane-bounded organelle	GO:0044444//cytoplasmic part	GO:0045202//synapse	GO:0003774//motor activity	GO:0003779//actin binding	GO:0008556//potassium-transporting ATPase activity	GO:0032559//adenyl ribonucleotide binding	GO:0042802//identical protein binding	GO:0000768//syncytium formation by plasma membrane fusion	GO:0000902//cell morphogenesis	GO:0001767	GO:0002573//myeloid leukocyte differentiation	GO:0006810//transport	GO:0007051//spindle organization	GO:0007127//meiosis I	GO:0007155//cell adhesion
4301	7629	2407	70.47%	32.0622	1655	68.03%	20.2945	1311	74.87%	16.81	1070	70.69%	13.4918	451	57.85%	5.72986	484	58.64%	6.17833	691	61.61%	8.76678	myeloid/lymphoid or mixed-lineage leukemia (trithorax homolog	Drosophila)	translocated to	4	GO:0005911//cell-cell junction	GO:0044444//cytoplasmic part	GO:0070161	GO:0019904//protein domain specific binding	GO:0007154//cell communication	GO:0023060
6427	3003	2401	93.57%	81.2497	4159	95.27%	129.563	2483	96.8%	80.8824	3563	97.57%	114.134	2952	95.5%	95.2788	3065	98.5%	99.396	1184	94.81%	38.1615	serine/arginine-rich splicing factor 2	GO:0016604//nuclear body	GO:0030529//ribonucleoprotein complex	GO:0003676//nucleic acid binding	GO:0003712//transcription cofactor activity	GO:0006396//RNA processing
11325	4014	2400	96.71%	60.7601	2974	96.69%	69.3126	2297	96.86%	55.9779	2031	95.84%	48.6729	1836	96.44%	44.3334	1632	96.71%	39.5946	1770	97.26%	42.6801	DEAD (Asp-Glu-Ala-Asp) box polypeptide 42	GO:0016604//nuclear body	GO:0003676//nucleic acid binding	GO:0032559//adenyl ribonucleotide binding	GO:0042623//ATPase activity	coupled	GO:0009207	GO:0033036	GO:0050789//regulation of biological process
6170	401	2399	92.02%	607.954	2432	96.76%	567.372	6435	96.76%	1569.77	4341	96.51%	1041.36	4216	99.25%	1019.04	3951	99.5%	959.525	4341	96.26%	1047.79	ribosomal protein L39	GO:0015934//large ribosomal subunit	GO:0003676//nucleic acid binding	GO:0005198//structural molecule activity	GO:0006412//translation
30001	3334	2394	93.37%	72.9698	1718	93.76%	48.2065	1694	96.82%	49.7028	1352	95.8%	39.0091	1159	94.81%	33.694	1117	96.34%	32.6273	2278	97.15%	66.1329	ERO1-like (S. cerevisiae)	-	-	-
4172	3143	2388	97.58%	77.2102	3702	98.12%	110.19	2561	96.85%	79.7073	4897	97.1%	149.879	4413	97.01%	136.09	3785	97.84%	117.278	4372	98.63%	134.637	minichromosome maintenance complex component 3	GO:0005815//microtubule organizing center	GO:0031981//nuclear lumen	GO:0043234//protein complex	GO:0003676//nucleic acid binding	GO:0016462//pyrophosphatase activity	GO:0032559//adenyl ribonucleotide binding	GO:0006259//DNA metabolic process	GO:0010468//regulation of gene expression
10054	2682	2379	96.35%	90.1406	2296	94.78%	80.0869	3372	95.38%	122.988	4295	95.08%	154.049	3453	97.43%	124.788	3818	98.02%	138.634	4613	97.58%	166.477	ubiquitin-like modifier activating enzyme 2	GO:0043231//intracellular membrane-bounded organelle	GO:0008641//small protein activating enzyme activity	GO:0030234//enzyme regulator activity	GO:0032559//adenyl ribonucleotide binding	GO:0043169//cation binding	GO:0046983//protein dimerization activity	GO:0032446//protein modification by small protein conjugation
23633	7373	2379	99.17%	32.7895	2576	98.97%	32.6851	1997	99.09%	26.4952	1824	98.45%	23.7977	1708	98.18%	22.4532	1831	98.89%	24.1845	2017	99.01%	26.4784	karyopherin alpha 6 (importin alpha 7)	-	-	-
253559	9580	2378	96.92%	25.225	799	89.75%	7.80243	-	-	-	-	-	-	-	-	-	-	-	-	-	-	-	cell adhesion molecule 2	GO:0031224//intrinsic to membrane	GO:0043005//neuron projection	GO:0043025//neuronal cell body	GO:0044424//intracellular part	GO:0005488//binding	GO:0007417//central nervous system development
23061	5189	2371	96.59%	46.4336	1559	97.61%	28.1068	1045	95.03%	19.7	1106	96.57%	20.5034	1698	96.53%	31.7168	1736	98.19%	32.5806	2631	98.09%	49.0757	TBC1 domain family	member 9B (with GRAM domain)	GO:0031224//intrinsic to membrane	GO:0005099//Ras GTPase activator activity	GO:0046872//metal ion binding	GO:0032318//regulation of Ras GTPase activity
9352	1434	2368	94.84%	167.81	2476	89.82%	161.529	642	89.82%	43.7944	666	82.78%	44.6766	831	84.45%	56.1678	938	88.15%	63.7011	709	90.17%	47.8549	thioredoxin-like 1	GO:0044424//intracellular part	GO:0015036//disulfide oxidoreductase activity	GO:0006091//generation of precursor metabolites and energy	GO:0018904	GO:0019725//cellular homeostasis	GO:0051234//establishment of localization
23157	4716	2368	87.81%	51.0261	1204	87.55%	23.8837	1080	92.96%	22.4018	995	88.57%	20.2957	1458	94.42%	29.9653	1295	91.69%	26.7417	1348	94.83%	27.6659	septin 6	GO:0000776//kinetochore	GO:0015630//microtubule cytoskeleton	GO:0032156	GO:0032561//guanyl ribonucleotide binding	GO:0051301//cell division	GO:0051704//multi-organism process
11034	1746	2366	91.52%	137.707	2448	89.58%	131.164	4648	92.96%	260.408	5247	95.53%	289.082	3539	91.41%	196.459	3150	93.18%	175.695	2036	87.57%	112.866	destrin (actin depolymerizing factor)	GO:0015629//actin cytoskeleton	GO:0008092//cytoskeletal protein binding	GO:0030042//actin filament depolymerization	GO:0051301//cell division
9276	3221	2366	95.87%	74.6464	2751	97.02%	79.9003	2922	96.86%	88.7406	2864	95%	85.5337	3517	97.67%	105.832	3726	97.33%	112.654	3033	97.58%	91.1404	coatomer protein complex	subunit beta 2 (beta prime)	GO:0030120//vesicle coat	GO:0030137//COPI-coated vesicle	GO:0019901//protein kinase binding	GO:0015031//protein transport	GO:0048200
9493	3697	2355	98.32%	64.7331	3511	97.81%	88.8443	740	97.08%	19.5801	1179	97.43%	30.6774	1703	97.62%	44.6478	1797	99.24%	47.3361	1464	97.59%	38.3284	kinesin family member 23	GO:0005875//microtubule associated complex	GO:0031981//nuclear lumen	GO:0003774//motor activity	GO:0032559//adenyl ribonucleotide binding	GO:0000087//M phase of mitotic cell cycle	GO:0007052//mitotic spindle organization
51780	6830	2354	92.47%	35.0244	2091	93.78%	28.6406	1640	93.31%	23.4885	1473	93.57%	20.7461	1477	92.59%	20.9602	1513	94.82%	21.5731	1002	92.93%	14.1996	lysine (K)-specific demethylase 3B	GO:0031981//nuclear lumen	GO:0016701//oxidoreductase activity	acting on single donors with incorporation of molecular oxygen	GO:0043169//cation binding	GO:0006325//chromatin organization	GO:0010468//regulation of gene expression
116064	7683	2354	93.3%	31.1358	3772	97.2%	45.9292	1867	94.83%	23.7709	2281	95.3%	28.5594	2571	95%	32.4344	3136	96.81%	39.7502	2569	97.02%	32.364	leucine rich repeat containing 58	-	-	-
9991	7271	2353	95.75%	32.8861	2136	94.18%	27.4824	3928	96.97%	52.8457	3923	96%	51.9014	2089	94.93%	27.8471	2198	94.32%	29.4393	2412	95.75%	32.108	ROD1 regulator of differentiation 1 (S. pombe)	GO:0043231//intracellular membrane-bounded organelle	GO:0003676//nucleic acid binding	GO:0006396//RNA processing	GO:0050793//regulation of developmental process
23392	7391	2352	89.34%	32.3384	3005	92.61%	38.0355	1796	85.25%	23.7704	1789	83.85%	23.2842	3603	86.59%	47.2494	3673	87.54%	48.3962	3758	92.46%	49.2134	KIAA0368	GO:0005770//late endosome	GO:0005815//microtubule organizing center	GO:0030133//transport vesicle	GO:0043234//protein complex	GO:0044431//Golgi apparatus part	-	GO:0043161//proteasomal ubiquitin-dependent protein catabolic process
10658	7682	2352	98.79%	31.1134	2576	98.91%	31.3704	2823	99.65%	35.9476	2536	99.45%	31.7563	2171	99.45%	27.3918	2212	99.27%	28.0417	2514	97.28%	31.6753	CUGBP	Elav-like family member 1	GO:0032991//macromolecular complex	GO:0043231//intracellular membrane-bounded organelle	GO:0003723//RNA binding	GO:0005515//protein binding	GO:0030371//translation repressor activity	GO:0000245//spliceosome assembly	GO:0007275//multicellular organismal development	GO:0007281//germ cell development	GO:0035194//posttranscriptional gene silencing by RNA	GO:0035264//multicellular organism growth
22836	5566	2350	91.99%	42.9051	2474	92.51%	41.5819	1414	91.48%	24.8507	1324	91.9%	22.8823	1253	93.19%	21.8194	1243	95.92%	21.7481	1773	96.17%	30.8315	Rho-related BTB domain containing 3	GO:0043231//intracellular membrane-bounded organelle	GO:0005083//small GTPase regulator activity	GO:0017111//nucleoside-triphosphatase activity	GO:0032559//adenyl ribonucleotide binding	GO:0032561//guanyl ribonucleotide binding	GO:0016197//endosome transport
55705	11416	2350	92.55%	20.9189	2550	91.56%	20.8965	1502	91.77%	12.8703	2016	90.23%	16.9876	2983	92.66%	25.3265	3078	89.83%	26.2572	3173	93.63%	26.9021	importin 9	GO:0043231//intracellular membrane-bounded organelle	GO:0017016//Ras GTPase binding	GO:0022892	GO:0006605//protein targeting
56829	7190	2349	95.08%	33.2001	2294	93.8%	29.8478	1875	95.94%	25.5097	1504	92.67%	20.1221	1618	96.13%	21.8115	1694	95.62%	22.9445	1295	95.06%	17.4329	zinc finger CCCH-type	antiviral 1	GO:0043231//intracellular membrane-bounded organelle	GO:0003676//nucleic acid binding	GO:0016763//transferase activity	transferring pentosyl groups	GO:0046914//transition metal ion binding	GO:0051707//response to other organism
7003	9433	2347	95.04%	25.2841	3930	95.76%	38.9754	4030	96.59%	41.7915	3627	97.16%	36.9873	5222	96.55%	53.6565	7306	98.25%	75.4264	7049	99.29%	72.3281	TEA domain family member 1 (SV40 transcriptional enhancer factor)	-	-	-
55749	3858	2346	97.33%	61.7946	3846	98.57%	93.26	3127	97.41%	79.2863	4443	95.44%	110.782	4419	98.55%	111.019	4253	97.15%	107.356	1837	95.8%	46.0868	cell division cycle and apoptosis regulator 1	GO:0043231//intracellular membrane-bounded organelle	GO:0044444//cytoplasmic part	GO:0046872//metal ion binding	GO:0006396//RNA processing	GO:0010468//regulation of gene expression	GO:0012501//programmed cell death
9520	4364	2344	78.51%	54.583	2355	77.27%	50.4841	1668	78.23%	37.389	1785	77.38%	39.3467	1580	75.71%	35.092	1739	78.87%	38.8069	1756	79.86%	38.9466	aminopeptidase puromycin sensitive	GO:0043231//intracellular membrane-bounded organelle	GO:0044444//cytoplasmic part	GO:0008238//exopeptidase activity	GO:0046914//transition metal ion binding	GO:0019538//protein metabolic process
7750	10246	2340	79.32%	23.2085	1657	77.85%	15.1292	1350	73.92%	12.8888	1012	66.58%	9.50126	622	61.59%	5.88398	615	62.06%	5.8454	632	64.04%	5.97025	zinc finger	MYM-type 2	GO:0016604//nuclear body	GO:0019899//enzyme binding	GO:0046914//transition metal ion binding	GO:0010468//regulation of gene expression
4641	4973	2337	96.62%	47.7557	4721	98.61%	88.8104	1479	93.18%	29.0926	1269	92.22%	24.547	2515	92.46%	49.0179	2713	94.29%	53.1282	2831	93.34%	55.0999	myosin IC	GO:0005635//nuclear envelope	GO:0005783//endoplasmic reticulum	GO:0005884//actin filament	GO:0016323//basolateral plasma membrane	GO:0016461//unconventional myosin complex	GO:0031528//microvillus membrane	GO:0031981//nuclear lumen	GO:0032432//actin filament bundle	GO:0032589//neuron projection membrane	GO:0003774//motor activity	GO:0008092//cytoskeletal protein binding	GO:0008289//lipid binding	GO:0032559//adenyl ribonucleotide binding	GO:0042623//ATPase activity	coupled	GO:0009207	GO:0050658//RNA transport
6429	2535	2335	87.85%	93.6038	2242	87.3%	82.7382	1253	87.61%	48.351	1211	85.48%	45.9538	845	83.87%	32.3083	745	85.13%	28.6201	737	85.21%	28.1397	serine/arginine-rich splicing factor 4	GO:0016604//nuclear body	GO:0003676//nucleic acid binding	GO:0008380//RNA splicing
55635	5356	2335	96.94%	44.3028	2209	97.96%	38.5837	824	94.73%	15.0494	966	95.52%	17.3497	2037	96.34%	36.8626	2352	95.74%	42.7652	2230	97.67%	40.299	DEP domain containing 1	GO:0043231//intracellular membrane-bounded organelle	GO:0008047//enzyme activator activity	GO:0019222//regulation of metabolic process	GO:0023033	GO:0023060
754	2843	2334	91.59%	83.4274	1953	90.08%	64.2649	4637	91.42%	159.549	4070	90.93%	137.712	1343	89.13%	45.7862	1080	91.31%	36.9948	1488	91.28%	50.6589	pituitary tumor-transforming 1 interacting protein	GO:0016020//membrane	GO:0043231//intracellular membrane-bounded organelle	-	GO:0006605//protein targeting
9188	4153	2333	98.75%	57.087	5302	98.99%	119.433	7879	99.21%	185.585	9471	99.47%	219.376	9525	99.11%	222.299	9689	99.95%	227.201	8767	99.59%	204.324	DEAD (Asp-Glu-Ala-Asp) box polypeptide 21	GO:0031981//nuclear lumen	GO:0003676//nucleic acid binding	GO:0003724//RNA helicase activity	GO:0032559//adenyl ribonucleotide binding	GO:0042623//ATPase activity	coupled	GO:0008152//metabolic process
7095	6541	2331	93.59%	36.2145	2372	90.48%	33.9249	2342	95.08%	35.0248	2269	91.67%	33.3692	2559	86.7%	37.9194	2204	82.37%	32.8141	1817	92.08%	26.8869	SEC62 homolog (S. cerevisiae)	GO:0005783//endoplasmic reticulum	GO:0005856//cytoskeleton	GO:0016234//inclusion body	GO:0044425//membrane part	GO:0004871//signal transducer activity	GO:0006612//protein targeting to membrane
60313	3754	2330	95.58%	63.0734	1793	94.86%	44.6822	1760	95.34%	45.8618	1397	95.13%	35.7979	1088	93.85%	28.0912	942	96.83%	24.4371	1349	95.26%	34.7814	GC-rich promoter binding protein 1-like 1	GO:0043231//intracellular membrane-bounded organelle	GO:0003676//nucleic acid binding	GO:0010468//regulation of gene expression
144165	4321	2329	97.13%	54.7734	3197	98.4%	69.216	1	1.13%	0.0226385	-	-	-	1	1.13%	0.0224311	-	-	-	-	-	-	prickle homolog 1 (Drosophila)	GO:0005635//nuclear envelope	GO:0044444//cytoplasmic part	GO:0005515//protein binding	GO:0046914//transition metal ion binding	GO:0006350//transcription	GO:0006605//protein targeting	GO:0016567//protein ubiquitination	GO:0030178//negative regulation of Wnt receptor signaling pathway	GO:0031331
57179	2852	2329	96.18%	82.986	2016	99.23%	66.1286	1139	95.02%	39.0667	931	93.65%	31.4018	1578	96.46%	53.6281	1534	98.67%	52.3805	2158	98%	73.2371	KIAA1191	-	GO:0005488//binding	-
6601	5588	2327	89.17%	42.318	1880	91.95%	31.4738	2494	93.49%	43.6589	2901	92.04%	49.9397	1473	90%	25.5495	1384	89.75%	24.1198	1632	89.53%	28.2679	SWI/SNF related	matrix associated	actin dependent regulator of chromatin	subfamily c	member 2	GO:0031981//nuclear lumen	GO:0044427//chromosomal part	GO:0070603//SWI/SNF-type complex	GO:0003676//nucleic acid binding	GO:0003712//transcription cofactor activity	GO:0006355//regulation of transcription	DNA-dependent	GO:0016568//chromatin modification	GO:0048731
5869	3336	2325	99.79%	70.8242	1502	99.58%	42.1204	2096	98.32%	61.4608	1485	96.55%	42.8208	1026	96.94%	29.8096	1023	99.49%	29.8637	1533	99.37%	44.478	RAB5B	member RAS oncogene family	GO:0005626//insoluble fraction	GO:0005769//early endosome	GO:0016020//membrane	GO:0048770	GO:0005515//protein binding	GO:0017111//nucleoside-triphosphatase activity	GO:0032561//guanyl ribonucleotide binding	GO:0006897//endocytosis	GO:0006996//organelle organization	GO:0035556//intracellular signal transduction
81631	2304	2324	79.43%	102.503	1937	79.51%	78.6494	1544	79.86%	65.5538	934	78.56%	38.9959	1183	77.56%	49.7666	1055	79.04%	44.5927	1317	79.12%	55.3264	microtubule-associated protein 1 light chain 3 beta	GO:0000267//cell fraction	GO:0005774//vacuolar membrane	GO:0015630//microtubule cytoskeleton	GO:0031982//vesicle	GO:0043005//neuron projection	GO:0044297//cell body	GO:0015631//tubulin binding	GO:0007033//vacuole organization	GO:0043393//regulation of protein binding	GO:0044248//cellular catabolic process
5496	2265	2324	97.4%	104.268	3526	96.6%	145.634	2640	96.69%	114.017	3946	98.45%	167.588	3646	97.66%	156.021	3456	97.7%	148.593	3375	97.53%	144.223	protein phosphatase	Mg2+/Mn2+ dependent	1G	GO:0043231//intracellular membrane-bounded organelle	GO:0043234//protein complex	GO:0004721//phosphoprotein phosphatase activity	GO:0043169//cation binding	GO:0006464//protein modification process	GO:0022402//cell cycle process
10797	2306	2324	95.88%	102.415	2322	94.19%	94.2001	1700	94.84%	72.1145	1468	93.02%	61.2381	3339	95.1%	140.344	2511	97.31%	106.043	5374	98.35%	225.563	methylenetetrahydrofolate dehydrogenase (NADP+ dependent) 2	methenyltetrahydrofolate cyclohydrolase	GO:0043231//intracellular membrane-bounded organelle	GO:0004486//methylenetetrahydrofolate dehydrogenase activity	GO:0019238//cyclohydrolase activity	GO:0043168	GO:0046872//metal ion binding	GO:0006760//folic acid and derivative metabolic process	GO:0006950//response to stress
5981	4899	2323	98.98%	48.1866	2482	98.49%	47.3961	1813	96.47%	36.2012	1966	98.37%	38.6039	2062	97.8%	40.7959	2132	99.49%	42.3812	2525	98.75%	49.8865	replication factor C (activator 1) 1	145kDa	GO:0005657//replication fork	GO:0031981//nuclear lumen	GO:0032991//macromolecular complex	GO:0005515//protein binding	GO:0016462//pyrophosphatase activity	GO:0016564//transcription repressor activity	GO:0030234//enzyme regulator activity	GO:0032559//adenyl ribonucleotide binding	GO:0043566//structure-specific DNA binding	GO:0006278//RNA-dependent DNA replication	GO:0006350//transcription	GO:0009207	GO:0010468//regulation of gene expression	GO:0010557//positive regulation of macromolecule biosynthetic process
9097	4156	2321	98.85%	56.7524	3293	99.06%	74.125	1577	97.47%	37.1184	1924	97.45%	44.5333	2470	97.71%	57.6045	2278	98.15%	53.3792	1471	98.92%	34.2584	ubiquitin specific peptidase 14 (tRNA-guanine transglycosylase)	GO:0005624//membrane fraction	GO:0016020//membrane	GO:0031410//cytoplasmic vesicle	GO:0043234//protein complex	GO:0004175//endopeptidase activity	GO:0008192	GO:0016790//thiolester hydrolase activity	GO:0019783//small conjugating protein-specific protease activity	GO:0032403//protein complex binding	GO:0061135	GO:0007267//cell-cell signaling	GO:0010498//proteasomal protein catabolic process	GO:0019941//modification-dependent protein catabolic process	GO:0032101
50807	6042	2312	98.97%	38.8859	2438	99.64%	37.7486	540	93.51%	8.7427	408	89.04%	6.49582	1032	98.86%	16.5552	1104	97.57%	17.7943	850	95.85%	13.6166	ArfGAP with SH3 domain	ankyrin repeat and PH domain 1	GO:0044424//intracellular part	GO:0005083//small GTPase regulator activity	GO:0008047//enzyme activator activity	GO:0008092//cytoskeletal protein binding	GO:0019904//protein domain specific binding	GO:0046914//transition metal ion binding	GO:0030035//microspike assembly	GO:0032012//regulation of ARF protein signal transduction
143888	4311	2312	94.15%	54.4997	2194	96.29%	47.611	1165	94.39%	26.4351	1502	94.43%	33.5156	740	93.48%	16.6375	662	94.85%	14.9546	830	92.9%	18.635	KDEL (Lys-Asp-Glu-Leu) containing 2	GO:0044432//endoplasmic reticulum part	-	-
328	1574	2312	93.46%	149.268	2864	94.22%	170.222	2030	93.46%	126.161	2760	92.63%	168.678	2719	90.34%	167.433	2227	93.96%	137.787	1843	92.25%	113.331	APEX nuclease (multifunctional DNA repair enzyme) 1	GO:0005815//microtubule organizing center	GO:0030529//ribonucleoprotein complex	GO:0031981//nuclear lumen	GO:0043234//protein complex	GO:0003676//nucleic acid binding	GO:0003682//chromatin binding	GO:0003712//transcription cofactor activity	GO:0004520//endodeoxyribonuclease activity	GO:0004527//exonuclease activity	GO:0016835//carbon-oxygen lyase activity	GO:0016891//endoribonuclease activity	producing 5'-phosphomonoesters	GO:0019104//DNA N-glycosylase activity	GO:0042578//phosphoric ester hydrolase activity	GO:0043169//cation binding	GO:0006282//regulation of DNA repair	GO:0006351//transcription	DNA-dependent	GO:0006397//mRNA processing	GO:0006605//protein targeting	GO:0007090//regulation of S phase of mitotic cell cycle	GO:0009725//response to hormone stimulus	GO:0014909//smooth muscle cell migration	GO:0019725//cellular homeostasis	GO:0032502//developmental process	GO:0034614//cellular response to reactive oxygen species
55904	6873	2312	97.92%	34.1843	1678	97.41%	22.8399	2542	97.35%	36.1794	1668	95.85%	23.3456	576	89.93%	8.12291	660	90.94%	9.35171	830	95.49%	11.6886	myeloid/lymphoid or mixed-lineage leukemia 5 (trithorax homolog	Drosophila)	GO:0016604//nuclear body	GO:0035097//histone methyltransferase complex	GO:0003712//transcription cofactor activity	GO:0018024//histone-lysine N-methyltransferase activity	GO:0046914//transition metal ion binding	GO:0002274	GO:0002444	GO:0006305	GO:0006325//chromatin organization	GO:0006355//regulation of transcription	DNA-dependent	GO:0006479//protein amino acid methylation	GO:0022402//cell cycle process	GO:0030099//myeloid cell differentiation	GO:0030522//intracellular receptor mediated signaling pathway	GO:0033189//response to vitamin A
4170	4107	2310	94.72%	57.1573	3683	95.4%	83.8929	2787	97.27%	66.3812	2255	92.31%	52.8174	3388	94.3%	79.9565	3063	95.25%	72.63	2975	96.52%	70.1119	myeloid cell leukemia sequence 1 (BCL2-related)	GO:0031224//intrinsic to membrane	GO:0031966//mitochondrial membrane	GO:0031981//nuclear lumen	GO:0008320//protein transmembrane transporter activity	GO:0046983//protein dimerization activity	GO:0010033//response to organic substance	GO:0032501//multicellular organismal process	GO:0043066//negative regulation of apoptosis	GO:0045165//cell fate commitment
29761	4968	2306	91.67%	47.1696	1576	88.18%	29.6772	885	83.76%	17.4259	710	83.27%	13.7478	684	81.66%	13.3447	662	80.56%	12.9769	1082	78.82%	21.0802	ubiquitin specific peptidase 25	GO:0043231//intracellular membrane-bounded organelle	GO:0043234//protein complex	GO:0016790//thiolester hydrolase activity	GO:0019783//small conjugating protein-specific protease activity	GO:0019941//modification-dependent protein catabolic process	GO:0043412
5528	2975	2306	95.87%	78.7693	2367	96.17%	74.432	868	95.43%	28.5408	1118	95.03%	36.1501	1294	96.2%	42.1583	1463	96.87%	47.8907	1451	96.5%	47.2074	protein phosphatase 2	regulatory subunit B'	delta	GO:0008287//protein serine/threonine phosphatase complex	GO:0043231//intracellular membrane-bounded organelle	GO:0005488//binding	GO:0019888//protein phosphatase regulator activity	GO:0023060	GO:0048731
830	2373	2301	95.53%	98.538	2295	93.76%	90.476	1787	96.54%	73.6647	1940	94.4%	78.6428	2228	95.79%	91.0024	2152	97.01%	88.3157	1643	94.18%	67.0146	capping protein (actin filament) muscle Z-line	alpha 2	GO:0015629//actin cytoskeleton	GO:0008092//cytoskeletal protein binding	GO:0030835//negative regulation of actin filament depolymerization	GO:0065003
55193	7592	2301	97.67%	30.7996	2623	97.18%	32.3214	1352	96.72%	17.4202	2044	97.59%	25.8988	1062	95.36%	13.5582	1148	96.59%	14.7258	770	94.11%	9.81667	polybromo 1	GO:0000775//chromosome	centromeric region	GO:0043231//intracellular membrane-bounded organelle	GO:0003676//nucleic acid binding	GO:0000087//M phase of mitotic cell cycle	GO:0010468//regulation of gene expression	GO:0016568//chromatin modification	GO:0048513//organ development
7803	5099	2300	86.8%	45.8382	2661	83.39%	48.8212	1819	86.55%	34.8964	1869	85.39%	35.2597	23782	96.96%	452.063	23372	98.16%	446.38	45050	98.45%	855.144	protein tyrosine phosphatase type IVA	member 1	GO:0005768//endosome	GO:0015630//microtubule cytoskeleton	GO:0016020//membrane	GO:0004721//phosphoprotein phosphatase activity	GO:0005488//binding	GO:0006464//protein modification process	GO:0006796//phosphate metabolic process	GO:0016477//cell migration	GO:0032501//multicellular organismal process
9802	2182	2298	90.83%	107.024	2071	90.01%	88.792	5389	91.84%	241.594	4530	93.03%	199.709	2382	92.39%	105.809	2335	93.17%	104.214	2323	92.9%	103.044	DAZ associated protein 2	-	GO:0019904//protein domain specific binding	-
23603	3828	2298	96.63%	61.0046	2622	97.13%	64.078	3183	97.49%	81.3387	4106	97.68%	103.182	2368	96.29%	59.9577	2607	98.09%	66.3228	1925	98.59%	48.673	coronin	actin binding protein	1C	-	-	-
3572	9071	2298	83.25%	25.7442	1756	82.81%	18.11	691	78.37%	7.4517	564	78.27%	5.98107	2645	86.19%	28.2622	2659	85.56%	28.5468	1832	82.54%	19.5479	interleukin 6 signal transducer (gp130	oncostatin M receptor)	GO:0005887//integral to plasma membrane	GO:0009986//cell surface	GO:0043235//receptor complex	GO:0044421//extracellular region part	GO:0004897//ciliary neurotrophic factor receptor activity	GO:0005126//cytokine receptor binding	GO:0019838//growth factor binding	GO:0042802//identical protein binding	GO:0001819//positive regulation of cytokine production	GO:0001960//negative regulation of cytokine-mediated signaling pathway	GO:0002250//adaptive immune response	GO:0002526//acute inflammatory response	GO:0003300//cardiac muscle hypertrophy	GO:0006006//glucose metabolic process	GO:0006641//triglyceride metabolic process	GO:0007167//enzyme linked receptor protein signaling pathway	GO:0007219//Notch signaling pathway	GO:0010033//response to organic substance	GO:0014909//smooth muscle cell migration	GO:0016049//cell growth	GO:0031667//response to nutrient levels	GO:0042098//T cell proliferation	GO:0042503//tyrosine phosphorylation of Stat3 protein	GO:0042508//tyrosine phosphorylation of Stat1 protein	GO:0045687//positive regulation of glial cell differentiation
79971	2810	2295	97.26%	82.9967	3848	96.41%	128.108	44	45.3%	1.53172	68	55.02%	2.32786	700	91.42%	24.145	609	93.91%	21.1059	501	93.06%	17.2568	wntless homolog (Drosophila)	GO:0012506//vesicle membrane	GO:0031224//intrinsic to membrane	GO:0043231//intracellular membrane-bounded organelle	GO:0005515//protein binding	GO:0060089//molecular transducer activity	GO:0001704//formation of primary germ layer	GO:0007249//I-kappaB kinase/NF-kappaB cascade	GO:0009798//axis specification	GO:0030177//positive regulation of Wnt receptor signaling pathway
10252	2612	2292	90.12%	89.1715	2794	90.24%	100.069	230	85.34%	8.61365	342	84.76%	12.5953	7	13.13%	0.259753	8	15.01%	0.298271	26	41.16%	0.963451	sprouty homolog 1	antagonist of FGF signaling (Drosophila)	GO:0016020//membrane	GO:0031252//cell leading edge	GO:0044444//cytoplasmic part	GO:0005488//binding	GO:0001822//kidney development	GO:0003156	GO:0008283//cell proliferation	GO:0008543//fibroblast growth factor receptor signaling pathway	GO:0034260//negative regulation of GTPase activity	GO:0035295//tube development	GO:0043405//regulation of MAP kinase activity	GO:0043409//negative regulation of MAPKKK cascade	GO:0046578//regulation of Ras protein signal transduction
5707	3329	2292	98.32%	69.9658	3638	98.26%	102.234	2027	97.72%	59.5625	3375	97.87%	97.5248	2379	97.87%	69.2653	2551	99.61%	74.626	1017	98.89%	29.569	proteasome (prosome	macropain) 26S subunit	non-ATPase	1	GO:0022624//proteasome accessory complex	GO:0005488//binding	GO:0009894	GO:0043161//proteasomal ubiquitin-dependent protein catabolic process	GO:0051439
10099	3871	2292	78.17%	60.1695	2391	84.55%	57.7836	1672	57.12%	42.2519	1951	54.46%	48.4829	1758	61.64%	44.0181	1347	52.18%	33.8874	1188	54.2%	29.7045	tetraspanin 3	GO:0031224//intrinsic to membrane	-	-
10640	8522	2290	93.84%	27.3073	2424	95.13%	26.6097	1138	89.17%	13.0627	1289	85.67%	14.5501	905	78.37%	10.293	1079	81.91%	12.3303	975	83.17%	11.0737	exocyst complex component 5	GO:0044444//cytoplasmic part	GO:0005515//protein binding	GO:0022406//membrane docking	GO:0048193//Golgi vesicle transport
10928	4368	2289	91.03%	53.2535	2143	91%	45.8974	1359	92.86%	30.4347	1275	95.47%	28.0791	1141	89.38%	25.3185	1160	91.99%	25.8624	1177	91.03%	26.0809	ralA binding protein 1	GO:0005624//membrane fraction	GO:0005737//cytoplasm	GO:0016020//membrane	GO:0005100//Rho GTPase activator activity	GO:0017048//Rho GTPase binding	GO:0042623//ATPase activity	coupled	GO:0000278//mitotic cell cycle	GO:0000279//M phase	GO:0008285//negative regulation of cell proliferation	GO:0016192//vesicle-mediated transport	GO:0032321//positive regulation of Rho GTPase activity	GO:0042221//response to chemical stimulus
64853	3020	2285	92.75%	76.889	2012	92.12%	62.326	1471	91.66%	47.6473	1697	92.85%	54.0542	1330	91.72%	42.6855	1249	94.9%	40.2763	1295	95.83%	41.5042	axin interactor	dorsalization associated	GO:0044424//intracellular part	GO:0005488//binding	GO:0016055//Wnt receptor signaling pathway	GO:0043393//regulation of protein binding	GO:0043407//negative regulation of MAP kinase activity	GO:0043409//negative regulation of MAPKKK cascade	GO:0048263//determination of dorsal identity
10291	5136	2282	93.83%	45.1518	3251	94.16%	59.2162	1982	95.46%	37.7495	2156	93.44%	40.3811	1810	92.99%	34.1577	1914	91.96%	36.292	1589	86.8%	29.9453	splicing factor 3a	subunit 1	120kDa	GO:0005681//spliceosomal complex	GO:0031981//nuclear lumen	GO:0003676//nucleic acid binding	GO:0006376//mRNA splice site selection
8887	3506	2281	95.52%	66.1147	1983	92.98%	52.9126	2649	95.04%	73.9099	1855	93.98%	50.8964	2900	94.75%	80.1718	3077	95.61%	85.4691	3885	95.92%	107.253	Tax1 (human T-cell leukemia virus type I) binding protein 1	GO:0044464//cell part	GO:0005515//protein binding	GO:0046914//transition metal ion binding	GO:0043066//negative regulation of apoptosis
3093	5259	2277	95.32%	43.9992	2887	94.01%	51.3561	1653	93.36%	30.747	1872	93.33%	34.2419	1447	93.63%	26.6686	1564	95.08%	28.9619	1607	95.87%	29.5762	ubiquitin-conjugating enzyme E2K (UBC1 homolog	yeast)	GO:0044424//intracellular part	GO:0004842//ubiquitin-protein ligase activity	GO:0019899//enzyme binding	GO:0032559//adenyl ribonucleotide binding	GO:0016567//protein ubiquitination	GO:0019941//modification-dependent protein catabolic process	GO:0060255
[truncated: 18,006 more rows]
[truncated: 70 more columns]

## Sheet: codes
Codes=
1a = C33a Cells Floating
2b = C33a Cells Adherent
3c = SW620 Floating
[truncated: 4 more rows]
