# Supplementary material for: Spontaneous Cell Detachment and Reattachment in Cancer Cell Lines: An In Vitro Model of Metastasis and Malignancy
Source: Int J Mol Sci. 2021 May 6;22(9):4929. doi: 10.3390/ijms22094929 (PMC8124513; doi:10.3390/ijms22094929)
Supplement: Supplementary file 1 [file ijms-22-04929-s001.zip › Supplementary Tables/Supplementary TableS2_C33aAdh_2b-VS-C33aFl_1a.xls]

## Sheet: Supplementary TableS2_C33aAdh_2
GeneID	Length	C33a_A_2b-Expression	C33a_F_1a-Expression	log2FoldChange(1a/2b)	FDR	Up/Down-Regulation(1a/2b)	Pvalue
2266	1763	0.002209	3.17026	10.487	2.92283e-17	Up	2.6081e-18
6019	889	0.002209	1.94326	9.78087	1.4256e-05	Up	3.56758e-06
58	1509	0.002209	1.5489	9.45363	2.17893e-07	Up	4.32668e-08
3208	1440	0.002209	1.1997	9.08506	1.42594e-05	Up	3.56758e-06
3240	1461	0.002209	1.18245	9.06417	1.42459e-05	Up	3.56758e-06
3484	1660	0.002209	1.10192	8.9624	7.10001e-06	Up	1.71003e-06
213	2264	0.002209	1.07726	8.92975	1.07847e-07	Up	2.0739e-08
89837	1162	0.002209	0.961992	8.76648	0.000911942	Up	0.000294166
5630	1833	0.002209	0.942478	8.73692	1.42493e-05	Up	3.56758e-06
84063	2993	0.002209	0.814872	8.52703	1.07946e-07	Up	2.0739e-08
10110	2146	0.002209	0.757661	8.42201	2.86584e-05	Up	7.44294e-06
5265	3532	0.002209	0.690518	8.28814	1.07913e-07	Up	2.0739e-08
2243	3655	0.002209	0.667281	8.23875	1.0788e-07	Up	2.0739e-08
1394	2697	0.002209	0.640549	8.17977	1.42526e-05	Up	3.56758e-06
11075	2314	0.002209	0.614822	8.12063	0.000115165	Up	3.23954e-05
27134	2859	0.002209	0.56871	8.00815	2.86649e-05	Up	7.44294e-06
1674	2268	0.002209	0.537679	7.9272	0.000459613	Up	0.000141001
90993	2702	0.002209	0.488926	7.79007	0.000230896	Up	6.75854e-05
5063	2754	0.002209	0.479694	7.76257	0.000230943	Up	6.75854e-05
84699	2586	0.002209	0.432264	7.61237	0.000912109	Up	0.000294166
402415	2854	0.002209	0.427279	7.59564	0.00045979	Up	0.000141001
9886	4587	0.002209	0.354467	7.32611	2.86714e-05	Up	7.44294e-06
4620	6163	0.002209	0.329779	7.22196	1.76048e-06	Up	3.92884e-07
2651	4691	0.002209	0.281619	6.99421	0.00023085	Up	6.75854e-05
10628	2953	0.25344	28.4595	6.81112	1.32611e-245	Up	2.2741e-248
9459	5282	0.0177113	1.34674	6.24866	2.18923e-20	Up	1.60396e-21
440435	7980	0.002209	0.165548	6.22771	0.000230803	Up	6.75854e-05
85442	6773	0.002209	0.165043	6.2233	0.000911774	Up	0.000294166
9123	2102	0.133517	6.42989	5.5897	5.79998e-37	Up	1.93436e-38
84867	3201	0.0292255	1.26987	5.44131	2.65727e-11	Up	3.59834e-12
3109	1412	0.0662542	2.73485	5.36731	1.04001e-10	Up	1.4932e-11
338	14121	0.002209	0.0863576	5.28885	0.000459701	Up	0.000141001
64787	3156	0.0296423	1.12698	5.24866	8.10703e-10	Up	1.25649e-10
84632	3997	0.0234053	0.711883	4.92673	9.2333e-08	Up	1.76247e-08
272	4473	0.0209146	0.613408	4.87427	1.80692e-07	Up	3.55806e-08
128344	2346	0.0398768	1.12624	4.81982	3.53028e-07	Up	7.17496e-08
5166	3710	0.0252159	0.68478	4.76323	6.84171e-07	Up	1.44513e-07
9509	2064	0.0138144	0.330134	4.57881	4.96666e-06	Up	1.17125e-06
122773	2702	0.0346229	0.752193	4.44131	1.84743e-05	Up	4.68876e-06
79625	2911	0.0642741	1.39638	4.44131	2.76694e-10	Up	4.11826e-11
126014	1946	0.0480735	0.992191	4.36731	3.55359e-05	Up	9.3552e-06
644186	442	0.211654	4.36834	4.36731	3.55279e-05	Up	9.3552e-06
51760	1912	0.0978567	2.01967	4.36731	1.04022e-09	Up	1.63128e-10
6041	4258	0.0219706	0.429587	4.2893	6.79617e-05	Up	1.86271e-05
8787	2540	0.147324	2.76058	4.2279	8.50426e-17	Up	7.85504e-18
221662	2467	0.0379209	0.700268	4.20684	0.000130695	Up	3.70036e-05
3115	4055	0.0230705	0.426033	4.20684	0.000130722	Up	3.70036e-05
482	3350	0.167554	3.03347	4.17827	6.93766e-24	Up	4.21732e-25
718	5101	0.0183397	0.318749	4.11938	0.000248592	Up	7.33238e-05
89866	4024	0.0232483	0.404061	4.11938	0.000248792	Up	7.33238e-05
283152	773	0.121023	2.10342	4.11938	0.000248842	Up	7.33238e-05
12	1629	0.0574285	0.998122	4.11938	0.000248742	Up	7.33238e-05
6775	2761	0.033883	0.588896	4.11938	0.000248692	Up	7.33238e-05
192668	2719	0.0344064	0.597992	4.11938	0.000248543	Up	7.33238e-05
54437	4737	0.019749	0.343243	4.11938	0.000248642	Up	7.33238e-05
3897	5046	0.296634	5.01461	4.07938	9.20998e-58	Up	1.68831e-59
440823	10193	0.00917796	0.149546	4.02627	0.000471555	Up	0.000144888
1298	2831	0.0330452	0.538438	4.02627	0.000471737	Up	0.000144888
94026	3170	0.0295113	0.480858	4.02627	0.000471464	Up	0.000144888
51363	4803	0.0194776	0.317368	4.02627	0.000471646	Up	0.000144888
2256	2763	0.169292	2.68489	3.98727	4.72384e-17	Up	4.27104e-18
7379	947	0.0987867	1.50232	3.92673	0.000887231	Up	0.000285408
89832	2858	0.065466	0.99559	3.92673	6.93481e-07	Up	1.46726e-07
1001	4276	0.0437563	0.665434	3.92673	6.93675e-07	Up	1.46726e-07
51440	4277	0.0656191	0.974158	3.89197	1.05021e-09	Up	1.64943e-10
260293	2382	0.0785483	1.15188	3.87427	1.31052e-06	Up	2.86964e-07
6833	4980	0.056356	0.816235	3.85634	1.99188e-09	Up	3.21674e-10
1995	4682	0.179829	2.60456	3.85634	5.8488e-27	Up	3.01588e-28
353322	934	0.300485	4.24329	3.81982	3.77088e-09	Up	6.26362e-10
9379	3535	0.0281822	0.397975	3.81982	2.47083e-06	Up	5.60032e-07
401720	4711	0.039716	0.560848	3.81982	2.47148e-06	Up	5.60032e-07
644150	3241	0.0577297	0.783873	3.76323	4.6426e-06	Up	1.09044e-06
59344	3415	0.0547883	0.743933	3.76323	4.64377e-06	Up	1.09044e-06
4320	2276	0.287723	3.83982	3.73829	4.69643e-19	Up	3.7547e-20
1289	8439	0.0221711	0.289005	3.70434	8.68497e-06	Up	2.11796e-06
197257	2096	0.0892662	1.1636	3.70434	8.68287e-06	Up	2.11796e-06
90634	3051	0.275962	3.59721	3.70434	1.35809e-23	Up	8.3922e-25
11173	5537	0.0675824	0.844244	3.64294	2.6158e-10	Up	3.87784e-11
27065	3124	0.119784	1.49634	3.64294	2.61476e-10	Up	3.87784e-11
4135	2666	0.0646964	0.773053	3.57881	1.67644e-07	Up	3.29022e-08
29993	5327	0.0351233	0.419686	3.57881	3.03638e-05	Up	7.92536e-06
114907	1530	0.122289	1.46122	3.57881	3.03569e-05	Up	7.92536e-06
160428	7555	0.0619133	0.726347	3.55234	9.42727e-12	Up	1.23701e-12
6820	1281	0.219089	2.53855	3.53442	3.13372e-07	Up	6.32266e-08
100506211	2303	0.324971	3.75068	3.52877	5.28023e-18	Up	4.48996e-19
27098	1951	0.0959005	1.09382	3.5117	5.62917e-05	Up	1.52621e-05
971	1548	0.120867	1.37858	3.5117	5.62671e-05	Up	1.52621e-05
402665	3100	0.66391	7.57242	3.5117	1.21618e-47	Up	2.88386e-49
3547	4599	0.0406832	0.464024	3.5117	5.62794e-05	Up	1.52621e-05
84628	3113	0.150259	1.6975	3.49789	3.31603e-11	Up	4.53158e-12
6676	1452	0.386574	4.3392	3.48861	3.34277e-13	Up	3.95732e-14
57523	7857	0.0357201	0.388016	3.44131	1.07062e-06	Up	2.31838e-07
440584	1138	0.164413	1.78596	3.44131	0.000104752	Up	2.9293e-05
80216	5441	0.0687748	0.747078	3.44131	1.11098e-08	Up	1.92817e-09
6543	5111	0.347773	3.77774	3.44131	1.33334e-38	Up	4.2655e-40
148229	5104	0.128303	1.39371	3.44131	1.18578e-14	Up	1.26985e-15
25759	2509	0.186431	1.98463	3.41216	2.13462e-10	Up	3.14052e-11
23263	5406	0.121135	1.27826	3.39949	4.13191e-14	Up	4.58612e-15
91947	4074	0.459259	4.81417	3.38991	1.0902e-38	Up	3.48122e-40
5602	4213	0.111027	1.1578	3.38241	3.95605e-10	Up	5.96764e-11
23090	4846	0.0386096	0.398433	3.36731	0.000193416	Up	5.60198e-05
340533	11727	0.0319096	0.329292	3.36731	3.81425e-08	Up	6.98298e-09
590	2461	0.266094	2.72532	3.35642	1.43128e-13	Up	1.64786e-14
80128	3142	0.089323	0.9056	3.34177	3.63229e-06	Up	8.41328e-07
81553	4702	0.059688	0.605146	3.34177	3.63322e-06	Up	8.41328e-07
9638	1836	0.611444	6.03307	3.3026	1.23688e-21	Up	8.46238e-23
146754	13505	0.0138543	0.135445	3.2893	0.000354882	Up	0.00010671
84229	2926	0.0639446	0.625148	3.2893	0.000354742	Up	0.00010671
113791	2478	0.339774	3.32176	3.2893	3.30081e-16	Up	3.16984e-17
165530	2486	0.0752623	0.735794	3.2893	0.000354812	Up	0.00010671
222950	3581	0.130621	1.24863	3.25688	4.55946e-09	Up	7.6382e-10
1028	1943	0.144443	1.35983	3.23486	1.2162e-05	Up	3.01766e-06
135138	1702	0.164896	1.55238	3.23486	1.21649e-05	Up	3.01766e-06
54549	10796	0.0346613	0.320037	3.20684	4.32789e-07	Up	8.9112e-08
60680	5008	0.168123	1.54218	3.19738	7.04775e-15	Up	7.40158e-16
27122	2769	1.01355	9.28501	3.19548	6.93791e-48	Up	1.63694e-49
255394	2243	0.834159	7.5661	3.18115	1.12219e-31	Up	4.67826e-33
23145	15580	0.0300228	0.267424	3.155	2.80202e-08	Up	5.05858e-09
221935	10397	0.0269936	0.234578	3.11938	4.02633e-05	Up	1.06807e-05
57722	6485	0.057703	0.501447	3.11938	1.42319e-06	Up	3.13402e-07
5493	6256	0.388799	3.37871	3.11938	1.40748e-38	Up	4.51098e-40
10653	1817	0.257433	2.23712	3.11938	5.10098e-08	Up	9.45632e-09
2244	3628	0.180501	1.56858	3.11938	6.41439e-11	Up	9.04258e-12
339541	1698	0.220379	1.85528	3.07357	2.57633e-06	Up	5.85162e-07
11045	1223	1.0709	8.97392	3.06691	4.82365e-20	Up	3.62822e-21
1748	2012	0.464965	3.88909	3.06424	1.68918e-14	Up	1.83392e-15
55679	2352	0.119325	0.993746	3.05798	7.26702e-05	Up	1.99821e-05
5002	1563	0.17956	1.49539	3.05798	7.26859e-05	Up	1.99821e-05
153222	7782	0.396708	3.29074	3.05226	1.21997e-45	Up	3.08762e-47
221336	2727	0.137222	1.11795	3.02627	4.63935e-06	Up	1.08913e-06
10100	3213	0.145582	1.17024	3.0069	3.01995e-07	Up	6.08418e-08
54511	2571	0.400257	3.2016	2.9998	6.54837e-15	Up	6.85002e-16
5740	5603	0.751346	5.93078	2.98067	1.08265e-57	Up	1.99104e-59
23604	2628	0.142391	1.12139	2.97736	8.31297e-06	Up	2.02036e-06
90427	4700	0.258758	2.03243	2.97353	4.89439e-17	Up	4.43682e-18
80325	2020	0.231562	1.81107	2.96737	5.40229e-07	Up	1.12544e-07
4804	3420	0.328249	2.55539	2.96068	1.38792e-15	Up	1.37389e-16
6624	2819	1.55974	12.1124	2.95711	8.75928e-59	Up	1.53835e-60
221002	3235	0.0867552	0.659675	2.92673	0.000235428	Up	6.9065e-05
3899	8153	0.183591	1.396	2.92673	7.66678e-20	Up	5.81208e-21
151887	4578	0.286089	2.15318	2.91194	3.34068e-17	Up	2.98688e-18
3119	1241	0.452301	3.35735	2.89197	1.12069e-07	Up	2.15708e-08
6196	5817	0.0804117	0.59397	2.88491	1.71417e-06	Up	3.81636e-07
9537	3648	0.743689	5.48777	2.88345	7.86646e-34	Up	2.98638e-35
81544	3193	0.263689	1.9414	2.88019	5.45609e-11	Up	7.60774e-12
94030	2958	0.474396	3.46983	2.8707	1.24758e-17	Up	1.08373e-18
5596	4736	0.43457	3.15421	2.85962	3.25266e-25	Up	1.83684e-26
2053	2196	0.127802	0.925513	2.85634	0.000419678	Up	0.000127509
55601	6099	0.0460162	0.333239	2.85634	0.000419842	Up	0.000127509
1277	5927	0.0473516	0.34291	2.85634	0.00041976	Up	0.000127509
3956	586	3.03322	21.8503	2.84873	1.23088e-21	Up	8.414e-23
59284	2345	1.39628	10.0538	2.84808	3.13896e-39	Up	9.85624e-41
27295	2853	0.163952	1.17543	2.84184	3.05146e-06	Up	6.99394e-07
5896	6582	0.0710658	0.509496	2.84184	3.05067e-06	Up	6.99394e-07
6252	3327	0.674849	4.82602	2.8382	7.76503e-27	Up	4.01774e-28
493	8911	0.304453	2.15536	2.82364	8.59568e-32	Up	3.54786e-33
132720	2730	0.205607	1.45173	2.81982	3.54693e-07	Up	7.2151e-08
3111	3485	0.268439	1.89538	2.81982	2.00482e-11	Up	2.69822e-12
4072	1731	0.324267	2.28956	2.81982	3.54797e-07	Up	7.2151e-08
645158	510	0.733733	5.18069	2.81982	4.71341e-05	Up	1.26148e-05
92973	5245	0.249707	1.76311	2.81982	1.10968e-15	Up	1.09386e-16
169611	6556	0.485164	3.41011	2.81327	9.37325e-37	Up	3.17042e-38
653075	3471	0.269522	1.87374	2.79745	3.57933e-11	Up	4.89986e-12
4323	3558	0.867673	6.02645	2.79608	4.69829e-35	Up	1.70306e-36
80221	2257	1.45072	10.0406	2.79099	6.17919e-37	Up	2.06448e-38
93349	2668	0.105192	0.72369	2.78234	0.00073794	Up	0.000234198
828	1613	0.173994	1.19703	2.78234	0.000737802	Up	0.000234198
51279	3398	0.0825936	0.568218	2.78234	0.000738077	Up	0.000234198
64137	3874	0.144891	0.996801	2.78234	6.24928e-07	Up	1.31371e-07
122525	2906	0.193154	1.32884	2.78234	6.25104e-07	Up	1.31371e-07
53826	2229	0.755459	5.15173	2.76963	6.14206e-19	Up	4.9504e-20
55321	1720	0.598291	4.07667	2.76847	7.27155e-12	Up	9.47696e-13
54855	5720	0.0654203	0.444149	2.76323	8.3289e-05	Up	2.30398e-05
256309	2898	0.161406	1.08705	2.75165	9.49475e-06	Up	2.32442e-06
54852	5480	0.665783	4.45057	2.74087	5.913e-39	Up	1.87065e-40
5337	5607	0.450486	2.99046	2.73081	6.81417e-27	Up	3.52172e-28
54541	1752	4.91249	32.4817	2.7251	1.30318e-89	Up	1.20986e-91
11240	4363	1.28651	8.50144	2.72424	1.50256e-58	Up	2.66554e-60
100507557	4103	0.0912025	0.594421	2.70434	0.000146544	Up	4.18894e-05
54361	3905	0.0958269	0.624561	2.70434	0.000146513	Up	4.18894e-05
1628	1658	3.32902	21.6972	2.70434	2.33253e-56	Up	4.45514e-58
374875	1677	0.669417	4.36299	2.70434	4.61198e-12	Up	5.94258e-13
8941	2495	0.187477	1.2219	2.70434	1.66724e-05	Up	4.2137e-06
6330	4579	0.143013	0.909909	2.66958	3.93458e-07	Up	8.0525e-08
11226	4520	0.14488	0.921786	2.66958	3.93572e-07	Up	8.0525e-08
130271	6972	0.362289	2.30295	2.66827	3.68081e-25	Up	2.08734e-26
2571	3488	0.160925	1.01971	2.6637	3.37572e-06	Up	7.77708e-07
55359	3022	0.18574	1.17695	2.6637	3.37486e-06	Up	7.77708e-07
4330	7569	0.123598	0.778707	2.65543	1.07102e-09	Up	1.68339e-10
9185	7964	0.176201	1.11013	2.65543	3.83252e-14	Up	4.24702e-15
54932	2887	0.162021	1.02079	2.65543	2.92466e-05	Up	7.60782e-06
7138	1059	5.83037	36.6566	2.65241	1.73316e-59	Up	3.01312e-61
7754	4029	0.534046	3.35459	2.6511	3.71346e-21	Up	2.6131e-22
1840	3317	0.112814	0.70464	2.64294	0.000256441	Up	7.57904e-05
7087	3005	0.124527	0.7778	2.64294	0.000256492	Up	7.57904e-05
393	3405	0.384644	2.38758	2.63395	5.81573e-13	Up	7.03968e-14
283	1222	2.37322	14.7193	2.63279	1.09017e-27	Up	5.42152e-29
5210	3503	3.63201	22.4246	2.62624	1.22164e-118	Up	7.72964e-121
221264	6326	0.695052	4.27304	2.62007	4.81013e-41	Up	1.41935e-42
6038	1805	3.67984	22.5763	2.61709	1.72668e-61	Up	2.80786e-63
54507	4209	0.755698	4.63561	2.61688	8.96092e-30	Up	4.03774e-31
348	1223	1.0709	6.48116	2.59743	1.77822e-12	Up	2.23342e-13
146212	2911	0.289234	1.74547	2.59331	2.81085e-08	Up	5.07618e-09
114783	4972	0.206971	1.24676	2.59068	6.61673e-10	Up	1.01886e-10
11156	1396	0.871177	5.24121	2.58886	1.55313e-11	Up	2.07654e-12
25837	1641	0.855128	5.13989	2.58753	3.60386e-13	Up	4.2792e-14
1428	1506	0.496951	2.96902	2.57881	2.41871e-07	Up	4.8214e-08
5979	4174	0.0664779	0.39717	2.57881	0.000445516	Up	0.000136413
2026	2423	2.77989	16.5664	2.57516	1.71026e-59	Up	2.95308e-61
9244	1824	0.666756	3.95565	2.56869	2.71776e-11	Up	3.68668e-12
80303	2000	2.1049	12.3978	2.55826	1.03532e-36	Up	3.51412e-38
3732	1715	0.272743	1.59987	2.55234	8.82227e-05	Up	2.44776e-05
1463	6406	0.146036	0.856627	2.55234	9.84784e-09	Up	1.69983e-09
5582	3143	0.238119	1.3903	2.54564	4.17515e-07	Up	8.57448e-08
8630	1512	0.494979	2.89002	2.54564	4.17756e-07	Up	8.57448e-08
494470	5276	0.141851	0.828225	2.54564	4.17635e-07	Up	8.57448e-08
11346	5397	0.104003	0.602535	2.53442	1.75899e-05	Up	4.45598e-06
2335	8815	0.127352	0.737806	2.53442	4.02649e-10	Up	6.08104e-11
7436	3646	0.436195	2.50848	2.52377	7.68033e-14	Up	8.70628e-15
5791	5392	0.12145	0.697327	2.52148	3.54623e-06	Up	8.19716e-07
111	6098	0.230119	1.31651	2.51627	3.29111e-12	Up	4.19392e-13
80144	15643	0.113627	0.649628	2.51531	3.14515e-15	Up	3.20634e-16
9582	1536	0.243622	1.38935	2.5117	0.000766875	Up	0.000244152
100507053	4827	0.0775231	0.442106	2.5117	0.000766732	Up	0.000244152
100128292	3031	0.123459	0.704074	2.5117	0.00076659	Up	0.000244152
1285	8114	0.0461183	0.263008	2.5117	0.000767017	Up	0.000244152
497258	2322	0.362601	2.05693	2.50404	1.45826e-07	Up	2.83616e-08
90139	4242	0.44107	2.49142	2.49789	1.10018e-15	Up	1.08385e-16
11247	1821	0.667854	3.73895	2.48503	2.42782e-10	Up	3.58768e-11
10290	10650	0.175683	0.982816	2.48395	1.90322e-15	Up	1.9031e-16
59084	2943	0.858266	4.79965	2.48343	1.47773e-20	Up	1.07393e-21
55026	3512	0.186463	1.04168	2.48195	6.09085e-06	Up	1.45113e-06
27074	3341	1.34404	7.48244	2.47693	1.12991e-35	Up	3.94876e-37
57636	5913	0.142391	0.79056	2.47301	2.50814e-07	Up	5.00264e-08
284440	2385	0.431472	2.38608	2.4673	1.01865e-08	Up	1.7625e-09
57715	4415	1.37731	7.52665	2.45016	1.27941e-46	Up	3.12456e-48
400932	4185	0.156477	0.849879	2.44131	1.03971e-05	Up	2.55886e-06
9246	1642	1.82316	9.9022	2.44131	4.26076e-23	Up	2.71856e-24
6585	7949	0.10592	0.575287	2.44131	4.27444e-07	Up	8.79608e-08
6920	1586	0.294927	1.60185	2.44131	0.000261276	Up	7.72502e-05
57828	3727	0.175706	0.954318	2.44131	1.03996e-05	Up	2.55886e-06
6405	3531	0.450401	2.4175	2.42423	2.01409e-12	Up	2.53562e-13
2354	3776	0.371627	1.99152	2.42194	5.00988e-11	Up	6.9678e-12
4661	5550	0.16856	0.897197	2.41216	1.48001e-07	Up	2.88196e-08
5414	2381	0.707231	3.75585	2.40888	6.94473e-13	Up	8.45146e-14
92270	758	0.987345	5.22854	2.40478	3.58397e-06	Up	8.29288e-07
5468	1919	0.389999	2.06526	2.40478	3.58489e-06	Up	8.29288e-07
10437	1051	1.33517	7.05838	2.40231	8.5316e-11	Up	1.21484e-11
320	6603	0.0850077	0.446315	2.3924	8.85671e-05	Up	2.45784e-05
5087	6918	0.081137	0.425993	2.3924	8.85482e-05	Up	2.45784e-05
3434	1876	2.5931	13.5965	2.39048	6.34666e-35	Up	2.30808e-36
84519	1886	0.793646	4.14891	2.38616	2.961e-11	Up	4.02714e-12
83937	2509	0.783009	4.09077	2.38527	1.65932e-14	Up	1.80052e-15
64167	5691	0.082192	0.428556	2.38241	0.000445044	Up	0.000136137
79816	2033	0.230081	1.19966	2.38241	0.000444786	Up	0.000136137
489	4857	0.0963053	0.502143	2.38241	0.000444958	Up	0.000136137
65009	3581	0.130621	0.68107	2.38241	0.000444872	Up	0.000136137
50944	6643	0.197157	1.02493	2.37811	7.19937e-10	Up	1.11156e-10
402778	3721	0.226272	1.17434	2.37572	1.23252e-06	Up	2.69228e-07
342184	12355	0.0681472	0.35368	2.37572	1.23218e-06	Up	2.69228e-07
80108	2405	1.16696	6.04235	2.37236	4.61212e-20	Up	3.46366e-21
8642	10759	0.104342	0.538378	2.36731	1.75023e-08	Up	3.09868e-09
84532	4488	0.145913	0.747215	2.35642	3.01307e-05	Up	7.8574e-06
10826	2997	0.218504	1.11895	2.35642	3.01376e-05	Up	7.8574e-06
54033	1997	0.468458	2.39169	2.35204	4.25708e-07	Up	8.75532e-08
57514	8096	0.115552	0.589946	2.35204	4.2583e-07	Up	8.75532e-08
84709	1339	1.74666	8.87953	2.34589	2.32478e-16	Up	2.22016e-17
56666	3069	0.274343	1.39071	2.34177	2.08514e-06	Up	4.68542e-07
641649	1091	0.514488	2.60806	2.34177	0.000150288	Up	4.3013e-05
4059	2448	1.7579	8.88356	2.33728	4.14191e-29	Up	1.93e-30
1040	4546	0.288102	1.45301	2.33439	2.06318e-09	Up	3.34042e-10
79875	9145	0.163676	0.822305	2.32883	1.44037e-10	Up	2.09356e-11
665	3505	25.7032	128.73	2.32433	0	Up	0
85300	5049	0.833788	4.16629	2.32101	5.95186e-28	Up	2.92824e-29
283987	3369	0.749741	3.74029	2.31869	4.69249e-17	Up	4.23992e-18
817	5872	0.350498	1.74791	2.31816	4.78449e-14	Up	5.34156e-15
2674	9580	0.283192	1.41082	2.31668	3.25824e-18	Up	2.73206e-19
5163	4576	4.2932	21.3636	2.31503	2.75887e-127	Up	1.56615e-129
220213	3125	0.56879	2.82914	2.31439	3.42382e-12	Up	4.36506e-13
84866	2551	0.256706	1.27475	2.31202	5.0822e-05	Up	1.3677e-05
8646	3547	0.553868	2.75039	2.31202	2.3771e-13	Up	2.77476e-14
925	3177	0.206124	1.02357	2.31202	5.08444e-05	Up	1.3677e-05
23037	11659	0.0561675	0.278916	2.31202	5.08332e-05	Up	1.3677e-05
4645	9520	0.235843	1.16352	2.3026	5.65347e-15	Up	5.87378e-16
11119	4191	1.96433	9.67475	2.30019	1.14157e-52	Up	2.45716e-54
2065	5765	0.37323	1.83324	2.29626	2.76533e-14	Up	3.04316e-15
161497	5515	0.101778	0.497511	2.2893	0.000253613	Up	7.48796e-05
266722	7817	0.335094	1.638	2.2893	4.60187e-17	Up	4.15532e-18
4213	2872	0.521175	2.54761	2.2893	4.111e-10	Up	6.21354e-11
55061	3030	0.246999	1.20738	2.2893	1.72763e-05	Up	4.37142e-06
8497	5055	0.573705	2.79433	2.28412	1.08886e-18	Up	8.90482e-20
54885	5726	0.245069	1.18907	2.27858	2.01217e-09	Up	3.25426e-10
23046	9895	0.397083	1.92048	2.27396	1.00627e-24	Up	5.82542e-26
29799	4301	3.67592	17.7441	2.27117	4.08965e-97	Up	3.31312e-99
54760	2674	0.244898	1.17811	2.26622	8.55056e-05	Up	2.36934e-05
3728	3508	0.373351	1.79604	2.26622	9.88901e-09	Up	1.70752e-09
2537	860	6.41803	30.6046	2.25354	1.41722e-33	Up	5.47244e-35
2788	4264	1.31638	6.26792	2.25141	4.8769e-34	Up	1.82837e-35
27019	2548	0.293724	1.3959	2.24866	2.90262e-05	Up	7.54362e-06
122481	2672	0.770255	3.65106	2.24491	6.5117e-13	Up	7.90522e-14
27113	1843	0.558362	2.64667	2.24491	6.90698e-07	Up	1.46055e-07
59339	5656	1.29013	6.10878	2.24337	1.27044e-43	Up	3.50082e-45
26230	5916	0.0948793	0.446611	2.23486	0.00042558	Up	0.000129629
441172	1022	0.549223	2.58528	2.23486	0.000425663	Up	0.000129629
126820	3026	0.185494	0.873151	2.23486	0.000425745	Up	0.000129629
9902	5983	3.79958	17.8343	2.23074	1.04013e-132	Up	5.7816e-135
7464	5657	1.10799	5.19154	2.22821	7.29507e-37	Up	2.45024e-38
5129	3212	0.466007	2.18302	2.2279	1.93776e-09	Up	3.12132e-10
27127	4266	0.219294	1.02431	2.22371	3.3673e-06	Up	7.75568e-07
5799	4842	0.135245	0.629624	2.21891	0.000143078	Up	4.08396e-05
147872	2383	0.274804	1.27933	2.21891	0.000143019	Up	4.08396e-05
6695	4841	0.135273	0.629754	2.21891	0.000143049	Up	4.08396e-05
84518	543	1.89514	8.79595	2.21454	1.1491e-06	Up	2.50056e-07
3338	1300	3.88596	17.9792	2.20998	3.37347e-29	Up	1.55597e-30
376940	11557	0.607106	2.80498	2.20797	3.58729e-40	Up	1.08822e-41
1238	2978	0.251312	1.16022	2.20684	4.83432e-05	Up	1.29584e-05
9901	8901	0.6201	2.85421	2.20252	1.52104e-31	Up	6.395e-33
5333	3053	0.39835	1.83071	2.2003	1.3532e-07	Up	2.62142e-08
4854	8089	1.96609	9.0076	2.19582	6.18936e-89	Up	5.81934e-91
6095	10998	0.195642	0.896278	2.19573	1.04361e-12	Up	1.28237e-13
5106	2221	3.66454	16.7462	2.19213	1.39669e-45	Up	3.54314e-47
84969	2558	0.548579	2.50279	2.18977	1.57134e-08	Up	2.77268e-09
375190	1386	1.07995	4.91243	2.18547	5.36507e-09	Up	9.04172e-10
23428	4237	0.242875	1.10328	2.18351	1.9049e-06	Up	4.26578e-07
51084	1516	3.82596	17.3614	2.18199	2.82938e-32	Up	1.14106e-33
51087	1606	0.990266	4.4926	2.18166	1.83733e-09	Up	2.95302e-10
57540	5231	0.107304	0.485669	2.17827	0.000705418	Up	0.000223084
5274	1929	0.872948	3.95106	2.17827	6.28896e-10	Up	9.65788e-11
80307	6598	0.8649	3.89666	2.17163	2.29595e-31	Up	9.73446e-33
347735	2871	1.33598	6.01728	2.17122	2.45118e-21	Up	1.70456e-22
1292	3461	3.18955	14.3579	2.17043	6.16514e-60	Up	1.0463e-61
1634	2305	0.284103	1.27853	2.17	0.000238353	Up	7.00216e-05
113451	2210	0.296315	1.33349	2.17	0.000238449	Up	7.00216e-05
115572	2391	0.273884	1.23255	2.17	0.0002384	Up	7.00216e-05
10848	3122	0.868987	3.90601	2.16829	2.75528e-15	Up	2.79096e-16
4329	2183	2.27128	10.1947	2.16624	3.6112e-27	Up	1.83219e-28
85417	4524	0.434255	1.93179	2.15333	4.1682e-11	Up	5.74788e-12
23710	1885	4.31774	19.1921	2.15217	2.34474e-43	Up	6.4889e-45
3672	4811	0.252788	1.1195	2.14686	3.70599e-07	Up	7.55836e-08
53637	2467	0.492972	2.18319	2.14686	3.70706e-07	Up	7.55836e-08
9644	11264	0.240854	1.06457	2.14404	7.51495e-15	Up	7.92778e-16
5507	2646	0.56569	2.49637	2.14175	1.47216e-08	Up	2.59158e-09
55701	5458	1.25123	5.47392	2.12923	1.93615e-35	Up	6.858e-37
4241	3963	0.165243	0.71799	2.11938	0.000394474	Up	0.000119385
79366	2126	0.968072	4.20634	2.11938	3.891e-11	Up	5.34722e-12
687	5208	1.52685	6.63426	2.11938	1.21093e-40	Up	3.62326e-42
64753	4221	0.664897	2.86495	2.10731	1.1561e-14	Up	1.23738e-15
57326	3213	4.60039	19.7676	2.10331	1.89985e-73	Up	2.28058e-75
4303	3365	1.69587	7.27808	2.10153	1.01017e-28	Up	4.81462e-30
123591	2414	0.736317	3.15725	2.10027	1.59781e-09	Up	2.552e-10
123036	5030	1.22751	5.25279	2.09735	7.5545e-31	Up	3.2834e-32
4128	4090	0.686193	2.93186	2.09513	1.90158e-14	Up	2.07014e-15
9201	8463	0.663247	2.83382	2.09513	4.92398e-28	Up	2.4138e-29
100130691	5223	0.447784	1.90674	2.09023	4.14827e-12	Up	5.32792e-13
51646	2639	7.44437	31.5761	2.08461	3.83217e-95	Up	3.2405e-97
4013	3552	1.07984	4.57754	2.08375	3.76629e-19	Up	2.99548e-20
1831	2312	1.17343	4.96678	2.08158	9.20197e-14	Up	1.04802e-14
219347	4059	0.184382	0.776117	2.07357	0.000218664	Up	6.37592e-05
59283	8751	0.288639	1.2077	2.06493	1.29563e-12	Up	1.60814e-13
79901	4390	0.703231	2.93984	2.06367	3.38516e-15	Up	3.45902e-16
286319	2477	0.453214	1.88719	2.05798	4.75138e-06	Up	1.11796e-06
1606	2801	1.36936	5.69602	2.05645	1.67012e-18	Up	1.37967e-19
257194	5669	0.495066	2.04354	2.04538	1.38901e-13	Up	1.59509e-14
5872	1211	0.77251	3.18878	2.04538	4.08113e-05	Up	1.08478e-05
50848	4830	2.63415	10.8354	2.04034	2.57131e-58	Up	4.6223e-60
83666	6801	0.536463	2.19649	2.03365	3.84326e-17	Up	3.45214e-18
54463	3259	1.37786	5.61271	2.02627	1.06247e-20	Up	7.6461e-22
2057	2709	1.6576	6.75224	2.02627	1.06335e-20	Up	7.6461e-22
7060	3233	0.23149	0.942975	2.02627	0.000356431	Up	0.000107281
51339	3877	0.193038	0.78634	2.02627	0.000356361	Up	0.000107281
54800	7331	3.72622	15.1233	2.02099	1.79436e-121	Up	1.07167e-123
23416	3853	0.364201	1.47698	2.01984	5.07911e-07	Up	1.05451e-07
1368	6683	0.461946	1.87033	2.0175	2.38884e-14	Up	2.61754e-15
162394	4660	1.16437	4.71034	2.01628	1.60663e-24	Up	9.45302e-26
1286	10341	0.325678	1.31682	2.01554	1.57965e-15	Up	1.56928e-16
255426	2216	0.591026	2.38462	2.01246	1.47126e-06	Up	3.25032e-07
132321	1873	2.04783	8.2469	2.00975	1.95001e-17	Up	1.71466e-18
4772	4762	0.451842	1.8139	2.00521	4.14687e-10	Up	6.27756e-11
1491	2140	2.71036	10.8269	1.99807	1.55456e-25	Up	8.5859e-27
9746	4029	4.22593	16.8738	1.99745	1.7375e-73	Up	2.07542e-75
79690	2561	0.328762	1.30945	1.99385	0.00019626	Up	5.689e-05
79841	3613	0.932144	3.71271	1.99385	4.15989e-15	Up	4.27034e-16
728730	2517	0.557515	2.22057	1.99385	8.18491e-07	Up	1.75063e-07
11000	2430	0.346485	1.38004	1.99385	0.00019622	Up	5.689e-05
10014	5327	2.66937	10.6066	1.99039	6.70627e-61	Up	1.10641e-62
10279	2881	1.65606	6.56076	1.98611	7.8644e-21	Up	5.63636e-22
10123	4024	0.39522	1.56574	1.98611	1.57393e-07	Up	3.07228e-08
283248	2621	1.10648	4.38123	1.98536	5.40061e-13	Up	6.51164e-14
2775	6229	0.165205	0.652569	1.98187	3.66588e-05	Up	9.6725e-06
54039	2000	1.02906	4.06485	1.98187	1.95655e-09	Up	3.15506e-10
23285	4569	0.839481	3.31398	1.98099	8.29161e-17	Up	7.65372e-18
57468	6084	0.123012	0.484388	1.97736	0.000576401	Up	0.000179454
55351	3224	0.232136	0.914087	1.97736	0.000576183	Up	0.000179454
4148	2600	0.287849	1.13347	1.97736	0.000576073	Up	0.000179454
7098	3057	0.244818	0.964023	1.97736	0.000576292	Up	0.000179454
116986	4920	1.19791	4.70928	1.97499	3.67696e-25	Up	2.08298e-26
4703	26202	0.0642668	0.252095	1.97182	8.71079e-08	Up	1.65706e-08
6237	1013	3.32462	13.0412	1.97182	1.08259e-14	Up	1.15487e-15
152789	3011	0.310697	1.215	1.96737	0.000107707	Up	3.0183e-05
4017	3810	0.834838	3.25401	1.96265	9.2118e-14	Up	1.04968e-14
126410	2620	0.928368	3.60717	1.9581	1.14734e-10	Up	1.65272e-11
35	1934	0.435346	1.68143	1.94945	0.000316552	Up	9.4623e-05
54996	1618	0.52037	2.00982	1.94945	0.000316427	Up	9.4623e-05
285962	2262	0.372219	1.43761	1.94945	0.000316489	Up	9.4623e-05
1962	3993	0.210859	0.814395	1.94945	0.000316614	Up	9.4623e-05
376497	3562	1.02428	3.93704	1.9425	2.99894e-15	Up	3.04842e-16
9975	5268	6.92576	26.4856	1.93516	2.93496e-144	Up	1.42314e-146
664	1535	65.0286	247.598	1.92886	0	Up	0
80725	7050	0.318471	1.21081	1.92673	1.55968e-09	Up	2.48648e-10
2049	4234	0.265142	1.00805	1.92673	3.24987e-05	Up	8.51336e-06
22973	1543	0.606293	2.30508	1.92673	0.000173531	Up	4.99628e-05
161145	4068	0.321955	1.22405	1.92673	6.16045e-06	Up	1.46844e-06
401265	5743	0.162896	0.619318	1.92673	0.000173566	Up	4.99628e-05
3005	2336	61.7533	234.608	1.92566	0	Up	0
203522	3852	0.364295	1.37183	1.91293	3.39932e-06	Up	7.83948e-07
10231	3318	0.366535	1.37823	1.91079	1.78596e-05	Up	4.52642e-06
81855	3129	0.717553	2.69561	1.90945	2.48194e-09	Up	4.06098e-10
745	5926	0.631461	2.36648	1.90597	6.8301e-15	Up	7.16492e-16
10156	5606	0.78432	2.93661	1.90464	2.60063e-17	Up	2.31136e-18
441054	974	0.864434	3.23435	1.90365	0.00050683	Up	0.000156476
3780	2657	1.58442	5.92823	1.90365	1.36036e-16	Up	1.27421e-17
84253	3752	0.748009	2.78971	1.89899	2.77803e-11	Up	3.775e-12
414149	3383	3.23543	12.0456	1.89647	2.17702e-41	Up	6.37234e-43
27120	1034	1.53807	5.70023	1.8899	1.03544e-06	Up	2.2373e-07
2669	2195	0.852401	3.14818	1.88491	1.0943e-07	Up	2.10564e-08
154796	6945	1.57602	5.80902	1.88201	1.4497e-40	Up	4.34626e-42
1384	2865	1.50204	5.53331	1.88122	1.91074e-16	Up	1.81572e-17
129049	6201	0.271556	0.999661	1.88019	5.72154e-07	Up	1.19601e-07
6710	10074	0.622187	2.28986	1.87984	1.66661e-23	Up	1.03381e-24
25999	3473	16.997	62.5294	1.87925	1.2651e-215	Up	2.84276e-218
7148	13143	0.0782973	0.286083	1.8694	0.000151363	Up	4.33296e-05
2650	5524	0.453372	1.64727	1.86131	2.0353e-10	Up	2.98718e-11
51310	2344	1.75608	6.37301	1.85962	2.58819e-15	Up	2.61406e-16
3710	9047	0.496347	1.79722	1.85634	1.47699e-16	Up	1.38869e-17
55356	4729	0.178042	0.644669	1.85634	0.000805135	Up	0.00025719
9961	2943	0.953629	3.45298	1.85634	1.11785e-10	Up	1.60826e-11
147699	1718	1.68806	6.09255	1.85168	6.1558e-11	Up	8.65984e-12
26051	6251	0.284349	1.02418	1.84873	5.00538e-07	Up	1.03801e-07
57804	981	1.81189	6.52614	1.84873	5.0068e-07	Up	1.03801e-07
284358	1823	0.667122	2.39699	1.8452	4.52371e-05	Up	1.20857e-05
10404	1928	1.11601	4.00582	1.84374	2.90423e-08	Up	5.25512e-09
100507057	951	0.983712	3.52629	1.84184	0.000440561	Up	0.000134662
5293	5411	1.21023	4.3383	1.84184	2.85427e-23	Up	1.79247e-24
58528	4926	1.40535	5.03362	1.84066	1.6386e-24	Up	9.6508e-26
84952	7235	0.78875	2.8232	1.83969	2.50066e-20	Up	1.84248e-21
3140	7860	0.368967	1.31875	1.83761	9.74742e-11	Up	1.39661e-11
56967	7504	3.71511	13.2714	1.83685	5.23562e-96	Up	4.3963e-98
153768	2339	1.55985	5.56115	1.83398	3.23621e-13	Up	3.82734e-14
604	3662	0.459836	1.63726	1.8321	1.42909e-06	Up	3.14956e-07
7456	4664	0.361046	1.28552	1.8321	1.42947e-06	Up	3.14956e-07
445	1863	1.95839	6.92748	1.82266	5.10966e-13	Up	6.14876e-14
221914	2666	0.421085	1.48658	1.81982	0.000131292	Up	3.7196e-05
3663	2900	0.387107	1.36663	1.81982	0.000131265	Up	3.7196e-05
79090	822	1.59333	5.56321	1.80388	3.90889e-05	Up	1.03576e-05
151556	7473	1.00148	3.4948	1.80307	4.50345e-25	Up	2.56716e-26
54492	6417	1.35581	4.71921	1.79939	7.37438e-29	Up	3.49728e-30
57185	5426	3.91376	13.5782	1.79467	6.5131e-69	Up	8.8197e-71
79695	2752	2.51554	8.71462	1.79257	6.41882e-23	Up	4.13346e-24
3675	5044	1.29829	4.49277	1.79099	1.12728e-21	Up	7.68582e-23
84441	5428	0.465342	1.61006	1.79076	6.58101e-09	Up	1.11921e-09
79864	2929	0.351335	1.21432	1.78923	0.000379725	Up	0.000114697
5118	1651	0.623295	2.1543	1.78923	0.0003798	Up	0.000114697
124751	1964	1.33372	4.60504	1.78776	3.61769e-09	Up	5.99632e-10
217	2076	7.16503	24.72	1.78663	6.65365e-48	Up	1.56594e-49
10903	2879	1.29977	4.48277	1.78613	1.10176e-12	Up	1.35773e-13
115294	4186	3.35228	11.5313	1.78234	5.85634e-45	Up	1.53759e-46
4843	4206	0.266907	0.918119	1.78234	0.000206942	Up	6.01944e-05
1363	2460	7.68183	26.3141	1.77632	8.97508e-60	Up	1.52849e-61
727910	5901	2.37801	8.14555	1.77626	1.43987e-44	Up	3.87404e-46
10090	4396	1.36198	4.64647	1.77043	2.50439e-19	Up	1.97259e-20
51141	2592	6.56878	22.3865	1.76893	2.32782e-53	Up	4.91414e-55
201895	1683	4.89155	16.6652	1.76847	3.6313e-26	Up	1.93042e-27
26232	1724	5.80624	19.7466	1.76593	1.58136e-31	Up	6.65796e-33
81575	4752	0.905586	3.07943	1.76574	4.72927e-14	Up	5.27152e-15
10501	3961	1.93668	6.5678	1.76183	3.23165e-24	Up	1.93391e-25
388650	2599	3.81547	12.8639	1.7534	1.11943e-30	Up	4.8786e-32
79800	5929	0.915155	3.08515	1.75325	3.54765e-17	Up	3.18032e-18
6513	3687	6.92688	23.3451	1.75284	8.17833e-78	Up	8.89842e-80
8614	5361	0.680561	2.29363	1.75284	7.80325e-12	Up	1.01792e-12
25809	1877	4.98407	16.7835	1.75165	6.507e-29	Up	3.06284e-30
3953	5142	1.78296	5.98819	1.74784	3.3957e-28	Up	1.65257e-29
534	1603	0.641959	2.15541	1.74741	0.000592574	Up	0.000185015
10046	4608	0.791773	2.64639	1.74087	1.2183e-11	Up	1.61446e-12
137075	1972	0.616715	2.06128	1.74087	0.000176429	Up	5.08702e-05
84996	828	1.4688	4.90924	1.74087	0.000176356	Up	5.08702e-05
54795	4103	2.07486	6.93492	1.74087	5.6479e-26	Up	3.03586e-27
23500	6252	0.194524	0.650168	1.74087	0.000176392	Up	5.08702e-05
863	4372	0.278171	0.929746	1.74087	0.00017632	Up	5.08702e-05
24139	2910	0.867999	2.89848	1.73953	2.52112e-08	Up	4.53954e-09
10566	3027	0.432677	1.44358	1.73829	9.62015e-05	Up	2.6771e-05
645	874	5.56596	18.4872	1.73182	4.945e-15	Up	5.126e-16
1942	1590	1.1179	3.70694	1.72943	4.71589e-06	Up	1.10905e-06
388403	5242	0.785243	2.59772	1.72604	9.36305e-13	Up	1.1472e-13
80235	2721	0.790765	2.61429	1.7251	4.31298e-07	Up	8.87794e-08
9411	9121	0.24616	0.813327	1.72424	2.37563e-07	Up	4.73272e-08
84265	1191	8.56176	28.157	1.71752	6.58181e-30	Up	2.95794e-31
57544	4651	1.7097	5.61528	1.71561	1.89265e-23	Up	1.17962e-24
1944	1782	5.45977	17.8493	1.70896	3.23922e-28	Up	1.57259e-29
25841	4919	0.323311	1.05361	1.70434	2.43737e-05	Up	6.27684e-06
55640	3669	0.280474	0.91401	1.70434	0.000918757	Up	0.000296636
10384	3019	0.619748	2.01963	1.70434	4.01597e-06	Up	9.34946e-07
57575	5384	0.364891	1.1891	1.70434	2.20675e-06	Up	4.96782e-07
90362	4368	0.40693	1.3261	1.70434	7.30127e-06	Up	1.76153e-06
155382	1609	2.03498	6.63159	1.70434	5.03212e-10	Up	7.67718e-11
145407	3082	1.03204	3.3632	1.70434	9.17598e-10	Up	1.43193e-10
576	5434	2.11755	6.90067	1.70434	5.43247e-33	Up	2.1266e-34
221895	3210	0.816021	2.65925	1.70434	3.33591e-08	Up	6.08556e-09
64838	1697	2.26022	7.3656	1.70434	1.37927e-11	Up	1.83675e-12
54762	3770	2.60553	8.4909	1.70434	2.76416e-28	Up	1.33541e-29
57161	5755	0.438901	1.43029	1.70434	6.0912e-08	Up	1.13893e-08
84073	3207	0.466734	1.52099	1.70434	4.44959e-05	Up	1.18745e-05
6505	3757	2.16634	7.05966	1.70434	1.37558e-23	Up	8.5084e-25
57216	5355	2.46325	8.02723	1.70434	1.04475e-37	Up	3.42258e-39
221481	1184	0.869139	2.83235	1.70434	0.000918925	Up	0.000296636
170850	3854	0.291285	0.949239	1.70434	0.000502732	Up	0.000155062
11037	5651	1.58926	5.16109	1.69932	9.65497e-26	Up	5.27538e-27
7102	1816	5.5636	18.0188	1.69541	1.08816e-28	Up	5.19918e-30
163702	4563	0.922593	2.98428	1.69361	1.91855e-12	Up	2.41194e-13
253559	9580	7.80243	25.225	1.69286	2.10796e-207	Up	4.986e-210
3097	9732	0.624827	2.0153	1.68947	1.82977e-17	Up	1.60677e-18
9619	3142	0.863456	2.78149	1.68766	2.83915e-08	Up	5.12898e-09
93129	2205	1.95163	6.2678	1.68328	1.62872e-12	Up	2.03602e-13
3339	14294	0.58903	1.89109	1.68281	1.31152e-23	Up	8.09668e-25
51171	1277	4.3955	14.0853	1.68009	5.6739e-16	Up	5.51252e-17
84460	3489	0.290246	0.929261	1.67881	1.12668e-05	Up	2.78688e-06
8908	3411	2.49579	7.98432	1.67767	1.11256e-23	Up	6.8421e-25
401399	3562	0.472745	1.51205	1.67737	2.06053e-05	Up	5.26008e-06
9788	5010	3.09969	9.89844	1.67508	2.31995e-42	Up	6.65352e-44
2781	3225	5.13443	16.3854	1.67414	4.71877e-45	Up	1.23334e-46
3679	4150	0.360678	1.15089	1.67397	6.8627e-05	Up	1.88216e-05
2281	1016	7.4583	23.705	1.66827	7.02123e-21	Up	5.01546e-22
51191	3525	1.06157	3.37296	1.66781	9.249e-11	Up	1.32355e-11
400961	6300	2.16801	6.88766	1.66765	6.4665e-37	Up	2.16812e-38
83449	3690	0.329583	1.04651	1.66687	0.000424548	Up	0.00012919
66004	4967	0.244849	0.777453	1.66687	0.000424631	Up	0.00012919
23043	5816	1.23855	3.93136	1.66637	7.74592e-20	Up	5.88582e-21
8974	2588	7.62722	24.1881	1.66507	7.58967e-53	Up	1.62466e-54
10420	3093	0.362952	1.14993	1.6637	0.000773903	Up	0.00024671
9473	2723	1.23681	3.91856	1.6637	1.01909e-09	Up	1.59574e-10
84852	1828	0.61412	1.9457	1.6637	0.00077376	Up	0.00024671
4121	4139	0.655467	2.06238	1.65371	6.72909e-08	Up	1.26417e-08
170961	4041	0.439859	1.38312	1.65281	1.73465e-05	Up	4.39124e-06
694	4704	2.20752	6.93462	1.65139	1.41017e-27	Up	7.04624e-29
201456	1767	1.95891	6.15364	1.65139	8.61247e-10	Up	1.33839e-10
64077	1703	1.97759	6.20588	1.64989	1.56455e-09	Up	2.49518e-10
84818	2641	1.27521	4.00175	1.64989	1.56397e-09	Up	2.49518e-10
54843	4807	0.350305	1.09929	1.64989	3.16863e-05	Up	8.29116e-06
57577	3996	1.21738	3.81461	1.64776	2.52235e-13	Up	2.95176e-14
8916	4894	1.31897	4.13213	1.64748	2.23491e-17	Up	1.97443e-18
25789	1712	2.78686	8.72566	1.64662	4.57052e-13	Up	5.48106e-14
55357	3330	0.955175	2.99066	1.64662	5.16452e-09	Up	8.68236e-10
4084	5630	0.398796	1.24545	1.64294	1.33145e-06	Up	2.9202e-07
2710	4590	0.326104	1.01843	1.64294	0.000106088	Up	2.96916e-05
5033	2953	32.0285	100.004	1.64263	1.02803e-242	Up	1.82371e-245
57593	2931	1.72356	5.37404	1.64061	1.16592e-13	Up	1.33338e-14
339416	2671	0.525371	1.63598	1.63875	0.00019443	Up	5.63364e-05
94241	5666	3.1701	9.84647	1.63508	5.87596e-46	Up	1.4663e-47
7077	3670	9.66099	29.988	1.63414	5.5925e-90	Up	5.05974e-92
2842	1743	0.751413	2.3321	1.63395	0.000355941	Up	0.000107113
55876	1646	0.738859	2.28432	1.62839	0.000649999	Up	0.000204136
115273	1149	1.05845	3.2724	1.62839	0.000649876	Up	0.000204136
9945	3011	2.39237	7.39125	1.62738	1.01965e-18	Up	8.31468e-20
1956	5616	0.633002	1.95426	1.62634	1.10904e-09	Up	1.74445e-10
5071	4073	0.574214	1.77145	1.62527	1.11995e-06	Up	2.43248e-07
135154	526	9.9598	30.7182	1.62491	8.2263e-14	Up	9.34464e-15
80765	1344	1.25291	3.85616	1.62188	4.85202e-05	Up	1.30116e-05
26033	8732	1.44633	4.44564	1.61999	8.61155e-32	Up	3.5595e-33
80256	3045	1.04458	3.20382	1.61688	1.20906e-08	Up	2.10698e-09
55277	2102	1.24616	3.81926	1.6158	2.8678e-07	Up	5.76408e-08
57576	3810	0.540189	1.65368	1.61414	6.71718e-06	Up	1.61107e-06
114904	2954	1.55179	4.74737	1.61319	5.4682e-12	Up	7.08464e-13
8434	4427	1.01433	3.09891	1.61123	1.00086e-11	Up	1.31566e-12
84314	1776	5.58356	17.0513	1.61063	8.66818e-25	Up	5.013e-26
3106	1578	13.2204	40.3136	1.6085	4.14139e-51	Up	9.159e-53
219654	4933	2.01022	6.11829	1.60578	1.32368e-24	Up	7.7334e-26
90102	6144	1.17243	3.55608	1.60078	5.57307e-18	Up	4.74886e-19
90525	2517	0.892024	2.70506	1.6005	3.09928e-06	Up	7.10904e-07
284615	3612	0.621601	1.885	1.6005	3.10008e-06	Up	7.10904e-07
83999	6152	2.98049	9.03557	1.60007	2.04811e-44	Up	5.53478e-46
57732	4161	0.427173	1.29438	1.59937	4.05566e-05	Up	1.07657e-05
219681	2837	0.626531	1.89846	1.59937	4.05475e-05	Up	1.07657e-05
3691	5925	0.521043	1.57792	1.59855	3.3427e-08	Up	6.09992e-09
9252	3883	0.795051	2.40772	1.59855	3.34162e-08	Up	6.09992e-09
9770	5426	2.70687	8.18439	1.59625	1.69202e-35	Up	5.96324e-37
11118	4096	2.74075	8.2865	1.59619	2.51334e-27	Up	1.26774e-28
284034	2767	0.777619	2.35047	1.59582	5.62327e-06	Up	1.33474e-06
57030	2993	0.718902	2.17299	1.59582	5.62467e-06	Up	1.33474e-06
55818	4907	14.5655	43.904	1.5918	2.81089e-169	Up	1.04716e-171
171425	5779	0.857969	2.58493	1.59113	1.75906e-12	Up	2.20624e-13
9315	2304	4.62882	13.9376	1.59027	9.13418e-26	Up	4.98542e-27
205	6998	10.9219	32.8331	1.58793	7.14882e-180	Up	2.3673e-182
9706	9165	2.44978	7.35133	1.58535	5.56837e-53	Up	1.18539e-54
283358	3438	0.571428	1.71438	1.58504	1.85846e-05	Up	4.71786e-06
57718	3868	0.894878	2.67978	1.58235	7.08749e-09	Up	1.2087e-09
64856	4659	1.14454	3.42446	1.58111	3.73025e-13	Up	4.4381e-14
152926	3725	2.00915	6.00179	1.57881	4.97546e-18	Up	4.22198e-19
8792	3133	0.597197	1.78397	1.57881	3.38352e-05	Up	8.88346e-06
84446	3109	2.31696	6.89678	1.57369	2.98041e-17	Up	2.66124e-18
79729	2527	1.66593	4.94635	1.57004	2.10852e-10	Up	3.09838e-11
90668	4615	0.304066	0.902811	1.57004	0.000450677	Up	0.000138127
7461	5563	3.38015	10.0288	1.56899	2.46587e-43	Up	6.8387e-45
338761	2065	1.99334	5.90535	1.56684	3.821e-10	Up	5.75262e-11
246329	1643	1.25266	3.71106	1.56684	1.54554e-05	Up	3.88966e-06
149473	1505	1.36752	4.05135	1.56684	1.5459e-05	Up	3.88966e-06
643641	6913	1.73217	5.13031	1.56646	9.06873e-28	Up	4.49924e-29
10740	5125	0.328569	0.971599	1.56416	0.000112556	Up	3.16084e-05
9699	6797	0.990977	2.93038	1.56416	5.88727e-16	Up	5.72678e-17
1901	3050	0.552104	1.6326	1.56416	0.00011258	Up	3.16084e-05
79948	2357	2.9768	8.79539	1.56298	1.47899e-16	Up	1.39232e-17
285513	6352	1.10458	3.26366	1.56298	1.47806e-16	Up	1.39232e-17
100505783	1743	3.05933	9.03689	1.56261	8.57661e-13	Up	1.0478e-13
57447	2142	2.7515	8.11262	1.55995	5.46473e-14	Up	6.13978e-15
58472	1682	1.94666	5.73961	1.55995	3.53507e-08	Up	6.45932e-09
388389	1272	1.02965	3.03586	1.55995	0.000821076	Up	0.000262622
8448	2089	0.626957	1.84854	1.55995	0.000821228	Up	0.000262622
90113	4040	0.48628	1.43377	1.55995	2.82032e-05	Up	7.31306e-06
9143	2076	2.02784	5.97196	1.55826	3.18489e-10	Up	4.76104e-11
727800	1079	2.94785	8.66465	1.55548	6.41406e-08	Up	1.20309e-08
256472	2546	0.624653	1.83605	1.55548	0.000205603	Up	5.97442e-05
92104	4686	1.2178	3.57821	1.55496	1.81085e-13	Up	2.09986e-14
1832	9730	0.77879	2.28726	1.55432	1.44664e-17	Up	1.26178e-18
11094	2891	1.52089	4.46417	1.55347	1.45972e-10	Up	2.12256e-11
9404	1926	0.971454	2.84919	1.55234	5.11201e-05	Up	1.37632e-05
10580	7226	2.11027	6.18784	1.55201	2.47678e-34	Up	9.19766e-36
1759	3253	1.89805	5.56059	1.55072	2.08499e-14	Up	2.27844e-15
79845	1868	3.60582	10.5538	1.54937	1.35621e-15	Up	1.3417e-16
65012	2446	2.10356	6.14879	1.54747	4.27633e-12	Up	5.49998e-13
54491	7064	0.807844	2.35927	1.54619	2.73324e-13	Up	3.2131e-14
9066	4609	1.5629	4.56403	1.54608	1.55048e-16	Up	1.46237e-17
51361	5865	0.813487	2.37376	1.54498	3.09909e-11	Up	4.22228e-12
22898	5458	0.377083	1.09851	1.54259	2.33667e-05	Up	6.00784e-06
1829	5677	1.30184	3.77701	1.5367	1.07798e-16	Up	1.00078e-17
120892	9239	0.151885	0.439967	1.53442	0.000680271	Up	0.000214488
345895	2858	0.490995	1.42227	1.53442	0.000680144	Up	0.000214488
4987	3391	1.82081	5.27436	1.53442	4.76576e-14	Up	5.31502e-15
283070	2427	1.50329	4.3546	1.53442	1.12253e-08	Up	1.94954e-09
27445	20288	0.207502	0.601072	1.53442	7.23266e-10	Up	1.11713e-10
10788	5769	1.28108	3.69916	1.52984	1.61252e-16	Up	1.5247e-17
730102	3008	0.995223	2.87161	1.52877	3.17161e-07	Up	6.40662e-08
2200	11695	0.62394	1.79868	1.52746	2.9372e-16	Up	2.81024e-17
8987	2468	3.14616	9.05862	1.5257	3.42376e-17	Up	3.06318e-18
146664	4252	0.440033	1.26668	1.52537	7.70056e-05	Up	2.12288e-05
55526	5202	5.21526	15.0029	1.52443	7.32884e-58	Up	1.3348e-59
79993	3902	1.98994	5.7035	1.51913	5.1301e-17	Up	4.65656e-18
6855	2449	4.43116	12.6975	1.51878	2.06594e-23	Up	1.29129e-24
129080	2062	0.998119	2.85841	1.51793	3.51348e-05	Up	9.2413e-06
4053	8568	0.447665	1.28094	1.51671	7.72926e-09	Up	1.32043e-09
727	5480	1.67299	4.78436	1.5159	7.96359e-20	Up	6.07476e-21
116496	6926	4.98416	14.2323	1.51374	3.7773e-72	Up	4.75764e-74
83464	4205	2.80319	7.9992	1.51279	4.1632e-25	Up	2.36828e-26
9783	7233	1.83662	5.24053	1.51266	3.54077e-28	Up	1.72526e-29
84159	7948	0.282489	0.805503	1.5117	1.59964e-05	Up	4.03338e-06
84465	5914	0.253097	0.721693	1.5117	0.000562511	Up	0.000174764
283927	1103	2.03556	5.8043	1.5117	1.60001e-05	Up	4.03338e-06
7869	2989	1.50232	4.2838	1.5117	4.12352e-10	Up	6.23734e-11
79937	5229	0.715632	2.04059	1.5117	1.39533e-08	Up	2.4489e-09
347733	2019	6.85763	19.529	1.50984	3.4014e-29	Up	1.57087e-30
9649	6342	2.18315	6.21713	1.50984	3.39705e-29	Up	1.57087e-30
54414	3038	6.22031	17.6616	1.50556	2.78241e-39	Up	8.72022e-41
4642	5182	2.88849	8.19716	1.50481	3.05291e-31	Up	1.30341e-32
10882	1517	2.22006	6.2969	1.50404	9.94569e-08	Up	1.90668e-08
157777	5114	0.512207	1.4506	1.50185	3.35847e-06	Up	7.73336e-07
5580	2850	2.00232	5.6694	1.50152	2.08501e-12	Up	2.63108e-13
6474	3233	0.954897	2.7032	1.50125	3.92606e-07	Up	8.03042e-08
6487	2549	1.57815	4.46512	1.50047	5.29437e-09	Up	8.91004e-10
56899	4971	0.903329	2.55535	1.5002	6.17623e-10	Up	9.4811e-11
114987	2508	2.05156	5.7942	1.49789	3.30327e-11	Up	4.51218e-12
203228	3233	3.00937	8.48678	1.49575	2.57157e-20	Up	1.90385e-21
29942	2709	1.8648	5.25175	1.49377	5.93261e-11	Up	8.32832e-12
5154	2809	1.86502	5.24567	1.49193	2.73078e-11	Up	3.70596e-12
388324	1574	2.0208	5.6815	1.49135	3.24992e-07	Up	6.57632e-08
83696	4480	2.69377	7.55355	1.48753	1.18946e-24	Up	6.92108e-26
3321	7253	5.8945	16.5189	1.48668	2.79593e-85	Up	2.77758e-87
22821	4220	0.421201	1.17996	1.48616	0.000210598	Up	6.12952e-05
440295	4375	1.15469	3.22865	1.48343	8.83721e-11	Up	1.26097e-11
93145	1899	10.7887	30.1278	1.48158	7.26775e-41	Up	2.15742e-42
79762	2990	6.7582	18.8628	1.48083	2.89894e-40	Up	8.75974e-42
728577	6383	0.469001	1.30549	1.47693	1.0497e-06	Up	2.26936e-07
1291	4246	0.705047	1.96254	1.47693	1.04942e-06	Up	2.26936e-07
79629	1124	3.41245	9.49309	1.47607	2.56886e-08	Up	4.63006e-09
5465	10049	2.15049	5.97653	1.47464	1.42534e-42	Up	4.06254e-44
80853	9178	2.24245	6.22262	1.47244	2.00307e-40	Up	6.02898e-42
6840	8306	0.529364	1.46816	1.47168	2.4571e-09	Up	4.01888e-10
51161	2712	2.00072	5.5457	1.47085	2.77377e-11	Up	3.76758e-12
56895	7889	1.95664	5.42307	1.47073	1.98237e-30	Up	8.7097e-32
7673	1680	1.1137	3.08493	1.46988	0.000173108	Up	4.98104e-05
64283	6369	0.646293	1.78703	1.4673	9.7126e-09	Up	1.67534e-09
10233	1822	3.38878	9.37013	1.4673	1.1968e-12	Up	1.48122e-13
6253	2317	2.30143	6.35955	1.4664	4.99201e-11	Up	6.93704e-12
57338	3997	5.43003	15.0004	1.46597	3.91535e-42	Up	1.12985e-43
729830	4576	0.347545	0.95492	1.45818	0.000688402	Up	0.000217418
80830	10156	0.175017	0.48029	1.45641	0.000313436	Up	9.35432e-05
55076	1564	2.63187	7.21225	1.45436	1.43663e-08	Up	2.52734e-09
129025	2180	1.88818	5.17429	1.45436	1.43712e-08	Up	2.52734e-09
55812	2031	1.15154	3.15221	1.4528	2.93203e-05	Up	7.63046e-06
10382	2318	23.8922	65.3655	1.45199	5.27935e-104	Up	3.96474e-106
23242	5326	2.00241	5.47603	1.45139	1.2523e-20	Up	9.04922e-22
10957	2133	36.3151	99.1915	1.44965	9.34635e-145	Up	4.4767e-147
5164	2712	1.62127	4.42158	1.44743	5.41126e-09	Up	9.13236e-10
55715	2750	1.837	4.98868	1.44131	4.28683e-10	Up	6.49958e-11
1287	6445	3.94816	10.7219	1.44131	3.08266e-47	Up	7.41908e-49
162494	4688	0.638573	1.73415	1.44131	2.29886e-06	Up	5.1915e-07
2644	713	2.36174	6.41369	1.44131	0.000565466	Up	0.000175816
130814	1812	5.98891	16.2639	1.44131	1.25615e-20	Up	9.08448e-22
26059	6138	0.731581	1.98673	1.44131	4.45274e-09	Up	7.45152e-10
83857	8841	0.402097	1.09196	1.44131	2.22382e-07	Up	4.41844e-08
4638	7852	3.88406	10.5219	1.43776	3.78011e-56	Up	7.33178e-58
401145	6205	0.889526	2.40747	1.43641	7.38683e-11	Up	1.04702e-11
84557	1030	3.36057	9.07685	1.43349	3.98552e-07	Up	8.16382e-08
55139	2594	5.04901	13.6331	1.43304	2.25949e-24	Up	1.34011e-25
79781	3250	1.00747	2.72032	1.43304	8.6514e-07	Up	1.855e-07
117583	3639	1.38823	3.74203	1.43058	6.34077e-10	Up	9.74494e-11
81558	2385	2.54961	6.85997	1.42793	1.04867e-11	Up	1.37974e-12
11257	751	4.98274	13.3961	1.42681	1.50167e-07	Up	2.92768e-08
57156	5434	0.619771	1.66439	1.42519	7.10825e-07	Up	1.50815e-07
64093	3716	0.906307	2.43388	1.42519	7.10627e-07	Up	1.50815e-07
64409	3298	0.907711	2.43423	1.42316	3.38911e-06	Up	7.81394e-07
81928	3785	5.23984	13.988	1.4166	1.90856e-35	Up	6.74898e-37
5324	7338	0.586447	1.5649	1.41599	2.11467e-08	Up	3.78142e-09
9563	9117	4.48413	11.96	1.41532	3.77353e-72	Up	4.73058e-74
58473	2391	5.67331	15.1306	1.4152	1.84144e-24	Up	1.08563e-25
254263	1399	2.20671	5.88372	1.41483	2.78047e-06	Up	6.3416e-07
203111	1550	5.06986	13.5058	1.41356	1.61362e-14	Up	1.74711e-15
54842	4797	2.41825	6.44004	1.41311	5.66547e-21	Up	4.0269e-22
2934	2797	7.12419	18.9654	1.41257	2.3015e-35	Up	8.1929e-37
55971	3682	2.94729	7.83825	1.41114	1.29097e-19	Up	9.97752e-21
283209	8519	2.19629	5.83317	1.40921	4.59697e-33	Up	1.79682e-34
2621	2523	0.667427	1.77223	1.40888	0.000832237	Up	0.000266438
79805	4337	1.70406	4.52223	1.40805	1.39295e-13	Up	1.60043e-14
5909	3495	2.97115	7.87965	1.40711	1.10543e-18	Up	9.05342e-20
23148	4778	1.5272	4.04103	1.40383	2.49934e-13	Up	2.92188e-14
4088	6256	2.64682	7.00108	1.40332	4.59535e-29	Up	2.14944e-30
55008	3903	1.27036	3.35874	1.40268	2.44104e-09	Up	3.99118e-10
23030	5675	4.94543	13.0541	1.40033	1.85583e-48	Up	4.30184e-50
57683	10146	1.97318	5.20827	1.40028	8.85124e-35	Up	3.23462e-36
132160	2211	2.07327	5.46944	1.39949	1.16756e-08	Up	2.0312e-09
148327	1747	2.24908	5.93324	1.39949	1.48422e-07	Up	2.8919e-08
55258	2150	1.4359	3.78126	1.39691	4.07158e-06	Up	9.49578e-07
22844	4933	1.11889	2.94584	1.39661	3.47137e-10	Up	5.20162e-11
1047	2828	9.29555	24.471	1.39646	3.92397e-45	Up	1.01864e-46
136895	3609	0.49251	1.29526	1.39501	0.00068038	Up	0.000214482
8654	7005	0.507486	1.33464	1.39501	7.01712e-07	Up	1.48716e-07
56204	4231	3.20607	8.43041	1.3948	1.26561e-23	Up	7.80578e-25
27151	5996	0.374454	0.982994	1.3924	0.000114844	Up	3.22916e-05
2745	1661	2.02759	5.32273	1.3924	1.52541e-06	Up	3.37898e-07
728392	1503	6.47325	16.9707	1.39048	4.47313e-17	Up	4.03642e-18
222962	2910	4.82222	12.6415	1.39041	3.17685e-24	Up	1.89924e-25
3757	4307	2.28067	5.9694	1.38813	3.66408e-17	Up	3.28686e-18
55902	3027	1.35984	3.55859	1.38787	9.93158e-08	Up	1.90339e-08
261729	6932	3.6168	9.45553	1.38644	2.47603e-42	Up	7.1158e-44
63027	6159	1.88347	4.91689	1.38435	5.67215e-20	Up	4.2765e-21
25758	11640	0.618851	1.61511	1.38397	9.56962e-13	Up	1.17364e-13
3155	1617	12.3809	32.3026	1.38354	8.87145e-34	Up	3.3784e-35
114804	4915	2.13178	5.56178	1.38349	4.22177e-18	Up	3.55996e-19
90529	2881	6.23457	16.2608	1.38304	2.28775e-30	Up	1.01056e-31
2048	4869	5.5143	14.3593	1.38074	7.92472e-45	Up	2.10876e-46
18	5586	2.74657	7.14951	1.38021	6.20176e-26	Up	3.34824e-27
4601	3470	9.32814	24.2485	1.37824	1.16131e-53	Up	2.42412e-55
83690	4334	0.669146	1.73511	1.37464	1.29925e-05	Up	3.23294e-06
151636	5768	1.21642	3.15364	1.37438	3.0601e-12	Up	3.8923e-13
55036	4297	0.740222	1.9156	1.37177	4.86246e-06	Up	1.14553e-06
100128285	7300	0.371641	0.96053	1.36992	2.84806e-05	Up	7.39004e-06
26013	3376	1.33011	3.43152	1.36731	4.45927e-08	Up	8.21132e-09
401022	3819	3.42947	8.83432	1.36513	1.06806e-21	Up	7.26944e-23
1896	5296	0.953881	2.4561	1.36449	6.24286e-09	Up	1.05986e-09
100132707	1714	2.5107	6.4625	1.364	9.6957e-08	Up	1.85474e-08
414918	2029	1.75206	4.5076	1.3633	1.48954e-06	Up	3.2916e-07
78987	2712	2.34567	6.03283	1.36283	5.70774e-11	Up	7.98564e-12
441027	1888	3.36942	8.6658	1.36283	5.70533e-11	Up	7.98564e-12
1512	1494	4.25801	10.9512	1.36283	5.71015e-11	Up	7.98564e-12
25924	4884	1.14927	2.95459	1.36223	8.83209e-10	Up	1.37513e-10
439931	2632	0.888592	2.27798	1.35816	0.000136788	Up	3.88904e-05
2192	2947	10.063	25.7933	1.35793	1.87552e-47	Up	4.48058e-49
23580	3121	2.0083	5.14456	1.35707	1.01276e-10	Up	1.45288e-11
84961	10381	2.49625	6.39232	1.35657	1.83814e-41	Up	5.35866e-43
100133941	2194	1.79086	4.58546	1.35642	4.5952e-07	Up	9.48876e-08
158219	3276	0.799581	2.04732	1.35642	5.07239e-05	Up	1.36416e-05
27330	8223	0.352679	0.902147	1.35501	1.89165e-05	Up	4.8077e-06
84649	2485	2.67289	6.82928	1.35334	3.12448e-11	Up	4.25872e-12
3239	2341	0.919125	2.3441	1.3507	0.000300767	Up	8.96022e-05
25816	2015	5.52485	14.0706	1.34868	4.64743e-18	Up	3.93538e-19
11076	6039	0.944959	2.40633	1.34851	1.04687e-09	Up	1.64356e-10
375287	3914	1.19508	3.03773	1.34589	4.32067e-08	Up	7.94844e-09
9465	2943	1.97083	5.00683	1.34509	8.56723e-10	Up	1.33086e-10
155060	3154	0.622882	1.57877	1.34177	0.00065881	Up	0.000207176
347475	1299	2.59264	6.57135	1.34177	4.70948e-06	Up	1.10698e-06
84451	5809	0.338194	0.857195	1.34177	0.000658686	Up	0.000207176
5211	3401	13.5609	34.3618	1.34135	3.07337e-71	Up	3.92554e-73
22864	3974	14.1009	35.6723	1.33902	4.43531e-86	Up	4.35374e-88
116843	2440	2.56882	6.4971	1.33869	2.13803e-10	Up	3.14806e-11
222223	6855	6.07297	15.3581	1.33852	4.86893e-64	Up	7.457e-66
6331	8504	0.53904	1.36228	1.33756	7.65867e-08	Up	1.44877e-08
2534	2650	7.69589	19.4039	1.33419	1.64403e-31	Up	6.93154e-33
7846	1677	99.6873	250.508	1.32938	1.46652e-251	Up	2.34144e-254
55366	5248	2.35304	5.90596	1.32765	3.28056e-19	Up	2.59946e-20
1604	2930	1.75608	4.40475	1.3267	1.55572e-08	Up	2.74328e-09
4082	4304	0.717282	1.79443	1.32291	1.81959e-05	Up	4.6138e-06
84276	3227	1.94234	4.84961	1.32008	4.46085e-10	Up	6.77134e-11
2550	4547	3.64164	9.07373	1.31711	5.68405e-25	Up	3.26368e-26
143098	5207	3.25192	8.09926	1.3165	1.74621e-25	Up	9.6857e-27
653	2207	1.01732	2.53247	1.31578	0.000354911	Up	0.000106698
7059	3176	4.7129	11.7108	1.31315	1.68224e-22	Up	1.10419e-23
2149	3847	6.00652	14.9249	1.31312	2.99502e-34	Up	1.11576e-35
140688	6005	2.66398	6.61681	1.31255	5.85622e-24	Up	3.54954e-25
27165	2636	1.24214	3.08411	1.31202	1.2051e-05	Up	2.98656e-06
7006	3620	0.723599	1.79662	1.31202	0.000106804	Up	2.99046e-05
85315	4758	2.75266	6.83455	1.31202	9.21657e-20	Up	7.06326e-21
26959	2858	9.19798	22.8275	1.31138	9.79185e-39	Up	3.11514e-40
8514	4298	1.15361	2.86091	1.31032	4.88741e-08	Up	9.04016e-09
727936	1547	3.68882	9.13081	1.30758	4.54769e-09	Up	7.61578e-10
901	5489	7.9422	19.6244	1.30504	5.18569e-63	Up	8.12612e-65
339761	4685	0.4393	1.08454	1.3038	0.000772257	Up	0.000246094
730101	3784	3.93092	9.69484	1.30235	6.22565e-22	Up	4.19314e-23
50861	2255	1.07864	2.65883	1.30158	0.000233855	Up	6.85206e-05
388327	1560	2.51868	6.18848	1.29692	1.98419e-06	Up	4.44804e-07
23467	5831	0.673837	1.65564	1.29692	1.98367e-06	Up	4.44804e-07
23096	6004	1.01279	2.48806	1.29668	2.00176e-09	Up	3.23388e-10
7220	4077	3.16655	7.77676	1.29626	5.98229e-19	Up	4.81456e-20
56605	5070	3.06301	7.51637	1.29509	1.46537e-22	Up	9.57506e-24
51148	2714	5.06706	12.4312	1.29475	4.54479e-20	Up	3.40772e-21
221687	3505	2.37547	5.82764	1.2947	1.61748e-12	Up	2.02006e-13
4610	3624	2.40073	5.88865	1.29446	4.93186e-13	Up	5.92896e-14
3202	1657	3.5004	8.58599	1.29446	5.32562e-09	Up	8.96894e-10
6813	1910	2.10612	5.16087	1.29303	1.61305e-06	Up	3.57978e-07
113612	4760	2.63358	6.42605	1.28691	4.07297e-18	Up	3.42726e-19
57449	5221	0.734647	1.79068	1.28539	3.49941e-06	Up	8.08066e-07
200316	4706	3.10114	7.55789	1.28519	7.09451e-21	Up	5.072e-22
84667	1699	3.41387	8.31393	1.28412	7.64494e-09	Up	1.30558e-09
5187	4717	3.19307	7.75571	1.28031	2.52324e-21	Up	1.75766e-22
54756	8736	7.21765	17.5301	1.28024	1.01079e-86	Up	9.74266e-89
146057	5635	3.32035	8.06117	1.27965	3.10578e-26	Up	1.64738e-27
8313	4241	1.78676	4.33706	1.27937	3.61989e-11	Up	4.9618e-12
8722	2032	5.11031	12.4026	1.27916	5.85432e-15	Up	6.09284e-16
8406	1920	1.46173	3.54616	1.27858	0.000101178	Up	2.82516e-05
2535	3834	1.78123	4.32036	1.27828	3.85564e-10	Up	5.80934e-11
154661	4101	0.798411	1.93281	1.2755	2.48611e-05	Up	6.4097e-06
57134	3201	1.46128	3.52389	1.26994	3.82552e-07	Up	7.81572e-08
54981	1476	3.48598	8.39959	1.26876	9.50374e-08	Up	1.8169e-08
252884	2788	0.771762	1.85893	1.26824	0.000898537	Up	0.00028947
4010	5816	1.86587	4.49049	1.26702	2.9851e-15	Up	3.03082e-16
57639	3333	0.785907	1.89034	1.26622	0.000220902	Up	6.4451e-05
10000	7091	9.52529	22.8723	1.26377	5.56603e-90	Up	5.0687e-92
54985	1000	43.7819	105.076	1.26303	1.84769e-58	Up	3.28872e-60
10397	3520	1.14281	2.74262	1.26297	3.30236e-06	Up	7.60026e-07
79777	2057	2.6378	6.32354	1.2614	5.10959e-08	Up	9.4753e-09
780	3877	3.28164	7.8634	1.26073	1.61195e-17	Up	1.41073e-18
54858	7084	1.67716	4.01665	1.25998	2.10392e-16	Up	2.00302e-17
56953	1633	1.4322	3.42264	1.25688	0.000591089	Up	0.000184482
115811	1363	1.7159	4.10064	1.25688	0.000590977	Up	0.000184482
6567	4396	3.29854	7.88282	1.25688	1.0657e-19	Up	8.19236e-21
2217	1893	12.8985	30.8139	1.25638	1.59978e-32	Up	6.4044e-34
4897	6406	4.62936	11.0568	1.25605	2.62217e-39	Up	8.20252e-41
1742	4323	1.64466	3.92569	1.25515	4.20813e-10	Up	6.37528e-11
115	7741	2.52579	6.0256	1.25437	4.10426e-26	Up	2.18428e-27
22901	2770	0.878096	2.09112	1.25183	0.000478998	Up	0.000147316
57662	4201	1.73696	4.13645	1.25183	2.78012e-10	Up	4.13952e-11
143686	1987	4.42566	10.5355	1.25129	3.44572e-12	Up	4.39502e-13
5463	5173	0.84997	2.02339	1.25129	1.43508e-06	Up	3.16446e-07
84293	1773	1.95228	4.6426	1.24977	2.33451e-05	Up	6.0009e-06
3169	3124	4.22237	10.019	1.24661	1.15681e-17	Up	1.00283e-18
5864	1528	2.38775	5.65302	1.24337	1.53314e-05	Up	3.85664e-06
221322	5132	3.37236	7.98	1.24263	1.0122e-22	Up	6.57206e-24
64799	4254	0.747704	1.76774	1.24137	6.22074e-05	Up	1.69359e-05
80709	7387	1.08913	2.57252	1.24001	5.28227e-11	Up	7.35288e-12
10018	5238	3.89349	9.19597	1.23994	1.81367e-26	Up	9.48074e-28
285074	2225	1.93409	4.56725	1.23967	2.51302e-06	Up	5.7004e-07
115557	2614	5.15354	12.1681	1.23947	8.76953e-18	Up	7.57112e-19
7784	1494	3.25613	7.68622	1.23912	5.09817e-07	Up	1.05876e-07
10314	4620	25.6961	60.5768	1.23721	6.30852e-150	Up	2.79782e-152
2185	4748	0.945755	2.22591	1.23486	1.65157e-06	Up	3.67308e-07
60674	651	66.1036	155.476	1.23389	2.39407e-54	Up	4.94076e-56
115817	1495	4.9435	11.6236	1.23345	4.54961e-10	Up	6.90876e-11
92691	3477	0.672641	1.57824	1.23041	0.00083939	Up	0.000268976
5064	2890	10.9736	25.7042	1.22796	8.9852e-40	Up	2.76288e-41
79603	1817	4.99419	11.689	1.22682	5.27019e-12	Up	6.82498e-13
163059	2321	1.85409	4.33456	1.22517	3.55725e-06	Up	8.22474e-07
79600	2040	3.34766	7.82085	1.22417	3.17487e-09	Up	5.23982e-10
53349	4501	3.05532	7.13449	1.22349	1.34283e-17	Up	1.16726e-18
3643	9059	4.87428	11.3635	1.22115	2.24759e-54	Up	4.62516e-56
1486	3152	2.84927	6.64149	1.22092	9.25545e-12	Up	1.21337e-12
196740	6354	0.824497	1.91919	1.21891	3.14215e-07	Up	6.34338e-08
5420	6007	2.61637	6.09017	1.21891	8.23362e-20	Up	6.29048e-21
154442	1725	1.89814	4.41832	1.21891	7.13838e-05	Up	1.96114e-05
10630	2828	2.58026	6.00097	1.21768	1.12197e-09	Up	1.76612e-10
619279	14403	0.987277	2.29306	1.21575	6.64015e-18	Up	5.68954e-19
388341	2785	1.98187	4.59759	1.21401	1.67469e-07	Up	3.2858e-08
55650	2750	5.78315	13.414	1.21381	7.69679e-20	Up	5.83938e-21
51661	2904	3.57581	8.29347	1.21371	2.81416e-13	Up	3.31156e-14
401152	2975	42.8291	99.2644	1.21269	2.97938e-153	Up	1.25088e-155
10133	3597	11.7816	27.2629	1.2104	4.11286e-51	Up	9.0716e-53
100131564	4033	1.2526	2.89771	1.20998	6.69634e-07	Up	1.41244e-07
8912	8097	0.982072	2.27164	1.20983	2.6039e-10	Up	3.85558e-11
143666	2078	1.39561	3.22763	1.20958	0.000236431	Up	6.93872e-05
79575	2114	2.43392	5.62426	1.20838	5.43373e-07	Up	1.13359e-07
3315	914	29.7848	68.8223	1.2083	5.7439e-33	Up	2.2621e-34
7049	6572	2.03557	4.70068	1.20743	1.22725e-16	Up	1.14444e-17
192670	7069	3.48054	8.0216	1.20458	1.16671e-29	Up	5.27782e-31
23114	10351	2.02448	4.66333	1.20381	2.34421e-25	Up	1.31135e-26
11167	3840	25.1662	57.9559	1.20347	3.36622e-114	Up	2.24932e-116
7402	12436	1.84304	4.24103	1.20233	1.43475e-27	Up	7.17758e-29
219749	3736	6.56059	15.0963	1.2023	2.0378e-29	Up	9.29066e-31
11179	2687	10.9323	25.15	1.20197	4.5534e-35	Up	1.64516e-36
100128288	2129	1.88947	4.34361	1.20091	1.32624e-05	Up	3.30246e-06
10203	5006	0.485882	1.11649	1.2003	0.000959538	Up	0.000310654
23646	2424	16.711	38.3176	1.19721	1.29212e-47	Up	3.07156e-49
8425	5163	13.644	31.2757	1.19678	3.07908e-82	Up	3.16812e-84
333	2450	15.1209	34.5512	1.19219	3.46906e-43	Up	9.66192e-45
5569	4215	0.865596	1.97697	1.19153	4.33275e-05	Up	1.15448e-05
9828	7830	0.824396	1.88188	1.19076	2.90216e-08	Up	5.24794e-09
64773	1999	4.67989	10.6756	1.18977	1.57602e-11	Up	2.109e-12
619208	2682	1.81381	4.13002	1.18712	2.00354e-06	Up	4.49496e-07
7070	2413	4.49727	10.2337	1.18621	3.86473e-13	Up	4.60724e-14
10076	5632	3.17263	7.21742	1.18581	5.20108e-21	Up	3.6876e-22
285600	7241	1.93794	4.40672	1.18518	1.10797e-16	Up	1.02993e-17
441194	1738	2.31455	5.26232	1.18497	1.86293e-05	Up	4.7303e-06
6385	2615	1.93184	4.39128	1.18467	1.31836e-06	Up	2.88916e-07
9254	5358	3.59677	8.17446	1.18442	1.5734e-22	Up	1.02995e-23
22920	4120	6.83467	15.5145	1.18267	2.16534e-32	Up	8.70694e-34
57688	5519	2.08494	4.73214	1.18249	8.87951e-14	Up	1.01024e-14
6773	4576	6.46025	14.6569	1.18192	6.51563e-34	Up	2.462e-35
3588	1935	5.46318	12.3941	1.18184	1.02025e-12	Up	1.25306e-13
55893	4807	8.93279	20.2524	1.18091	8.2121e-49	Up	1.88901e-50
3797	5431	6.18391	14.0148	1.18036	2.65754e-38	Up	8.59602e-40
94015	3468	0.944142	2.13909	1.17992	0.000142106	Up	4.05536e-05
22881	5207	2.10207	4.76197	1.17975	4.39275e-13	Up	5.26008e-14
4125	3239	8.60704	19.4834	1.17866	8.05801e-32	Up	3.31164e-33
2556	2785	2.82165	6.38554	1.17827	1.24655e-09	Up	1.97254e-10
11093	4941	0.908813	2.05669	1.17827	6.50211e-06	Up	1.55603e-06
81786	3026	1.11297	2.5187	1.17827	0.000115163	Up	3.23882e-05
168455	4426	1.28934	2.91593	1.17733	3.06102e-07	Up	6.16874e-08
1955	6227	6.15961	13.9205	1.1763	2.76091e-43	Up	7.67328e-45
163486	8388	0.970307	2.19283	1.17628	6.65112e-10	Up	1.02455e-10
115196	3698	1.59376	3.59989	1.17552	2.01134e-07	Up	3.9713e-08
3099	7109	9.0669	20.4701	1.17483	4.96785e-72	Up	6.28656e-74
338799	1521	3.9364	8.88602	1.17466	1.62864e-07	Up	3.18678e-08
9236	7089	1.37245	3.09637	1.17383	1.33717e-11	Up	1.7791e-12
80095	4239	4.28141	9.63712	1.17052	1.07197e-20	Up	7.72078e-22
58512	3587	0.730256	1.64317	1.17	0.000881842	Up	0.000283518
51364	1780	1.52415	3.42544	1.16829	0.000713467	Up	0.000225756
167691	4729	3.77844	8.48814	1.16766	2.80922e-20	Up	2.08146e-21
5325	3425	1.22914	2.75935	1.16668	1.70864e-05	Up	4.32238e-06
65249	4339	1.61704	3.63017	1.16668	1.6108e-08	Up	2.84422e-09
8906	2876	4.91175	11.0243	1.16638	3.4538e-16	Up	3.32084e-17
55809	7580	3.07311	6.89094	1.165	5.15213e-26	Up	2.76328e-27
2232	1936	4.01071	8.97585	1.16219	2.99736e-09	Up	4.92914e-10
51560	5561	10.3796	23.2262	1.162	6.66368e-63	Up	1.04816e-64
7915	5170	1.21236	2.71252	1.16181	1.21216e-07	Up	2.33672e-08
122416	1626	1.95617	4.37484	1.1612	0.000246774	Up	7.26562e-05
4137	6816	9.33314	20.858	1.16017	5.39982e-69	Up	7.28022e-71
58480	4386	1.87699	4.19367	1.15979	1.05081e-09	Up	1.651e-10
2035	5999	23.7035	52.9027	1.15824	4.60801e-153	Up	1.9619e-155
57153	3434	14.4386	32.1968	1.15699	1.34792e-53	Up	2.82162e-55
89876	4449	0.799042	1.78163	1.15685	0.00010545	Up	2.94942e-05
79696	2093	1.69849	3.78713	1.15685	0.000105427	Up	2.94942e-05
4300	3439	6.25668	13.9474	1.15653	1.05934e-23	Up	6.50854e-25
23228	4170	0.919806	2.04705	1.15414	5.55178e-05	Up	1.50391e-05
152485	4197	2.80854	6.24691	1.15333	2.53443e-13	Up	2.9689e-14
340371	3723	4.49788	9.99017	1.15126	1.85917e-18	Up	1.54134e-19
440297	6807	0.934548	2.07512	1.15086	1.36835e-07	Up	2.6532e-08
57580	6633	0.648778	1.44013	1.1504	1.93206e-05	Up	4.91498e-06
10379	1699	5.28599	11.7232	1.14913	2.73047e-10	Up	4.0559e-11
4192	997	11.3537	25.176	1.14888	1.00969e-12	Up	1.23949e-13
23314	5730	3.16735	7.02304	1.14882	7.89926e-20	Up	6.02102e-21
220930	2232	2.09568	4.64398	1.14795	8.29458e-06	Up	2.0154e-06
9145	4447	2.67168	5.91858	1.1475	2.85494e-13	Up	3.36292e-14
4674	2590	1.84212	4.08055	1.14739	6.72526e-06	Up	1.61341e-06
54946	2349	5.13754	11.3778	1.14707	1.87685e-13	Up	2.1775e-14
1974	1905	99.935	221.166	1.14607	1.13294e-199	Up	2.94774e-202
49855	4874	4.26104	9.42405	1.14514	2.15591e-22	Up	1.42401e-23
348110	2128	2.46187	5.444	1.14491	2.35269e-06	Up	5.31584e-07
79744	2384	2.23675	4.94466	1.14447	1.90238e-06	Up	4.259e-07
63826	2477	5.43857	12.0206	1.14421	7.93541e-15	Up	8.38542e-16
121512	8312	0.337648	0.745777	1.14322	0.000804376	Up	0.0002569
80724	4124	3.44805	7.6142	1.14291	1.49053e-15	Up	1.47899e-16
11098	3806	1.49937	3.31084	1.14284	8.21216e-07	Up	1.75694e-07
4248	5102	2.80543	6.19448	1.14276	1.20575e-15	Up	1.19071e-16
80856	5765	10.0448	22.1751	1.1425	1.29147e-60	Up	2.1536e-62
8613	3324	0.872467	1.92604	1.14246	0.000651104	Up	0.00020456
55769	2963	4.8891	10.7919	1.14231	6.37265e-16	Up	6.214e-17
9686	3783	5.56409	12.2762	1.14165	1.59525e-22	Up	1.0452e-23
1945	1276	9.60437	21.1844	1.14124	1.71074e-13	Up	1.98175e-14
80318	1891	7.42075	16.3368	1.13849	3.14372e-15	Up	3.20302e-16
3480	11242	0.940336	2.07003	1.1384	1.06195e-11	Up	1.39848e-12
28971	557	7.55798	16.6024	1.13532	3.31992e-05	Up	8.70668e-06
286144	3842	4.69946	10.3155	1.13425	3.63921e-19	Up	2.89226e-20
100101467	4346	3.18581	6.99143	1.13393	6.6225e-15	Up	6.93148e-16
78990	3873	1.25604	2.75503	1.13318	7.55075e-06	Up	1.82618e-06
7474	5855	1.7416	3.81839	1.13255	3.43355e-11	Up	4.69624e-12
5583	3522	3.10774	6.80938	1.13166	6.32011e-12	Up	8.2108e-13
9600	4248	4.1402	9.06649	1.13084	1.44961e-18	Up	1.19408e-19
23303	8774	2.16445	4.73708	1.13	6.1627e-20	Up	4.65728e-21
60686	2380	2.71219	5.93502	1.12979	2.13498e-07	Up	4.23184e-08
23108	6680	2.1007	4.59426	1.12896	6.03059e-15	Up	6.29056e-16
5336	4263	2.06282	4.50538	1.12703	1.10959e-09	Up	1.74598e-10
4277	2497	3.93386	8.58714	1.12623	1.0968e-10	Up	1.57667e-11
94121	3936	2.56695	5.6026	1.12604	5.83957e-11	Up	8.1908e-12
868	3976	2.6823	5.85294	1.12569	1.64921e-11	Up	2.2128e-12
2549	7926	3.11601	6.79527	1.12483	2.22152e-25	Up	1.24009e-26
254863	490	26.9198	58.6915	1.12448	5.52709e-14	Up	6.21312e-15
26018	4812	1.49697	3.25222	1.11938	5.48137e-08	Up	1.02036e-08
11013	666	5.05681	10.9861	1.11938	0.000312709	Up	9.32894e-05
57763	2198	2.55371	5.54802	1.11938	1.94278e-06	Up	4.35176e-07
147081	2477	2.68152	5.82569	1.11938	1.93858e-07	Up	3.82534e-08
10500	4024	1.27865	2.77792	1.11938	5.56811e-06	Up	1.32033e-06
84749	3766	3.85035	8.365	1.11938	4.051e-15	Up	4.15616e-16
7005	3023	2.10436	4.57178	1.11938	3.64013e-07	Up	7.41544e-08
55793	2851	3.01883	6.55851	1.11938	2.32423e-09	Up	3.79194e-10
602	1864	1.60603	3.48914	1.11938	0.000730447	Up	0.000231388
7579	4243	1.21266	2.63454	1.11938	5.5695e-06	Up	1.32033e-06
79822	5542	0.607693	1.32023	1.11938	0.000312771	Up	9.32894e-05
139818	6638	4.60849	9.98148	1.11496	1.35831e-30	Up	5.94376e-32
57560	4542	9.43337	20.4272	1.11465	1.66849e-42	Up	4.77528e-44
283788	3680	2.4913	5.38482	1.112	9.14471e-10	Up	1.42651e-10
7586	5494	12.1919	26.3394	1.1113	1.496e-65	Up	2.1762e-67
10602	3981	1.99745	4.31399	1.11087	1.40255e-08	Up	2.46324e-09
220	3510	2.26548	4.89288	1.11087	1.40208e-08	Up	2.46324e-09
29767	9186	3.92087	8.46291	1.10998	1.71694e-35	Up	6.06122e-37
80164	4518	6.00482	12.9557	1.10939	6.4614e-27	Up	3.33558e-28
84440	8665	1.70583	3.6708	1.10562	5.6547e-15	Up	5.8784e-16
25943	6855	1.99248	4.28425	1.10448	7.02867e-14	Up	7.9551e-15
23424	3785	7.14299	15.3573	1.10432	1.53306e-26	Up	7.99574e-28
3750	4720	0.911726	1.95922	1.10361	5.13597e-05	Up	1.38308e-05
119	4119	2.95257	6.34054	1.10263	2.04657e-12	Up	2.57894e-13
5372	1295	6.14041	13.1833	1.1023	1.93454e-08	Up	3.44216e-09
2297	2272	3.45875	7.42479	1.1021	2.389e-08	Up	4.28752e-09
2014	850	34.3387	73.526	1.09842	3.10558e-28	Up	1.50587e-29
256435	3259	5.2818	11.2878	1.09566	6.16002e-17	Up	5.63876e-18
23157	4716	23.8837	51.0261	1.09521	3.82586e-106	Up	2.82794e-108
140612	4104	1.3677	2.92186	1.09513	3.69082e-06	Up	8.55102e-07
26502	1796	26.0443	55.6201	1.09464	2.08758e-44	Up	5.66614e-46
55362	3215	16.295	34.7693	1.09338	1.68245e-49	Up	3.82036e-51
10318	3268	10.9066	23.2597	1.09263	7.21798e-34	Up	2.73166e-35
153478	11529	1.21716	2.59144	1.09023	7.89924e-14	Up	8.96378e-15
5498	1777	2.63227	5.60433	1.09023	3.03607e-05	Up	7.92276e-06
80317	2312	1.9827	4.21957	1.08963	3.74987e-05	Up	9.90742e-06
5881	1077	8.16508	17.3615	1.08835	5.49872e-09	Up	9.28322e-10
51351	6404	1.70916	3.63387	1.08822	6.03051e-11	Up	8.46932e-12
80237	2127	3.07878	6.54542	1.08813	6.21344e-07	Up	1.30508e-07
8702	2366	7.15669	15.2045	1.08714	2.18052e-16	Up	2.07724e-17
389840	4633	2.28173	4.84746	1.0871	1.39599e-10	Up	2.02658e-11
55964	4656	10.1869	21.6294	1.08628	3.24109e-44	Up	8.83534e-46
115548	4994	6.48151	13.7557	1.08563	2.20838e-30	Up	9.74188e-32
57658	3046	7.27892	15.4467	1.0855	4.31614e-21	Up	3.04996e-22
220929	3431	2.78117	5.89409	1.08358	1.41016e-09	Up	2.23978e-10
22983	4933	2.93947	6.22129	1.08166	5.19894e-14	Up	5.81964e-15
4077	4995	20.3396	43.0288	1.08101	7.47351e-93	Up	6.4964e-95
81617	3691	2.3318	4.92826	1.07963	1.14967e-08	Up	1.9994e-09
2592	1347	2.36135	4.97922	1.07631	0.000904667	Up	0.000291552
142679	5379	1.46092	3.07943	1.07579	6.18232e-08	Up	1.15669e-08
7782	4290	3.61992	7.62752	1.07526	9.65821e-15	Up	1.02573e-15
9905	4882	6.03617	12.7183	1.0752	3.96696e-27	Up	2.02676e-28
3431	2591	2.85238	6.00079	1.07299	1.76386e-07	Up	3.47224e-08
57205	6550	3.35641	7.05919	1.07258	2.33233e-20	Up	1.71294e-21
2774	4027	2.43925	5.1227	1.07047	1.40742e-09	Up	2.2346e-10
3460	2234	3.68509	7.73304	1.06934	3.64472e-08	Up	6.66614e-09
26035	5043	10.7779	22.6094	1.06884	1.14885e-48	Up	2.65626e-50
85014	875	6.20109	13.0075	1.06875	1.05203e-05	Up	2.59228e-06
57484	4661	1.74618	3.66281	1.06875	4.50396e-08	Up	8.3016e-09
92610	3090	2.63396	5.52504	1.06875	4.5054e-08	Up	8.3016e-09
283991	1604	4.1993	8.80633	1.06839	7.62303e-07	Up	1.62324e-07
84449	3767	2.13575	4.47813	1.06815	5.547e-08	Up	1.03389e-08
4147	4122	0.953212	1.99692	1.06691	0.000227964	Up	6.66326e-05
7114	657	13.6695	28.6148	1.0658	9.30569e-09	Up	1.5991e-09
1397	1236	3.10323	6.49521	1.06561	0.000281177	Up	8.34834e-05
23541	4303	1.17401	2.4561	1.06493	2.45047e-05	Up	6.31346e-06
50854	842	31.2207	65.2935	1.06444	9.48951e-24	Up	5.80784e-25
83591	4840	1.79757	3.75831	1.06403	1.74265e-08	Up	3.08424e-09
4867	2758	2.17087	4.53206	1.06189	4.07746e-06	Up	9.5119e-07
128077	1467	8.16259	16.9715	1.05602	3.93231e-11	Up	5.40864e-12
3217	1377	3.12516	6.49432	1.05525	0.000133059	Up	3.77594e-05
5522	4438	5.05909	10.5102	1.05484	5.27427e-20	Up	3.9734e-21
25861	4079	2.54576	5.28162	1.05288	1.01543e-09	Up	1.5894e-10
10126	1504	3.42108	7.09457	1.05226	2.71174e-05	Up	7.01546e-06
1795	8777	3.43209	7.10897	1.05056	2.84869e-26	Up	1.50259e-27
345462	2605	2.29837	4.75923	1.05012	5.56098e-06	Up	1.31765e-06
1508	3945	16.1254	33.3843	1.04984	1.62646e-54	Up	3.31812e-56
5013	2872	2.76874	5.73212	1.04984	1.27459e-07	Up	2.4616e-08
6451	2090	13.2493	27.4232	1.04948	3.54469e-24	Up	2.13172e-25
8153	4169	5.0938	10.5302	1.04772	1.09773e-18	Up	8.98386e-20
115703	4242	2.27151	4.69537	1.04759	5.39659e-09	Up	9.10442e-10
8303	3307	5.7992	11.9844	1.04723	5.99551e-17	Up	5.47754e-18
28992	1277	3.73618	7.71908	1.04687	6.2815e-05	Up	1.71162e-05
23149	3235	1.47484	3.04707	1.04687	6.28287e-05	Up	1.71162e-05
56898	2936	5.51237	11.3874	1.04669	1.94563e-14	Up	2.12384e-15
6048	1176	14.5577	30.0716	1.04662	3.29059e-15	Up	3.3585e-16
11123	1700	8.36456	17.2756	1.04638	8.66775e-13	Up	1.05996e-13
10509	3814	3.94906	8.15315	1.04585	1.78927e-13	Up	2.07378e-14
51317	7332	10.5902	21.8572	1.04538	1.06513e-65	Up	1.53682e-67
84002	4131	4.73303	9.76607	1.04501	3.5401e-17	Up	3.17146e-18
83463	2662	2.42488	5.0009	1.04428	2.64986e-06	Up	6.0296e-07
23194	4562	5.14715	10.6032	1.04265	2.45726e-20	Up	1.80906e-21
23179	5113	2.28709	4.71039	1.04234	1.35592e-10	Up	1.96601e-11
284716	10583	2.8464	5.85741	1.04113	9.68329e-26	Up	5.29658e-27
84258	2928	2.36433	4.85894	1.03921	1.26238e-06	Up	2.762e-07
5214	2781	3.09482	6.35818	1.03876	5.41567e-08	Up	1.00781e-08
1949	3236	7.42973	15.262	1.03857	1.28949e-20	Up	9.33322e-22
51466	1853	8.33023	17.1105	1.03846	1.428e-13	Up	1.64324e-14
3062	1834	6.47818	13.2983	1.03758	1.21259e-10	Up	1.74815e-11
54828	3626	10.7328	22.0282	1.03732	1.01047e-32	Up	4.02134e-34
84954	1583	3.13216	6.41954	1.03531	5.59561e-05	Up	1.51612e-05
57547	4250	4.27033	8.75139	1.03516	1.11909e-15	Up	1.1038e-16
64780	3661	6.46501	13.2405	1.03423	4.03016e-20	Up	3.01708e-21
80823	4099	1.18679	2.42959	1.03365	6.90579e-05	Up	1.89479e-05
154743	3969	6.10474	12.4946	1.03331	1.5606e-20	Up	1.136e-21
9498	5218	2.88649	5.90097	1.03164	4.46123e-13	Up	5.34472e-14
387921	3572	3.09043	6.31577	1.03115	7.97582e-10	Up	1.23568e-10
254102	5197	1.65609	3.38281	1.03044	7.33997e-08	Up	1.38501e-08
81789	3508	1.33339	2.72303	1.03011	0.00010582	Up	2.96102e-05
54930	1657	10.3318	21.097	1.02994	1.10838e-14	Up	1.18369e-15
9990	7754	7.07001	14.4293	1.02922	5.95763e-45	Up	1.57123e-46
84456	4217	2.55119	5.20517	1.02878	1.49093e-09	Up	2.37248e-10
346157	1596	3.81003	7.76804	1.02775	8.28301e-06	Up	2.01112e-06
8935	3984	11.8817	24.2065	1.02665	1.0888e-38	Up	3.47032e-40
1183	6789	1.4331	2.91886	1.02627	1.09478e-08	Up	1.89812e-09
56100	4599	0.813664	1.65723	1.02627	0.000644058	Up	0.000202194
5165	12795	5.05226	10.2852	1.02557	1.89854e-52	Up	4.12018e-54
55103	5834	12.1068	24.6128	1.02359	5.70213e-57	Up	1.06888e-58
80017	3164	2.27668	4.62499	1.02252	1.23503e-06	Up	2.7007e-07
51062	2821	2.2882	4.64699	1.02208	4.85585e-06	Up	1.14368e-06
50937	8051	4.65954	9.45402	1.02074	1.98988e-30	Up	8.75448e-32
5916	2992	6.28467	12.7366	1.01907	1.1783e-15	Up	1.1629e-16
2948	1441	5.77796	11.7065	1.01868	1.8582e-07	Up	3.66014e-08
5351	3047	30.2114	61.1662	1.01764	5.01273e-73	Up	6.1655e-75
8322	7394	2.50515	5.07144	1.0175	2.20463e-15	Up	2.21754e-16
55857	2329	4.41847	8.94477	1.0175	5.70181e-09	Up	9.63282e-10
51196	7992	1.27591	2.58122	1.01653	7.0254e-09	Up	1.19728e-09
5865	12844	3.81662	7.71417	1.01521	5.14828e-39	Up	1.62263e-40
8728	6506	1.75426	3.54566	1.01519	8.55046e-10	Up	1.32775e-10
32	9260	1.73766	3.51175	1.01504	2.03014e-13	Up	2.36496e-14
26020	3252	13.3768	27.0303	1.01485	1.109e-34	Up	4.07244e-36
10347	6834	3.1211	6.30486	1.01441	1.87573e-17	Up	1.64824e-18
2184	1810	2.1708	4.37926	1.01246	0.000572035	Up	0.000177993
5990	4114	2.5241	5.08847	1.01146	6.23953e-09	Up	1.05892e-09
3660	2302	8.16844	16.466	1.01136	2.14809e-15	Up	2.15812e-16
11080	2250	13.7624	27.7313	1.01079	1.0217e-24	Up	5.92686e-26
6737	1946	2.98056	6.00537	1.01067	2.09988e-05	Up	5.36426e-06
85004	2325	3.86275	7.78004	1.01015	7.84505e-08	Up	1.48541e-08
900	2484	83.872	168.878	1.00972	9.79454e-162	Up	3.76468e-164
8460	2062	6.4424	12.9614	1.00855	4.38042e-11	Up	6.05348e-12
729970	954	5.29534	10.6521	1.00835	8.327e-05	Up	2.30296e-05
23762	4349	3.48477	7.00998	1.00835	1.63224e-12	Up	2.04138e-13
9187	5768	1.93006	3.87599	1.00592	2.13861e-09	Up	3.4714e-10
5509	3481	2.6606	5.34234	1.00572	5.65442e-08	Up	1.05492e-08
83734	2432	6.5778	13.2041	1.00531	4.5369e-13	Up	5.43806e-14
57631	4941	3.97606	7.97998	1.00505	8.01541e-16	Up	7.85378e-17
81618	2123	19.9176	39.9688	1.00483	5.63437e-33	Up	2.2123e-34
6844	2173	8.4381	16.9291	1.00451	8.12424e-15	Up	8.59456e-16
113263	4762	3.71296	7.44768	1.00422	2.5901e-14	Up	2.84572e-15
1112	7907	4.49594	9.0093	1.00279	9.823e-28	Up	4.87926e-29
256302	4787	1.75884	3.52395	1.00256	2.74266e-07	Up	5.49798e-08
23432	2733	5.27144	10.56	1.00234	8.75071e-12	Up	1.14513e-12
10669	1934	7.44925	14.9227	1.00234	8.74676e-12	Up	1.14513e-12
23654	6369	12.779	25.5768	1.00107	3.21786e-62	Up	5.13762e-64
84058	1223	12.6214	25.2599	1.00098	1.58516e-12	Up	1.97875e-13
27063	1994	162.424	8.35802	-4.28046	0	Down	0
1490	2358	215.548	13.8339	-3.96173	0	Down	0
7057	5820	26.3132	1.97306	-3.73728	0	Down	0
1004	8571	0.392934	0.0355692	-3.46558	3.78599e-07	Down	7.73272e-08
2012	2804	40.2029	4.85637	-3.04935	1.09672e-194	Down	3.04806e-197
3491	2295	43.8202	6.90759	-2.66534	5.57994e-151	Down	2.4417e-153
285429	4772	0.470499	0.0851813	-2.46558	0.000768017	Down	0.000244652
146433	1779	4.04914	0.856841	-2.24052	1.55415e-09	Down	2.47492e-10
6121	2608	1.65006	0.350687	-2.23426	5.09928e-06	Down	1.20313e-06
10003	3196	1.46356	0.317964	-2.20255	2.25344e-06	Down	5.0796e-07
399949	800	6.31469	1.39729	-2.17608	9.94192e-07	Down	2.14406e-07
8076	2900	10.3874	2.3478	-2.14545	2.17479e-35	Down	7.729e-37
790952	3153	363.997	84.7328	-2.10294	0	Down	0
2118	2431	13.0841	3.05156	-2.10019	2.35146e-36	Down	8.07876e-38
81848	4992	7.34615	1.81176	-2.0196	8.49662e-40	Down	2.60762e-41
3696	8787	11.9454	2.96063	-2.01248	2.2286e-112	Down	1.52869e-114
1848	2842	12.5744	3.14661	-1.99862	2.76021e-38	Down	8.94444e-40
28984	1126	6.48044	1.6245	-1.9961	1.80382e-08	Down	3.19996e-09
56342	1745	1.60833	0.40765	-1.98016	0.000958428	Down	0.000310238
84517	2017	1.94801	0.503824	-1.95101	7.7148e-05	Down	2.12726e-05
6424	2974	1.98175	0.512549	-1.95101	7.8514e-07	Down	1.67558e-07
51063	1966	3.18816	0.82703	-1.94671	3.45553e-07	Down	7.00668e-08
5999	3480	12.5003	3.38738	-1.88373	5.24004e-43	Down	1.46874e-44
387590	1483	27.1885	7.40061	-1.87728	9.9793e-40	Down	3.08036e-41
9118	3245	171.304	46.9744	-1.86661	0	Down	0
3856	1802	3.06299	0.845904	-1.85637	4.2102e-06	Down	9.84148e-07
80008	1880	3.43352	0.97297	-1.81922	7.97643e-07	Down	1.70415e-07
9383	37027	7.19312	2.04741	-1.81282	1.34469e-247	Down	2.22644e-250
125228	4392	45.0928	12.8415	-1.81208	4.30052e-184	Down	1.37324e-186
3486	2638	36.5977	10.4395	-1.8097	1.01083e-89	Down	9.2649e-92
7980	1203	82.6639	23.6525	-1.80526	4.30915e-92	Down	3.77124e-94
3090	3174	1.76845	0.512269	-1.78751	6.28213e-06	Down	1.49856e-06
55211	2823	5.46791	1.5839	-1.78751	9.19839e-15	Down	9.74722e-16
26585	4150	2.2317	0.661151	-1.75509	5.32411e-09	Down	8.96324e-10
8507	5559	11.3594	3.38189	-1.74798	3.70934e-56	Down	7.17258e-58
284184	560	14.3668	4.3552	-1.72192	9.4337e-08	Down	1.80295e-08
58496	774	8.94415	2.75717	-1.69776	1.10757e-06	Down	2.40298e-07
3399	1288	296.196	92.0746	-1.68568	0	Down	0
51330	1048	29.2793	9.21185	-1.66832	5.89238e-26	Down	3.17424e-27
349408	1660	32.4611	10.2233	-1.66684	5.89641e-45	Down	1.55159e-46
151871	1393	16.3865	5.17955	-1.66161	1.98945e-19	Down	1.55758e-20
399726	2006	26.9554	8.61197	-1.64616	2.46844e-44	Down	6.71446e-46
51421	4984	24.6266	7.99269	-1.62346	6.74303e-98	Down	5.38294e-100
2637	1335	6.09658	1.97914	-1.62313	2.79104e-07	Down	5.60156e-08
138162	731	11.7739	3.89247	-1.59683	1.70741e-07	Down	3.35504e-08
54865	2172	60.343	20.4927	-1.55808	1.66557e-98	Down	1.31977e-100
83858	2466	13.2018	4.49178	-1.55538	6.04242e-25	Down	3.4766e-26
5549	5833	1.6359	0.557497	-1.55305	6.33363e-08	Down	1.18575e-08
163071	2206	38.8029	13.3591	-1.53834	2.46454e-63	Down	3.83286e-65
11147	915	87.621	30.4309	-1.52574	1.16532e-58	Down	2.05348e-60
3397	1234	114.778	40.6815	-1.4964	2.51276e-100	Down	1.97621e-102
27340	9029	30.5447	10.8386	-1.49475	9.77e-195	Down	2.65756e-197
2827	2145	5.88782	2.13192	-1.46558	1.91866e-09	Down	3.08942e-10
7037	5241	56.8696	20.9215	-1.44267	1.20348e-199	Down	3.20244e-202
57099	1551	3.73963	1.37592	-1.4425	9.81362e-05	Down	2.73384e-05
51491	537	68.8131	25.358	-1.44024	2.87801e-25	Down	1.62187e-26
11148	2689	4.17483	1.54945	-1.42996	3.17383e-08	Down	5.77486e-09
79080	2022	65.5134	24.4253	-1.42342	3.80115e-87	Down	3.64134e-89
1678	1459	25.9045	9.68153	-1.41989	2.68422e-25	Down	1.51108e-26
23212	1724	30.0622	11.2585	-1.41694	2.84941e-34	Down	1.05983e-35
541471	809	7.97901	3.01472	-1.40418	5.26762e-05	Down	1.42102e-05
7071	3249	39.5626	14.982	-1.40091	1.42741e-82	Down	1.4518e-84
688	3350	11.5054	4.3682	-1.3972	3.48582e-25	Down	1.97058e-26
1802	2513	23.2668	8.85597	-1.39355	1.2491e-37	Down	4.09942e-39
9136	1588	24.0358	9.15104	-1.39318	7.61973e-25	Down	4.39314e-26
1969	3970	3.15764	1.20307	-1.39212	9.33583e-09	Down	1.60538e-09
5800	6379	3.41705	1.32224	-1.36977	3.14802e-14	Down	3.46802e-15
728489	724	7.23599	2.80722	-1.36605	0.000432739	Down	0.000132066
10436	1072	22.4278	8.72123	-1.36268	1.76329e-15	Down	1.75693e-16
10940	4761	8.5868	3.35109	-1.35749	1.48567e-25	Down	8.18786e-27
55220	2500	8.49443	3.33318	-1.34962	1.35414e-13	Down	1.55424e-14
155370	1734	13.5417	5.33307	-1.34437	7.43226e-15	Down	7.83176e-16
137682	1808	10.4003	4.10307	-1.34185	4.82394e-12	Down	6.22426e-13
8490	5927	33.8564	13.5106	-1.32533	2.59e-118	Down	1.65407e-120
126374	2204	14.7288	5.90178	-1.31941	1.20582e-19	Down	9.31232e-21
23764	2476	3.89166	1.55962	-1.3192	1.77589e-06	Down	3.96428e-07
29078	2411	19.6337	7.88187	-1.31672	3.74316e-28	Down	1.82609e-29
55621	2282	22.5063	9.12899	-1.3018	5.86758e-30	Down	2.63002e-31
2596	2143	7.94507	3.22457	-1.30095	1.59621e-10	Down	2.3248e-11
8573	8298	14.983	6.11099	-1.29385	8.32392e-71	Down	1.07304e-72
9020	4468	8.24957	3.36615	-1.29322	1.55514e-21	Down	1.06858e-22
24147	2701	3.77529	1.54257	-1.29125	1.3073e-06	Down	2.86104e-07
115708	3257	6.08929	2.49607	-1.28661	6.41368e-12	Down	8.34374e-13
199800	2112	4.20802	1.73218	-1.28055	8.09579e-06	Down	1.96375e-06
100506085	4365	1.52168	0.628585	-1.27548	0.00014956	Down	4.2787e-05
143282	2564	4.88917	2.02133	-1.27429	9.03078e-08	Down	1.72167e-08
1647	1398	58.6199	24.2786	-1.2717	1.10769e-45	Down	2.79034e-47
83475	2050	4.51783	1.88371	-1.26205	6.53604e-06	Down	1.56492e-06
64782	3134	15.8207	6.61479	-1.25805	1.68337e-27	Down	8.4512e-29
10785	2155	6.42485	2.68789	-1.25719	2.48948e-08	Down	4.4811e-09
84549	3590	38.9579	16.3047	-1.25663	4.53886e-76	Down	5.15322e-78
83743	2456	46.8898	19.6953	-1.25142	2.36505e-62	Down	3.76204e-64
5373	2340	19.2299	8.07759	-1.25136	7.67621e-25	Down	4.43024e-26
65083	4895	17.984	7.55672	-1.25088	8.58216e-48	Down	2.02996e-49
64147	3603	2.07718	0.874344	-1.24835	6.95998e-05	Down	1.91007e-05
6723	1273	86.2756	36.3218	-1.24812	2.9307e-59	Down	5.1124e-61
5292	2751	11.052	4.69135	-1.23623	8.94511e-17	Down	8.2781e-18
8743	1953	3.54469	1.50897	-1.23209	0.000165653	Down	4.75184e-05
221830	3892	31.4641	13.4468	-1.22644	3.21876e-64	Down	4.83452e-66
51018	7782	14.2094	6.11138	-1.21727	2.15611e-57	Down	3.97792e-59
79693	1871	13.2501	5.70296	-1.21623	1.60994e-13	Down	1.85928e-14
4830	1031	102.534	44.1575	-1.21537	8.97746e-55	Down	1.81025e-56
10969	1514	196.309	84.7068	-1.21258	1.72185e-152	Down	7.43276e-155
51524	1868	22.7367	9.8466	-1.20732	2.89558e-22	Down	1.92456e-23
79711	3606	43.6623	18.9096	-1.20727	2.14267e-80	Down	2.26798e-82
55003	1511	50.6451	22.0594	-1.19903	5.15225e-39	Down	1.62693e-40
84365	1754	68.1631	29.7216	-1.19748	1.99521e-60	Down	3.33892e-62
51473	4708	72.3689	31.6649	-1.19248	3.13415e-170	Down	1.14906e-172
100293516	3356	5.32427	2.3316	-1.19126	1.04053e-09	Down	1.63239e-10
205860	1300	14.9682	6.5663	-1.18874	1.85428e-10	Down	2.71492e-11
9933	2232	31.7704	13.9775	-1.18458	1.57414e-35	Down	5.5385e-37
5971	2297	3.21747	1.41571	-1.1844	0.000159887	Down	4.5836e-05
618	200	616.501	271.329	-1.18406	3.30667e-61	Down	5.41628e-63
26747	3487	12.5826	5.56629	-1.17664	4.33607e-22	Down	2.89738e-23
207107	693	40.3633	17.89	-1.17389	2.28451e-14	Down	2.50052e-15
284098	2255	23.8545	10.5902	-1.17152	1.07118e-26	Down	5.55512e-28
51154	2273	66.8398	29.6861	-1.17092	6.00383e-74	Down	7.1005e-76
4739	4745	2.60247	1.15649	-1.17013	7.83542e-07	Down	1.67124e-07
23481	2690	53.418	23.7998	-1.16638	1.49826e-69	Down	1.97571e-71
10849	3286	4.44125	1.97923	-1.16602	7.30177e-08	Down	1.37737e-08
5908	2126	382.565	170.548	-1.16553	0	Down	0
7866	2129	22.1025	9.88051	-1.16155	3.63227e-23	Down	2.29608e-24
595	4304	38.7767	17.4012	-1.156	1.48932e-79	Down	1.58522e-81
4609	2379	71.923	32.336	-1.15331	2.97389e-81	Down	3.11264e-83
5820	1918	5.41406	2.43722	-1.15148	9.02843e-06	Down	2.20492e-06
25885	6637	18.1266	8.17625	-1.1486	5.83298e-57	Down	1.09685e-58
1958	3136	151.782	68.6981	-1.14366	2.25096e-222	Down	4.52562e-225
92856	1074	52.6986	23.9387	-1.13842	7.81385e-27	Down	4.04762e-28
51388	2328	49.8697	22.7426	-1.13277	8.30933e-54	Down	1.72957e-55
25926	2454	106.284	48.4917	-1.13211	4.71862e-120	Down	2.92978e-122
9704	4390	24.0377	10.9723	-1.13143	7.29618e-49	Down	1.67401e-50
83451	1667	7.07104	3.23091	-1.12998	2.91553e-06	Down	6.66688e-07
54555	1836	20.942	9.57543	-1.12899	2.74642e-18	Down	2.2964e-19
2119	4102	23.7184	10.8508	-1.1282	6.45823e-45	Down	1.71471e-46
91582	952	48.446	22.203	-1.12563	1.1832e-21	Down	8.0741e-23
23195	17400	15.4735	7.09597	-1.12473	1.2804e-122	Down	7.57142e-125
79084	2428	54.443	24.9868	-1.12358	2.29966e-60	Down	3.862e-62
6835	844	23.0552	10.5956	-1.12163	1.27809e-09	Down	2.02396e-10
159371	2428	10.8269	4.98061	-1.12023	1.19325e-12	Down	1.47613e-13
29950	1213	13.111	6.03193	-1.12009	5.11494e-08	Down	9.48824e-09
10514	4585	17.1391	7.89033	-1.11913	5.96325e-36	Down	2.06286e-37
23160	3501	84.92	39.0985	-1.11899	2.75049e-134	Down	1.5126e-136
56652	3684	20.5436	9.48907	-1.11435	2.00075e-34	Down	7.40624e-36
55299	1303	121.193	55.997	-1.11388	5.41044e-71	Down	6.94262e-73
55646	1584	92.4879	42.8554	-1.10979	1.59786e-65	Down	2.33382e-67
6248	1854	3.78442	1.75398	-1.10944	0.000531733	Down	0.000164573
6573	2873	14.3273	6.64977	-1.10739	6.01374e-19	Down	4.84342e-20
9875	10808	11.1659	5.19953	-1.10264	1.45532e-53	Down	3.05504e-55
79930	2354	4.8087	2.24482	-1.09905	7.88346e-06	Down	1.90945e-06
949	2759	38.7224	18.0848	-1.09839	3.41273e-47	Down	8.25384e-49
9904	4496	19.7048	9.22186	-1.09542	4.27931e-39	Down	1.34622e-40
103910	1041	589.794	276.066	-1.0952	1.60998e-267	Down	2.28488e-270
26289	3937	3.84944	1.80683	-1.09119	2.08539e-07	Down	4.1286e-08
56915	1006	13.763	6.46497	-1.09008	7.666e-07	Down	1.63284e-07
642475	3251	2.99271	1.40663	-1.08921	4.43992e-05	Down	1.18461e-05
58477	2880	21.8286	10.268	-1.08806	1.09644e-27	Down	5.45918e-29
4234	1311	12.9872	6.12363	-1.08464	3.89299e-08	Down	7.12944e-09
55703	4286	11.3501	5.35847	-1.08281	1.82726e-21	Down	1.2588e-22
64216	1799	27.8209	13.1616	-1.07983	5.77606e-22	Down	3.88008e-23
90353	2107	4.17361	1.97744	-1.07766	0.000130218	Down	3.68454e-05
124044	2388	7.09076	3.36184	-1.07669	5.17086e-08	Down	9.60726e-09
9319	2408	71.3287	33.8456	-1.07551	5.96097e-73	Down	7.36706e-75
146691	5825	14.2615	6.80383	-1.06771	3.04175e-35	Down	1.0882e-36
79707	6728	23.9578	11.449	-1.06527	1.89779e-67	Down	2.626e-69
9188	4153	119.433	57.087	-1.06497	1.37496e-206	Down	3.33352e-209
23246	2422	24.5658	11.7481	-1.06422	2.34212e-25	Down	1.31156e-26
7015	4018	3.91154	1.87157	-1.06349	2.24833e-07	Down	4.46848e-08
27000	2212	71.9818	34.5016	-1.06097	3.34374e-66	Down	4.78496e-68
22984	6416	51.4268	24.6609	-1.06029	1.39841e-136	Down	7.44232e-139
9221	3936	85.2797	40.8964	-1.06023	6.48372e-139	Down	3.29726e-141
729991	1515	4.75474	2.28061	-1.05995	0.000735247	Down	0.000233126
317781	4738	7.81895	3.75342	-1.05877	5.23304e-16	Down	5.06872e-17
23590	1679	10.1964	4.90252	-1.05647	7.10154e-08	Down	1.33834e-08
3949	5292	18.2081	8.75648	-1.05616	4.64917e-40	Down	1.41584e-41
388796	1186	26.6612	12.8526	-1.05268	1.11261e-13	Down	1.27176e-14
26515	2861	17.0033	8.205	-1.05124	1.67997e-20	Down	1.22389e-21
114034	2408	9.16862	4.43116	-1.04902	8.82889e-10	Down	1.37516e-10
27166	1287	119.719	58.0355	-1.04465	1.66144e-62	Down	2.633e-64
285958	837	17.7713	8.6202	-1.04376	7.50207e-07	Down	1.59615e-07
5699	1019	9.45609	4.58742	-1.04356	9.18698e-05	Down	2.55384e-05
126382	1316	12.0849	5.86871	-1.04209	3.06667e-07	Down	6.18194e-08
344787	3210	8.07278	3.92556	-1.04017	3.58393e-11	Down	4.90828e-12
56902	1994	35.7033	17.3786	-1.03875	4.91578e-29	Down	2.30804e-30
283596	1972	6.97363	3.40112	-1.0359	2.43999e-06	Down	5.52752e-07
3692	1259	47.63	23.2462	-1.03488	1.87528e-24	Down	1.10669e-25
100289019	3842	2.16711	1.058	-1.03443	0.000344891	Down	0.000103502
79159	2840	6.88456	3.36352	-1.03339	1.39526e-08	Down	2.44796e-09
9693	6824	117.981	57.646	-1.03326	0	Down	0
3670	2729	4.8678	2.3832	-1.03037	4.1231e-06	Down	9.633e-07
55687	1974	18.8145	9.2149	-1.0298	2.24306e-15	Down	2.25752e-16
28231	2796	11.8444	5.81524	-1.0263	9.61977e-14	Down	1.09731e-14
80324	2014	13.5635	6.66038	-1.02605	1.71776e-11	Down	2.3068e-12
54606	2499	46.3824	22.8129	-1.02373	1.10595e-45	Down	2.7925e-47
10105	2213	53.8563	26.4959	-1.02334	6.35904e-47	Down	1.54172e-48
4839	2729	52.0718	25.6194	-1.02326	8.07048e-56	Down	1.57964e-57
54433	1280	49.1874	24.2144	-1.02242	3.83718e-25	Down	2.17828e-26
10813	2577	63.8194	31.4289	-1.02191	2.4985e-64	Down	3.70838e-66
55127	8497	42.0247	20.7022	-1.02146	4.8383e-139	Down	2.43188e-141
6241	3452	128.646	63.3808	-1.02129	8.53436e-173	Down	3.02798e-175
54107	2422	69.41	34.2374	-1.01957	1.66648e-65	Down	2.4439e-67
8187	2406	22.5129	11.1082	-1.01912	1.20427e-21	Down	8.22498e-23
84812	3237	3.49696	1.72665	-1.01813	2.93266e-05	Down	7.63382e-06
84172	5427	29.253	14.4745	-1.01507	1.86483e-61	Down	3.04354e-63
5245	1826	136.638	67.6177	-1.01488	3.12062e-96	Down	2.6019e-98
55238	2773	5.70145	2.8218	-1.01471	6.12777e-07	Down	1.28527e-07
85360	3254	16.9047	8.36955	-1.01421	8.38901e-22	Down	5.69486e-23
5198	5400	22.175	10.9902	-1.01273	2.36672e-46	Down	5.83598e-48
9816	5613	13.1501	6.51767	-1.01265	7.04801e-29	Down	3.33e-30
26519	684	29.9527	14.8569	-1.01155	1.13217e-08	Down	1.96695e-09
10885	3877	55.6432	27.6267	-1.01014	1.26958e-82	Down	1.28376e-84
374383	6382	2.0522	1.01908	-1.00991	7.11008e-06	Down	1.71288e-06
79922	1851	4.85191	2.41563	-1.00615	0.000271452	Down	8.04516e-05
79736	1357	11.9955	5.99094	-1.00164	5.48414e-07	Down	1.14508e-07
