# Supplementary material for: Spontaneous Cell Detachment and Reattachment in Cancer Cell Lines: An In Vitro Model of Metastasis and Malignancy
Source: Int J Mol Sci. 2021 May 6;22(9):4929. doi: 10.3390/ijms22094929 (PMC8124513; doi:10.3390/ijms22094929)
Supplement: Supplementary file 1 [file ijms-22-04929-s001.zip › Supplementary Tables/Supplementary TableS3_SW620Adh_4d-VS-SW620Fl_3c.xls]

## Sheet: Supplementary TableS3_SW620Adh_
GeneID	Length	SW620_A_4d-Expression	SW620_F_3c-Expression	log2FoldChange(3c/4d)	FDR	Up/Down-Regulation(3c/4d)	Pvalue
441432	564	0.002209	14.2222	12.6525	1.66325e-24	Up	1.02859e-25
7139	1153	0.002209	5.854	11.3718	1.24635e-20	Up	9.40022e-22
56901	1275	0.002209	1.61117	9.5105	1.84627e-06	Up	3.96258e-07
2696	2024	0.002209	1.59491	9.49586	5.87767e-10	Up	8.74516e-11
9235	1157	0.002209	1.52185	9.42821	1.36218e-05	Up	3.2511e-06
219539	1731	0.002209	1.41278	9.32093	1.27497e-07	Up	2.39464e-08
130733	1703	0.002209	0.976488	8.78806	2.64133e-05	Up	6.55714e-06
93145	1899	0.002209	0.927215	8.71336	1.36251e-05	Up	3.2511e-06
2525	2607	0.002209	0.825495	8.54572	9.46244e-07	Up	1.96469e-07
54760	2674	0.002209	0.731647	8.37161	3.60238e-06	Up	7.99212e-07
60484	1795	0.002209	0.653957	8.20966	0.000722164	Up	0.000218844
1188	2618	0.002209	0.597837	8.08021	5.11068e-05	Up	1.32251e-05
7482	2515	0.002209	0.583426	8.04501	9.95498e-05	Up	2.66738e-05
7732	3252	0.002209	0.571526	8.01528	7.01293e-06	Up	1.61193e-06
8913	7834	0.002209	0.149841	6.08389	0.000722024	Up	0.000218844
687	5208	0.0184707	1.05184	5.83153	2.60082e-15	Up	2.5548e-16
54932	2887	0.0333202	1.86358	5.80554	5.04494e-15	Up	5.0654e-16
57453	6899	0.0139434	0.552982	5.30958	1.93149e-10	Up	2.75002e-11
794	1485	0.0647781	2.1738	5.06857	9.55378e-09	Up	1.58659e-09
30846	3601	0.0801407	2.49918	4.96278	2.67701e-23	Up	1.74523e-24
254295	2155	0.0446383	1.2256	4.77906	4.45113e-07	Up	8.89912e-08
84152	1841	0.0522518	1.3815	4.72462	8.40379e-07	Up	1.735e-07
780851	217	0.443297	11.2697	4.66803	1.5859e-06	Up	3.37858e-07
63951	2302	0.0417878	1.06235	4.66803	1.58634e-06	Up	3.37858e-07
375033	4866	0.0395378	0.964943	4.60914	6.29188e-12	Up	7.93004e-13
163175	2906	0.0331024	0.774221	4.54774	5.61522e-06	Up	1.27614e-06
25802	3967	0.0242489	0.542492	4.48361	1.04802e-05	Up	2.4748e-06
11067	2060	0.280181	6.12569	4.45044	1.38808e-30	Up	6.65032e-32
161497	5515	0.0348851	0.727229	4.38173	5.41827e-10	Up	8.03934e-11
9744	2523	0.0381274	0.775435	4.3461	3.65615e-05	Up	9.26126e-06
933	3300	0.0291502	0.592855	4.3461	3.65445e-05	Up	9.26126e-06
8786	2384	0.0403505	0.820647	4.3461	3.6553e-05	Up	9.26126e-06
113451	2210	0.0435274	0.885259	4.3461	3.65699e-05	Up	9.26126e-06
9028	1559	0.0617034	1.19218	4.2721	6.80833e-05	Up	1.78663e-05
7148	13143	0.0219574	0.416799	4.24657	3.47761e-13	Up	3.966e-14
92973	5245	0.0366808	0.690063	4.23363	6.75797e-09	Up	1.10203e-09
25759	2509	0.0383402	0.62381	4.02418	0.000430652	Up	0.00012658
10896	901	0.106765	1.73711	4.02418	0.000430738	Up	0.00012658
2318	9149	0.031543	0.491832	3.96278	1.80084e-10	Up	2.55766e-11
5292	2751	0.27974	4.33812	3.95491	9.28094e-27	Up	5.15032e-28
8938	4691	0.328102	5.06726	3.94899	9.08908e-53	Up	2.20134e-54
6007	2833	0.0339554	0.517938	3.93107	0.000793317	Up	0.000241852
8822	1238	0.0777024	1.18523	3.93107	0.000793165	Up	0.000241852
440689	1875	0.102609	1.51297	3.88216	9.36518e-07	Up	1.94395e-07
716	2850	0.0675056	0.96105	3.83153	1.72093e-06	Up	3.68344e-07
80307	6598	0.087477	1.23055	3.81425	6.49338e-18	Up	5.59978e-19
10319	6107	0.0630067	0.832929	3.72462	2.9531e-11	Up	3.90772e-12
90427	4700	0.28654	3.76715	3.71667	1.24565e-37	Up	4.60592e-39
1236	2207	0.13076	1.68428	3.68714	2.40336e-08	Up	4.15372e-09
2199	4591	0.0419061	0.532679	3.66803	1.04842e-05	Up	2.47452e-06
196883	3720	0.051718	0.6574	3.66803	1.04816e-05	Up	2.47452e-06
285973	4577	0.189154	2.32958	3.62244	1.97982e-22	Up	1.35006e-23
85449	6412	0.0300048	0.366143	3.60914	1.90724e-05	Up	4.6473e-06
79365	3796	0.0506826	0.618469	3.60914	1.90678e-05	Up	4.6473e-06
4776	5672	0.0847986	1.00029	3.56023	4.56711e-12	Up	5.7052e-13
10397	3520	0.929161	10.5324	3.50277	1.40588e-74	Up	2.24796e-76
467	3187	0.362205	4.08228	3.4945	1.92453e-26	Up	1.08157e-27
10144	5858	0.0328424	0.367372	3.48361	6.22382e-05	Up	1.62593e-05
80737	2914	0.165058	1.84632	3.48361	2.77873e-11	Up	3.66882e-12
63930	3366	0.0571572	0.639354	3.48361	6.22522e-05	Up	1.62593e-05
100316904	841	0.457529	5.00156	3.45044	6.62306e-09	Up	1.07925e-09
5742	5093	0.302205	3.28439	3.44203	2.1132e-33	Up	9.0933e-35
8552	1014	0.284602	3.08706	3.43921	8.52846e-07	Up	1.76224e-07
132228	1526	0.126075	1.34616	3.41649	0.00011216	Up	3.02768e-05
151887	4578	0.0420251	0.448721	3.41649	0.000112111	Up	3.02768e-05
8534	2735	0.0703441	0.751095	3.41649	0.000112136	Up	3.02768e-05
54541	1752	5.71024	58.7374	3.36266	2.86196e-199	Up	1.21134e-201
9001	3944	0.073171	0.744076	3.3461	2.75079e-06	Up	6.04136e-07
653399	2070	0.0929425	0.945132	3.3461	0.00020107	Up	5.61924e-05
6097	3084	0.218343	2.18861	3.32535	1.85896e-13	Up	2.06976e-14
27113	1843	0.417561	4.14002	3.30958	4.59125e-15	Up	4.59908e-16
83896	614	1.41003	13.7013	3.28052	2.05156e-16	Up	1.8838e-17
113791	2478	0.116459	1.10532	3.24657	8.8145e-06	Up	2.04986e-06
220004	1558	0.185229	1.75802	3.24657	8.81227e-06	Up	2.04986e-06
378805	2964	0.389456	3.66334	3.23363	9.59823e-21	Up	7.19402e-22
5105	2692	0.46454	4.36053	3.23063	2.37816e-22	Up	1.63148e-23
11012	1289	0.447768	4.09802	3.1941	2.47399e-10	Up	3.55442e-11
5794	3935	0.342246	3.13227	3.1941	3.42138e-23	Up	2.24056e-24
84940	2397	0.24079	2.20373	3.1941	2.47297e-10	Up	3.55442e-11
9246	1642	0.234337	2.14468	3.1941	3.91564e-07	Up	7.75486e-08
10826	2997	0.288875	2.61117	3.17618	6.88607e-15	Up	6.96258e-16
81606	2956	0.39051	3.50779	3.16713	1.7989e-19	Up	1.43819e-20
84446	3109	0.092823	0.81806	3.13965	2.76209e-05	Up	6.87478e-06
3623	1436	0.200966	1.77113	3.13965	2.76144e-05	Up	6.87478e-06
284186	3335	0.0865327	0.762624	3.13965	2.76079e-05	Up	6.87478e-06
54507	4209	0.137128	1.20853	3.13965	7.85671e-10	Up	1.17821e-10
1847	2545	1.92769	16.9505	3.13639	2.08954e-78	Up	3.13228e-80
8639	4040	0.214297	1.86441	3.12104	3.92731e-14	Up	4.16718e-15
8497	5055	0.114179	0.98692	3.11164	1.39919e-09	Up	2.13938e-10
654320	139	2.76822	23.9275	3.11164	1.22787e-06	Up	2.57758e-07
1292	3461	0.500295	4.2961	3.10218	4.27007e-27	Up	2.33698e-28
5864	1528	0.314776	2.6888	3.09457	5.50196e-08	Up	9.9133e-09
222962	2910	0.165284	1.41185	3.09457	5.50017e-08	Up	9.9133e-09
93273	967	3.58122	30.449	3.08787	7.61117e-53	Up	1.83892e-54
374875	1677	0.172085	1.45828	3.08307	4.85719e-05	Up	1.25292e-05
221662	2467	0.116979	0.991297	3.08307	4.85608e-05	Up	1.25292e-05
968	1872	2.15823	18.1847	3.0748	8.89364e-61	Up	1.82463e-62
10628	2953	69.7116	585.999	3.07143	0	Up	0
286006	1686	0.285277	2.32079	3.02418	1.7077e-07	Up	3.24654e-08
59341	3250	1.45033	11.6482	3.00566	4.86022e-66	Up	8.9713e-68
54795	4103	0.211007	1.69274	3.004	1.20828e-12	Up	1.44118e-13
9311	2088	0.230353	1.82712	2.98765	2.99673e-07	Up	5.85394e-08
148898	2879	0.167064	1.32512	2.98765	2.99583e-07	Up	5.85394e-08
100506211	2303	0.417697	3.27062	2.96903	1.69088e-13	Up	1.87467e-14
9254	5358	0.0538609	0.419912	2.96278	0.000149728	Up	4.11662e-05
255394	2243	1.41527	11.0338	2.96278	9.58839e-43	Up	3.13394e-44
3640	810	0.35628	2.77764	2.96278	0.000149696	Up	4.11662e-05
9481	2986	0.354371	2.75183	2.95706	1.32211e-14	Up	1.36244e-15
22861	5623	0.119753	0.904624	2.91726	3.28393e-09	Up	5.1949e-10
55876	1646	2.04547	15.3923	2.9117	5.5194e-43	Up	1.78778e-44
5054	3198	5.3843	40.3765	2.90668	5.36415e-217	Up	2.01814e-219
203228	3233	0.178526	1.33131	2.89865	7.19658e-08	Up	1.31612e-08
9651	4837	0.278424	2.0628	2.88925	3.40064e-17	Up	3.00862e-18
6339	3426	0.112312	0.828025	2.88216	2.02046e-05	Up	4.94098e-06
219699	4998	0.0769872	0.56759	2.88216	2.02094e-05	Up	4.94098e-06
388403	5242	0.311966	2.29531	2.87923	1.56978e-20	Up	1.1895e-21
30008	2096	0.229474	1.68013	2.87217	1.58651e-06	Up	3.37802e-07
144132	14882	0.426616	3.10251	2.86243	1.52122e-76	Up	2.32506e-78
91179	3523	0.081915	0.583095	2.83153	0.000451381	Up	0.000133071
432	1519	0.189985	1.35237	2.83153	0.000451471	Up	0.000133071
155382	1609	0.179358	1.27672	2.83153	0.000451561	Up	0.000133071
23710	1885	1.4289	10.1194	2.82415	1.64003e-31	Up	7.55852e-33
619383	353	2.18007	15.2413	2.80554	2.36082e-09	Up	3.7027e-10
257000	3693	0.338625	2.35746	2.79947	1.24718e-14	Up	1.28083e-15
259173	5224	0.699738	4.86859	2.79862	2.03898e-41	Up	6.82018e-43
378938	8708	246.2	1711.22	2.79712	0	Up	0
388886	1240	0.387885	2.68219	2.78971	4.75994e-06	Up	1.07113e-06
114794	8379	0.20665	1.4243	2.78499	1.06243e-19	Up	8.41898e-21
26140	4160	0.184991	1.26979	2.77906	4.1084e-09	Up	6.55228e-10
1604	2930	0.361144	2.47057	2.7742	3.46219e-12	Up	4.2883e-13
23138	5987	0.0482022	0.326778	2.76114	0.000780732	Up	0.000237602
80162	3270	0.147088	0.987186	2.74664	8.18951e-06	Up	1.89826e-06
28984	1126	0.598018	3.99625	2.74038	8.84838e-08	Up	1.63173e-08
230	1665	2.59988	17.3317	2.73689	8.09853e-46	Up	2.38514e-47
2887	5040	0.171778	1.14513	2.73689	9.64006e-10	Up	1.45641e-10
57593	2931	0.29538	1.93573	2.71223	1.66164e-09	Up	2.56118e-10
29943	3847	0.850181	5.49243	2.6916	4.05899e-33	Up	1.76332e-34
6237	1013	2.75387	17.6715	2.6819	4.73096e-28	Up	2.48632e-29
84662	3705	0.441383	2.82506	2.67818	1.13172e-16	Up	1.02853e-17
79667	2368	0.64997	4.13096	2.66803	1.44233e-15	Up	1.39646e-16
114783	4972	0.174127	1.10177	2.66161	4.90208e-09	Up	7.86996e-10
1397	1236	0.38914	2.45344	2.65644	2.38904e-05	Up	5.89992e-06
346157	1596	0.301364	1.90003	2.65644	2.39018e-05	Up	5.89992e-06
170961	4041	0.119024	0.750422	2.65644	2.38961e-05	Up	5.89992e-06
27122	2769	0.243181	1.51907	2.64309	4.42769e-07	Up	8.84444e-08
23034	6532	0.103088	0.643954	2.64309	4.42899e-07	Up	8.84444e-08
57494	5845	0.131662	0.803322	2.60914	1.03151e-07	Up	1.91738e-08
6911	1830	0.210263	1.2829	2.60914	0.000301704	Up	8.66572e-05
7145	10276	0.102973	0.628279	2.60914	2.63962e-10	Up	3.8048e-11
3299	2622	0.623693	3.76809	2.59493	2.89122e-15	Up	2.85366e-16
8718	1665	0.693301	4.17135	2.58896	6.12323e-11	Up	8.3762e-12
1893	2242	0.471967	2.83603	2.58711	4.49557e-10	Up	6.6095e-11
51168	11876	0.0728999	0.436554	2.58217	2.40968e-08	Up	4.16746e-09
402778	3721	0.206816	1.23558	2.57877	1.75222e-07	Up	3.33634e-08
376497	3562	1.02623	6.09666	2.57066	2.32968e-32	Up	1.04083e-33
4330	7569	0.241474	1.43455	2.57066	1.55032e-16	Up	1.41443e-17
3164	2692	1.32215	7.81261	2.56292	2.95115e-31	Up	1.37573e-32
8909	2474	0.194413	1.14665	2.56023	6.87308e-05	Up	1.80605e-05
221442	4585	0.104902	0.618716	2.56023	6.87001e-05	Up	1.80605e-05
11037	5651	0.0851137	0.502002	2.56023	6.87155e-05	Up	1.80605e-05
4162	3332	1.50125	8.80743	2.55256	3.61304e-43	Up	1.16605e-44
54587	2290	0.168027	0.982483	2.54774	0.000511107	Up	0.000151641
79690	2561	0.150247	0.878519	2.54774	0.000511209	Up	0.000151641
11093	4941	0.155751	0.910701	2.54774	2.96549e-07	Up	5.78942e-08
1302	6425	0.104804	0.609003	2.53875	2.15337e-06	Up	4.67106e-07
10290	10650	0.0903244	0.52355	2.53514	9.46519e-09	Up	1.57076e-09
100130894	2228	2.97913	17.2109	2.53036	1.17174e-55	Up	2.65882e-57
146227	3315	1.47993	8.528	2.52668	3.96751e-41	Up	1.33642e-42
7477	3928	0.587753	3.38688	2.52668	9.7945e-20	Up	7.75568e-21
6512	2677	0.754616	4.34842	2.52668	2.36947e-17	Up	2.081e-18
100131551	3021	0.191054	1.10093	2.52668	1.57644e-05	Up	3.8051e-06
2796	2166	0.26647	1.53551	2.52668	1.57682e-05	Up	3.8051e-06
3770	3120	0.49331	2.82176	2.51603	3.0124e-13	Up	3.41598e-14
84707	1100	0.699604	4.00177	2.51603	4.97824e-07	Up	1.00174e-07
10677	3163	0.152064	0.865948	2.5096	0.000115999	Up	3.14018e-05
5118	1651	0.291325	1.65899	2.5096	0.000116024	Up	3.14018e-05
610	3459	0.417153	2.37554	2.5096	2.18961e-12	Up	2.66574e-13
2906	5109	0.0941432	0.536111	2.5096	0.000115974	Up	3.14018e-05
100129196	2065	0.419254	2.36855	2.49811	1.15304e-07	Up	2.15818e-08
3674	3334	0.115412	0.64549	2.48361	0.000861093	Up	0.000263982
25999	3473	0.276981	1.54914	2.48361	2.69061e-08	Up	4.66756e-09
3137	1580	0.243533	1.36207	2.48361	0.000860927	Up	0.000263982
10900	2047	0.751895	4.20531	2.48361	8.56381e-13	Up	1.00786e-13
9586	8532	0.0450987	0.252235	2.48361	0.000861258	Up	0.000263982
778	6080	0.300611	1.67326	2.47669	6.25171e-15	Up	6.31382e-16
602	1864	0.87732	4.88056	2.47587	1.99078e-13	Up	2.22004e-14
3887	1926	1.1987	6.65346	2.47264	1.37954e-18	Up	1.15076e-19
1294	9169	0.954716	5.281	2.46767	3.67609e-68	Up	6.54786e-70
11346	5397	0.124767	0.688754	2.46475	6.10683e-06	Up	1.39397e-06
9024	3506	0.137187	0.753329	2.45714	0.000195185	Up	5.43526e-05
55062	1939	3.47276	19.0698	2.45714	6.42962e-52	Up	1.60637e-53
11247	1821	0.422605	2.30989	2.45044	1.40556e-06	Up	2.97208e-07
2550	4547	0.76161	4.13056	2.43921	1.77863e-26	Up	9.9748e-28
54800	7331	2.03387	10.9684	2.43105	5.944e-111	Up	5.69556e-113
81629	1330	0.650947	3.45684	2.40884	5.39689e-07	Up	1.09042e-07
51332	11739	0.491671	2.60823	2.4073	4.31909e-42	Up	1.42438e-43
100506548	3881	15.5906	82.4712	2.40322	0	Up	0
3236	1814	0.265148	1.40207	2.40269	0.000324316	Up	9.36286e-05
3750	4720	0.774455	4.08279	2.3983	1.25504e-26	Up	7.0089e-28
24139	2910	1.35533	7.12649	2.39454	1.50824e-28	Up	7.76684e-30
114780	7624	0.176644	0.923809	2.38675	3.57903e-10	Up	5.20096e-11
50617	3152	2.28892	11.9483	2.38407	4.88007e-51	Up	1.24218e-52
9619	3142	1.19402	6.22668	2.38263	8.09532e-27	Up	4.4781e-28
9590	8450	16.894	87.8075	2.37783	0	Up	0
23764	2476	2.02026	10.4695	2.37359	3.80278e-35	Up	1.52683e-36
440044	2377	0.445162	2.30458	2.3721	4.81382e-08	Up	8.61966e-09
441307	3506	0.63106	3.26442	2.37098	6.57954e-16	Up	6.21558e-17
8425	5163	1.99359	10.269	2.36486	5.97304e-71	Up	1.01476e-72
56127	4220	0.136771	0.695411	2.3461	0.000122456	Up	3.33008e-05
22973	1543	0.311716	1.58492	2.3461	0.000538934	Up	0.000160467
136853	2806	0.445667	2.26599	2.3461	4.29971e-09	Up	6.87004e-10
100286844	3109	0.247528	1.25855	2.3461	6.47632e-06	Up	1.48212e-06
492311	2900	0.497563	2.52986	2.3461	2.2828e-10	Up	3.2623e-11
256329	2098	0.229255	1.16565	2.3461	0.00053904	Up	0.000160467
9473	2723	0.282616	1.43696	2.3461	6.47798e-06	Up	1.48212e-06
158219	3276	0.176182	0.895798	2.3461	0.000122482	Up	3.33008e-05
55616	4199	0.114546	0.582407	2.3461	0.000539147	Up	0.000160467
347733	2019	1.57229	7.94585	2.33733	1.20218e-21	Up	8.53704e-23
653075	3471	0.360283	1.80367	2.32374	7.10499e-09	Up	1.16154e-09
314	2681	0.430566	2.15272	2.32186	3.06951e-08	Up	5.35374e-09
128553	12204	0.0788229	0.392759	2.31696	5.67171e-07	Up	1.14928e-07
3892	2091	1.19612	5.94131	2.31242	1.01159e-16	Up	9.15788e-18
3976	3935	1.56455	7.73123	2.30495	9.9446e-40	Up	3.46082e-41
284615	3612	0.346219	1.70618	2.30102	1.16936e-08	Up	1.95912e-09
22898	5458	0.440617	2.16863	2.29918	7.34172e-16	Up	6.95286e-17
83729	2453	0.705878	3.4694	2.2972	1.27019e-11	Up	1.63973e-12
364	1258	0.458802	2.25502	2.2972	0.000202397	Up	5.66464e-05
1850	4491	0.342714	1.67718	2.29096	2.38422e-10	Up	3.41564e-11
4773	3254	0.147811	0.721484	2.28721	0.000887642	Up	0.00027353
11155	5436	0.0884801	0.431881	2.28721	0.000887473	Up	0.00027353
3678	4267	5.16259	25.1258	2.283	4.28604e-137	Up	3.17466e-139
100216545	3615	0.372541	1.81301	2.28291	4.47875e-09	Up	7.16926e-10
348487	1732	0.777562	3.78407	2.28291	4.48039e-09	Up	7.16926e-10
79990	3076	0.437821	2.13069	2.28291	4.48204e-09	Up	7.16926e-10
1577	3330	0.635526	3.08445	2.27899	9.91365e-14	Up	1.08222e-14
4137	6816	0.183472	0.889805	2.27793	1.92353e-08	Up	3.29616e-09
55450	2371	9.29092	44.9292	2.27376	1.52873e-135	Up	1.14131e-137
7052	3937	3.93383	18.8337	2.25931	1.04709e-93	Up	1.21876e-95
51299	2072	0.464264	2.21892	2.25684	1.53825e-06	Up	3.26532e-07
114818	5084	0.189212	0.904326	2.25684	1.53868e-06	Up	3.26532e-07
54206	3144	10.6782	50.9952	2.25569	7.54224e-202	Up	3.10362e-204
3872	1574	0.794499	3.79104	2.25447	3.16508e-08	Up	5.53158e-09
6550	2777	0.450321	2.14875	2.25447	3.16614e-08	Up	5.53158e-09
1030	4001	5.07305	24.2047	2.25436	6.10542e-122	Up	5.02474e-124
153222	7782	1.11252	5.29205	2.25	5.13502e-52	Up	1.27991e-53
22885	4335	2.46314	11.7115	2.24935	5.69707e-64	Up	1.09849e-65
6604	1728	0.668024	3.17013	2.24657	1.35392e-07	Up	2.5501e-08
124602	3670	0.157268	0.746319	2.24657	0.000331725	Up	9.58844e-05
5797	5624	0.769701	3.63525	2.23968	5.00643e-26	Up	2.87242e-27
9496	2470	0.311564	1.46534	2.23363	2.86352e-05	Up	7.15248e-06
79924	4246	0.634356	2.97196	2.22805	2.95673e-16	Up	2.74798e-17
1742	4323	1.37963	6.42637	2.21973	9.99925e-35	Up	4.09704e-36
9901	8901	0.0756509	0.351677	2.21682	0.00012426	Up	3.38208e-05
619207	4918	0.273838	1.27299	2.21682	1.96087e-08	Up	3.36476e-09
163732	1312	1.02648	4.77176	2.21682	1.96155e-08	Up	3.36476e-09
283987	3369	2.56978	11.9046	2.2118	1.28392e-49	Up	3.37378e-51
23162	5653	2.02499	9.37892	2.21151	2.12888e-65	Up	3.96716e-67
6920	1586	1.57698	7.27799	2.20638	9.08801e-15	Up	9.2798e-16
7422	3677	7.06358	32.4031	2.19766	2.71389e-145	Up	1.81872e-147
414918	2029	0.379283	1.73561	2.1941	4.66514e-05	Up	1.19899e-05
1299	2485	5.14849	23.3432	2.18078	2.82891e-70	Up	4.87256e-72
6286	510	19.2391	86.6964	2.17193	2.03825e-53	Up	4.84072e-55
25956	4631	0.581618	2.61927	2.17102	3.46636e-15	Up	3.44578e-16
221416	3638	1.05767	4.73241	2.16168	3.97724e-21	Up	2.9132e-22
114915	1194	8.05658	36.048	2.16168	1.02578e-51	Up	2.57486e-53
3589	2354	0.326918	1.45443	2.15346	7.5734e-05	Up	2.0012e-05
2	4678	0.164507	0.731881	2.15346	7.57508e-05	Up	2.0012e-05
84519	1886	1.37714	6.1203	2.15193	2.44141e-14	Up	2.55608e-15
729359	6353	0.166559	0.739086	2.14971	2.49994e-06	Up	5.46398e-07
139221	4320	0.244942	1.0869	2.14971	2.49927e-06	Up	5.46398e-07
646282	1181	0.488716	2.15356	2.13965	0.000878896	Up	0.00027037
10686	3290	0.263149	1.15958	2.13965	2.84519e-05	Up	7.10168e-06
7869	2989	8.14234	35.7052	2.13262	2.52242e-125	Up	2.0018e-127
92689	4138	0.929875	4.06603	2.12851	2.76475e-20	Up	2.13398e-21
79101	1323	43.5534	189.801	2.12363	6.37614e-293	Up	1.34937e-295
7138	1059	2.2709	9.88372	2.12179	7.24295e-13	Up	8.49006e-14
125050	332	8.69237	37.7142	2.11729	3.44493e-15	Up	3.4184e-16
4035	14905	1.09716	4.75816	2.11662	1.23432e-82	Up	1.72693e-84
10014	5327	1.1196	4.8479	2.11437	1.85211e-30	Up	8.9388e-32
128102	8697	0.221215	0.956053	2.11164	2.45975e-10	Up	3.53252e-11
6776	4314	0.178388	0.770959	2.11164	0.000122375	Up	3.325e-05
8736	5848	0.131594	0.568728	2.11164	0.000122348	Up	3.325e-05
79812	4195	0.343965	1.46907	2.09457	8.25214e-08	Up	1.51644e-08
201895	1683	2.11482	9.00908	2.09085	5.86601e-18	Up	5.0484e-19
84249	4527	2.08243	8.773	2.0748	2.27637e-45	Up	6.8247e-47
113146	18317	0.288844	1.21228	2.06937	1.33512e-25	Up	7.85642e-27
118490	2433	0.316303	1.3268	2.06857	0.00019703	Up	5.49822e-05
122416	1626	0.473287	1.9853	2.06857	0.000196989	Up	5.49822e-05
400242	830	0.927186	3.88927	2.06857	0.000197072	Up	5.49822e-05
339105	2028	0.758939	3.18353	2.06857	5.0135e-08	Up	8.989e-09
5329	1570	2.02194	8.47368	2.06725	1.25085e-15	Up	1.20739e-16
9828	7830	0.257996	1.07441	2.05812	3.87484e-10	Up	5.64678e-11
51646	2639	5.9416	24.687	2.05483	4.02634e-73	Up	6.55632e-75
65981	4544	2.09581	8.6756	2.04946	2.42888e-44	Up	7.53894e-46
2069	4628	0.789851	3.25507	2.04304	2.42216e-17	Up	2.1287e-18
51696	5621	0.804339	3.30653	2.03944	3.57942e-21	Up	2.6176e-22
57538	10936	0.0615736	0.250456	2.02418	0.000844479	Up	0.000258442
8744	1680	0.515333	2.09617	2.02418	0.00011755	Up	3.1877e-05
84206	3398	0.368023	1.49697	2.02418	2.36078e-06	Up	5.139e-07
375719	3180	0.302502	1.23045	2.02418	4.40482e-05	Up	1.12923e-05
23491	3912	0.393438	1.60035	2.02418	1.27548e-07	Up	2.39636e-08
7042	5966	0.112868	0.4591	2.02418	0.000844641	Up	0.000258442
126549	3217	0.209316	0.851412	2.02418	0.000844317	Up	0.000258442
5802	7347	0.78559	3.16884	2.0121	7.18228e-26	Up	4.15036e-27
3718	5449	0.423691	1.70545	2.00907	8.46687e-11	Up	1.17165e-11
10811	1650	0.932805	3.73499	2.00146	2.02993e-07	Up	3.89614e-08
84787	2318	1.28648	5.14848	2.00072	1.48884e-13	Up	1.64629e-14
79957	2117	0.681593	2.72624	1.99993	5.35181e-07	Up	1.08068e-07
256309	2898	0.464713	1.85651	1.99818	1.41974e-06	Up	3.00374e-07
64285	3091	2.89427	11.5195	1.99281	1.09034e-38	Up	3.91628e-40
50649	4258	1.01663	4.04334	1.99176	4.22445e-19	Up	3.45684e-20
487	3570	0.296401	1.17824	1.99101	2.64019e-05	Up	6.55274e-06
440104	3459	3.19817	12.6978	1.98926	1.86049e-47	Up	5.21694e-49
84960	1727	0.557009	2.20905	1.98765	7.00308e-05	Up	1.8435e-05
770	1686	0.570555	2.26277	1.98765	7.00151e-05	Up	1.8435e-05
148229	5104	0.339248	1.34159	1.98353	4.62512e-08	Up	8.24914e-09
8515	5189	0.148307	0.584401	1.97837	0.000499456	Up	0.000148066
80221	2257	0.681935	2.68716	1.97837	3.21973e-07	Up	6.31606e-08
55370	2398	0.320919	1.26458	1.97837	0.000499555	Up	0.000148066
729171	3670	0.550438	2.159	1.97171	3.9916e-09	Up	6.35896e-10
100131564	4033	1.78891	7.00975	1.97028	2.01291e-30	Up	9.72672e-32
6676	1452	0.861255	3.3685	1.96759	5.95844e-06	Up	1.358e-06
7035	3927	0.78387	3.06392	1.96669	2.25319e-13	Up	2.52724e-14
26579	2305	0.500801	1.95218	1.96278	1.57324e-05	Up	3.79552e-06
2634	2595	0.88967	3.46803	1.96278	3.40157e-10	Up	4.93908e-11
3590	1776	0.64997	2.53366	1.96278	1.57362e-05	Up	3.79552e-06
282763	1458	1.51749	5.90416	1.96005	8.99296e-10	Up	1.356e-10
51380	2709	1.63344	6.3553	1.96005	1.02898e-18	Up	8.51082e-20
79789	12750	0.211253	0.82093	1.95829	1.09427e-11	Up	1.41006e-12
83897	749	5.00885	19.4597	1.95794	6.19409e-16	Up	5.83324e-17
493	8911	0.77725	3.01883	1.95754	9.6774e-29	Up	4.95504e-30
89849	2160	0.489885	1.90208	1.95706	4.16202e-05	Up	1.0643e-05
27439	5043	0.209826	0.814691	1.95706	4.16297e-05	Up	1.0643e-05
266727	8907	0.108	0.417335	1.95018	0.000111058	Up	2.99598e-05
10957	2133	12.6276	48.7042	1.94746	2.02113e-108	Up	2.00794e-110
22983	4933	0.448509	1.72521	1.94356	1.42485e-09	Up	2.18112e-10
25981	13126	0.593619	2.28046	1.94171	1.46129e-31	Up	6.71758e-33
1513	1825	0.685228	2.62643	1.93845	9.38881e-06	Up	2.19556e-06
201158	4244	0.294661	1.12941	1.93845	9.39117e-06	Up	2.19556e-06
5971	2297	0.795697	3.02364	1.926	6.85926e-08	Up	1.2508e-08
119385	3155	0.335389	1.27121	1.9223	6.57082e-05	Up	1.72121e-05
57216	5355	0.395201	1.49791	1.9223	5.922e-09	Up	9.61528e-10
339451	2581	0.819954	3.10784	1.9223	5.91985e-09	Up	9.61528e-10
64332	3934	0.268976	1.01949	1.9223	6.57229e-05	Up	1.72121e-05
6876	1574	1.52788	5.77978	1.91948	5.03868e-10	Up	7.45242e-11
27175	1841	1.46305	5.52602	1.91726	4.31652e-11	Up	5.81338e-12
286204	5641	0.2899	1.09249	1.91399	4.7547e-07	Up	9.54238e-08
376940	11557	1.19027	4.46912	1.9087	9.73128e-53	Up	2.3626e-54
4356	2851	0.438633	1.64694	1.9087	1.4733e-05	Up	3.53624e-06
60674	651	113.632	423.892	1.89933	5.88336e-278	Up	1.41801e-280
666	2617	0.330821	1.23351	1.89865	0.000464429	Up	0.000137082
338799	1521	1.8341	6.81725	1.89412	4.03362e-11	Up	5.42052e-12
1960	4342	1.10773	4.10029	1.88811	2.00681e-18	Up	1.68699e-19
79905	4524	3.23203	11.9357	1.88477	3.47943e-54	Up	8.12024e-56
23015	6526	0.397989	1.46897	1.884	2.80217e-10	Up	4.0457e-11
57161	5755	0.267442	0.98586	1.88216	1.96092e-06	Up	4.22938e-07
90634	3051	0.504467	1.8596	1.88216	1.96145e-06	Up	4.22938e-07
5338	3489	1.90241	6.98122	1.87565	1.07902e-24	Up	6.6412e-26
23285	4569	0.694781	2.54776	1.8746	3.20068e-12	Up	3.94746e-13
283981	2188	0.43965	1.60949	1.87217	0.000273808	Up	7.80008e-05
2273	2906	3.37644	12.3539	1.87139	6.52893e-36	Up	2.5408e-37
100093630	653	10.1646	37.0013	1.86402	2.65325e-24	Up	1.66267e-25
3097	9732	1.32452	4.81467	1.86197	2.37884e-46	Up	6.8662e-48
6261	15391	0.0875016	0.317787	1.86068	1.36406e-05	Up	3.25638e-06
284454	1774	2.00633	7.27869	1.85912	2.55355e-13	Up	2.87914e-14
5324	7338	1.96638	7.11863	1.85605	2.24866e-51	Up	5.68412e-53
8398	3239	0.801877	2.8993	1.85425	6.83497e-10	Up	1.02097e-10
283970	4298	4.05104	14.589	1.84851	3.30378e-61	Up	6.7004e-63
27295	2853	1.31498	4.73162	1.8473	9.00502e-14	Up	9.78266e-15
26959	2858	5.45265	19.5437	1.84167	2.6193e-54	Up	6.0513e-56
80830	10156	0.956651	3.41931	1.83764	6.22707e-34	Up	2.61734e-35
5152	2103	2.19562	7.81453	1.83153	2.10566e-16	Up	1.93471e-17
79846	3909	0.59061	2.10207	1.83153	1.23808e-08	Up	2.08154e-09
3133	2679	9.22816	32.8261	1.83073	1.67208e-84	Up	2.2411e-86
728730	2517	1.03189	3.65323	1.82388	1.65859e-09	Up	2.55452e-10
8714	5183	6.27322	22.1952	1.82297	9.06401e-110	Up	8.84502e-112
354	1906	1.05987	3.74656	1.82168	1.43104e-07	Up	2.7004e-08
653641	5379	0.232486	0.818359	1.81559	5.54982e-05	Up	1.44235e-05
100133991	1260	0.839802	2.95016	1.81267	0.000249892	Up	7.08206e-05
284702	5079	2.17808	7.64619	1.81168	3.87354e-37	Up	1.44822e-38
20	8171	2.2486	7.86544	1.8065	8.64538e-61	Up	1.76862e-62
91947	4074	3.56542	12.4618	1.80536	4.09818e-48	Up	1.12747e-49
11076	6039	0.812381	2.83469	1.80296	1.04244e-16	Up	9.44326e-18
3695	2798	7.49486	26.046	1.79709	2.29101e-68	Up	4.06728e-70
200958	6462	0.253068	0.877998	1.79469	4.34036e-06	Up	9.73908e-07
1571	1667	0.577058	1.99515	1.78971	0.000659803	Up	0.000198938
57658	3046	9.22163	31.8256	1.78709	4.55357e-90	Up	5.62136e-92
84981	2659	0.759724	2.612	1.78161	3.4127e-07	Up	6.71064e-08
54328	4265	0.360874	1.23853	1.77906	1.13284e-05	Up	2.68376e-06
51162	1571	1.46957	5.04361	1.77906	4.5685e-08	Up	8.1401e-09
6804	2138	2.15968	7.41208	1.77906	2.92399e-15	Up	2.88772e-16
56917	2174	1.76993	6.07445	1.77906	7.32443e-13	Up	8.58988e-14
85028	758	8.62968	29.5528	1.77592	3.41359e-21	Up	2.4883e-22
346606	1420	0.745177	2.54886	1.7742	0.000384696	Up	0.000112372
4616	1393	6.35319	21.699	1.77208	3.18008e-28	Up	1.65631e-29
29125	2262	3.44467	11.7628	1.77179	6.10695e-25	Up	3.71924e-26
388335	3092	0.56	1.89821	1.76114	3.93061e-06	Up	8.77576e-07
7586	5494	20.6784	70.0452	1.76016	0	Up	0
678655	2364	2.27874	7.69659	1.75598	4.19294e-17	Up	3.7293e-18
220213	3125	0.892694	3.00507	1.75116	3.27181e-09	Up	5.17188e-10
7436	3646	1.10812	3.72933	1.7508	6.02063e-13	Up	7.02188e-14
253868	3610	0.959291	3.22458	1.74907	3.41356e-11	Up	4.54512e-12
122622	1826	1.89652	6.37498	1.74907	3.41506e-11	Up	4.54512e-12
6482	6971	0.317386	1.06648	1.74854	1.81895e-07	Up	3.47194e-08
84645	1988	1.59681	5.36343	1.74797	2.55315e-10	Up	3.67416e-11
9783	7233	0.505382	1.69054	1.74203	1.17798e-11	Up	1.51861e-12
50944	6643	0.405461	1.35474	1.74038	8.48741e-09	Up	1.40002e-09
56605	5070	0.664072	2.21882	1.74038	8.84132e-11	Up	1.22503e-11
10396	8270	0.162846	0.544108	1.74038	7.72929e-05	Up	2.04512e-05
51477	2427	1.54579	5.15909	1.73877	6.93005e-12	Up	8.77918e-13
219749	3736	0.7467	2.48742	1.73605	5.00567e-09	Up	8.06274e-10
94241	5666	0.696085	2.31345	1.73271	2.40256e-12	Up	2.93488e-13
677822	127	20.451	67.7816	1.72872	2.20277e-08	Up	3.7889e-09
30812	3049	2.11384	6.9941	1.72627	1.82088e-19	Up	1.4579e-20
2564	3167	1.45797	4.81847	1.72462	3.87304e-14	Up	4.10504e-15
26873	4052	0.474805	1.56919	1.72462	2.077e-06	Up	4.49318e-07
100130691	5223	0.221012	0.730428	1.72462	0.000345202	Up	0.000100064
55323	2065	6.38198	21.0801	1.72381	8.15882e-39	Up	2.9065e-40
10848	3122	3.35852	11.0918	1.7236	4.95776e-31	Up	2.3403e-32
3046	816	8.60573	28.4113	1.7231	4.88391e-21	Up	3.60314e-22
10439	2879	0.835321	2.75218	1.72017	9.64249e-08	Up	1.78497e-08
1949	3236	0.743167	2.44855	1.72017	9.64555e-08	Up	1.78497e-08
374650	7309	0.171096	0.562114	1.71605	0.000202188	Up	5.65642e-05
348	1223	1.02252	3.35935	1.71605	0.000202231	Up	5.65642e-05
80853	9178	9.34914	30.6424	1.71262	1.55537e-245	Up	4.66308e-248
283131	3756	11.9092	39.0139	1.71191	5.13108e-128	Up	4.04188e-130
1974	1905	126.493	414.341	1.71176	0	Up	0
9121	1940	8.97494	29.3463	1.70921	5.92236e-50	Up	1.53534e-51
665	3505	14.3539	46.8593	1.7069	7.48973e-143	Up	5.15136e-145
1944	1782	0.809727	2.63491	1.70225	6.90525e-05	Up	1.81653e-05
8912	8097	1.36624	4.44587	1.70225	1.12042e-31	Up	5.12426e-33
340277	1489	2.45496	7.9492	1.69511	6.40159e-11	Up	8.77204e-12
196740	6354	0.166533	0.538832	1.69403	0.000902604	Up	0.000278406
4601	3470	4.62958	14.9128	1.6876	1.12462e-44	Up	3.41796e-46
90990	3309	0.697701	2.24672	1.68714	3.79642e-07	Up	7.4942e-08
2081	4005	0.720566	2.32035	1.68714	1.0385e-08	Up	1.73135e-09
100272228	3285	0.527099	1.69735	1.68714	1.39511e-05	Up	3.33954e-06
54852	5480	0.315971	1.01748	1.68714	1.39545e-05	Up	3.33954e-06
254531	1908	10.5876	34.0426	1.68497	8.96866e-56	Up	2.01928e-57
677	3022	48.3524	155.277	1.68319	0	Up	0
64753	4221	0.433005	1.39049	1.68314	8.2083e-06	Up	1.90309e-06
653113	2143	0.583547	1.87152	1.68129	0.00030737	Up	8.8357e-05
84171	3657	3.10393	9.92388	1.67681	2.85131e-31	Up	1.32416e-32
26470	3530	2.91584	9.31102	1.67503	2.36376e-28	Up	1.22836e-29
51085	3288	3.01342	9.60956	1.67307	3.04544e-27	Up	1.6578e-28
5880	1516	5.20319	16.5831	1.67225	7.8298e-22	Up	5.51414e-23
4131	11996	3.13542	9.98924	1.67172	2.67238e-101	Up	2.84346e-103
83719	1588	5.02785	16.0161	1.6715	4.59377e-22	Up	3.19736e-23
11156	1396	1.58488	5.04522	1.67054	9.74014e-07	Up	2.02464e-07
10384	3019	1.05149	3.33739	1.66628	3.21506e-09	Up	5.07462e-10
1195	3333	12.093	38.3302	1.66431	2.70717e-107	Up	2.70542e-109
3866	1861	1.86085	5.88714	1.66161	6.47676e-10	Up	9.66698e-11
2149	3847	0.450096	1.42396	1.66161	2.11175e-05	Up	5.1754e-06
7538	1745	7.00105	22.1429	1.6612	8.17154e-33	Up	3.57874e-34
56971	2265	1.23164	3.88693	1.65805	4.0476e-08	Up	7.16676e-09
1307	5584	1.34371	4.23938	1.65764	2.28999e-20	Up	1.75677e-21
1241	4331	1.55476	4.90122	1.65644	2.51282e-18	Up	2.12122e-19
784	2958	2.6992	8.499	1.65476	1.6119e-21	Up	1.14845e-22
54413	3995	0.505659	1.59158	1.65423	4.27257e-06	Up	9.57442e-07
79629	1124	3.68008	11.5749	1.65319	1.56878e-11	Up	2.0381e-12
114823	3970	9.54686	30.0116	1.65242	4.50691e-99	Up	4.9279e-101
133746	9145	3.25035	10.2046	1.65056	1.37036e-77	Up	2.08644e-79
5033	2953	25.7672	80.7944	1.64872	2.23271e-197	Up	9.5813e-200
27134	2859	0.807518	2.53192	1.64867	8.62341e-07	Up	1.78541e-07
130872	3059	6.03777	18.9311	1.64867	2.68729e-48	Up	7.31418e-50
57118	2242	0.514873	1.61435	1.64867	0.000799275	Up	0.00024395
202781	2275	3.08671	9.63162	1.64171	1.1618e-18	Up	9.62302e-20
83937	2509	3.02887	9.43512	1.63926	4.65847e-20	Up	3.63126e-21
10156	5606	1.63014	5.07777	1.6392	6.05654e-24	Up	3.85944e-25
89848	4333	2.44207	7.58548	1.63513	2.02187e-27	Up	1.09229e-28
342035	5084	0.378425	1.1737	1.63299	1.09293e-05	Up	2.58664e-06
56985	1518	3.92893	12.1793	1.63222	9.61224e-16	Up	9.19918e-17
8408	5239	3.34178	10.3441	1.63012	1.55939e-44	Up	4.80348e-46
220930	2232	1.12056	3.46231	1.62752	4.4832e-07	Up	8.97642e-08
10765	6393	4.24326	13.0673	1.62272	7.57522e-68	Up	1.3582e-69
54813	6568	1.88935	5.8085	1.62028	2.68466e-31	Up	1.24361e-32
5333	3053	2.04805	6.28003	1.61652	4.4104e-16	Up	4.12754e-17
256302	4787	1.36647	4.18912	1.61619	8.84134e-17	Up	7.98844e-18
1649	1191	7.43072	22.751	1.61436	2.35872e-22	Up	1.61676e-23
576	5434	1.64633	5.04047	1.6143	1.38492e-22	Up	9.37066e-24
5565	5431	3.98527	12.1759	1.61127	2.75582e-53	Up	6.5773e-55
169841	3556	0.405774	1.23789	1.60914	0.000238755	Up	6.7538e-05
55016	5502	0.41961	1.2801	1.60914	1.95051e-06	Up	4.20236e-07
64403	3567	0.647236	1.97452	1.60914	1.95105e-06	Up	4.20236e-07
64150	3454	0.668411	2.03912	1.60914	1.95158e-06	Up	4.20236e-07
6414	2252	0.726165	2.21531	1.60914	8.16166e-05	Up	2.1648e-05
1489	1681	0.743927	2.2695	1.60914	0.000701685	Up	0.000212308
80325	2020	1.28578	3.92253	1.60914	3.9666e-07	Up	7.86278e-08
84795	2083	0.646537	1.97239	1.60914	0.000407858	Up	0.000119617
9535	674	5.99438	18.287	1.60914	1.36863e-10	Up	1.92772e-11
140564	2519	0.801948	2.4465	1.60914	9.65759e-06	Up	2.26182e-06
147968	3129	0.76858	2.34471	1.60914	1.14739e-06	Up	2.40188e-07
4323	3558	0.865165	2.63936	1.60914	2.80466e-08	Up	4.87036e-09
80725	7050	0.422987	1.29041	1.60914	4.74096e-08	Up	8.4864e-09
54553	3074	0.594572	1.81386	1.60914	2.79928e-05	Up	6.9805e-06
26118	2849	10.4333	31.6914	1.6029	5.29191e-72	Up	8.80378e-74
4189	2538	2.38783	7.24601	1.60149	2.8885e-15	Up	2.84928e-16
3691	5925	57.214	172.677	1.59364	0	Up	0
55818	4907	7.62585	22.9651	1.59048	9.89483e-89	Up	1.25641e-90
5293	5411	1.35111	4.0676	1.59003	6.17267e-18	Up	5.31958e-19
221491	1244	3.6344	10.9302	1.58853	2.15891e-11	Up	2.82888e-12
643641	6913	1.57241	4.72621	1.5877	3.65568e-26	Up	2.08884e-27
11179	2687	13.4251	40.3007	1.58587	6.32595e-85	Up	8.44154e-87
55200	3149	0.488767	1.46002	1.57877	0.000208661	Up	5.85836e-05
100127888	1440	1.06884	3.19277	1.57877	0.000208705	Up	5.85836e-05
64798	2631	0.584997	1.74747	1.57877	0.000208749	Up	5.85836e-05
2261	4310	1.02668	3.064	1.57743	5.46741e-11	Up	7.43408e-12
9185	7964	0.181182	0.540448	1.57672	0.000356764	Up	0.000103646
29931	2113	2.00312	5.97204	1.57597	1.58449e-10	Up	2.23828e-11
654433	2715	10.3813	30.8776	1.57257	4.4708e-65	Up	8.3839e-67
177	1691	1.3084	3.87582	1.5667	7.42201e-06	Up	1.71119e-06
440584	1138	3.8884	11.5185	1.5667	8.13517e-11	Up	1.12432e-11
1291	4246	9.80986	28.8902	1.55827	1.03674e-93	Up	1.20062e-95
2300	3207	1.13983	3.35526	1.55761	5.73509e-09	Up	9.29832e-10
728233	2360	1.54891	4.55946	1.55761	5.73301e-09	Up	9.29832e-10
51251	1755	50.3725	147.707	1.55203	1.87247e-196	Up	8.14548e-199
219293	3859	0.423769	1.24209	1.55142	0.000182216	Up	5.06018e-05
53827	1608	19.622	57.3665	1.54774	6.34311e-70	Up	1.11119e-71
8674	5155	1.82874	5.33225	1.54389	2.69358e-21	Up	1.95238e-22
2784	1923	0.750355	2.18737	1.54355	0.000532594	Up	0.000158266
55064	3763	0.383453	1.11781	1.54355	0.000532489	Up	0.000158266
9755	4150	0.509952	1.485	1.54202	1.87135e-05	Up	4.55324e-06
79844	2618	1.57999	4.59587	1.54043	8.86456e-10	Up	1.33612e-10
7128	4446	0.60582	1.76016	1.53875	1.14493e-06	Up	2.39472e-07
219902	4462	1.66003	4.8231	1.53875	9.04808e-17	Up	8.18056e-18
64748	2748	0.735119	2.13583	1.53875	3.18149e-05	Up	7.99346e-06
57722	6485	0.400506	1.16148	1.53608	1.94343e-06	Up	4.18366e-07
1134	2094	1.14847	3.31676	1.53007	5.62842e-06	Up	1.27947e-06
6385	2615	16.333	47.1337	1.52897	1.38627e-91	Up	1.6706e-93
101	3316	0.522171	1.50449	1.52668	0.000157989	Up	4.35488e-05
79729	2527	1.14201	3.29038	1.52668	5.8391e-07	Up	1.18526e-07
2979	2287	0.757114	2.18141	1.52668	0.000158022	Up	4.35488e-05
93589	5343	8.4799	24.4232	1.52614	1.11839e-96	Up	1.27546e-98
4123	3254	4.7004	13.5278	1.52507	5.08291e-33	Up	2.21412e-34
29799	4301	0.917	2.63828	1.52461	3.81266e-09	Up	6.05372e-10
83648	4093	0.822586	2.36606	1.52425	6.12571e-08	Up	1.11128e-08
64115	4774	1.99484	5.73731	1.5241	7.64641e-21	Up	5.69514e-22
221	2899	2.22321	6.37744	1.52033	2.75622e-14	Up	2.8954e-15
5270	2259	15.6706	44.9484	1.52021	6.49939e-75	Up	1.02777e-76
24142	1497	2.44184	6.99189	1.51772	1.85387e-08	Up	3.17352e-09
3911	11426	5.16927	14.7596	1.51363	2.68473e-123	Up	2.17796e-125
6095	10998	0.262399	0.747134	1.5096	8.61295e-07	Up	1.78223e-07
1831	2312	1.24821	3.55406	1.5096	8.6105e-07	Up	1.78223e-07
1748	2012	0.717163	2.04199	1.5096	0.000789236	Up	0.000240422
203523	4059	2.67802	7.61554	1.50778	4.70809e-23	Up	3.1081e-24
55432	6265	5.38941	15.3172	1.50696	6.21879e-70	Up	1.08576e-71
730094	4445	2.31562	6.58009	1.50671	7.73558e-22	Up	5.43414e-23
27031	5418	0.514889	1.46244	1.50605	1.46741e-06	Up	3.1089e-07
9886	4587	1.61479	4.58503	1.50558	6.49025e-16	Up	6.1236e-17
21	6623	1.2491	3.54478	1.5048	1.15826e-17	Up	1.0084e-18
2043	6364	4.24748	12.0509	1.50446	7.2754e-56	Up	1.63377e-57
10493	2758	30.4491	86.294	1.50286	4.79101e-172	Up	2.56294e-174
4853	11474	0.192827	0.54563	1.50061	2.3935e-05	Up	5.91234e-06
613037	3455	0.501163	1.41565	1.49811	0.000233068	Up	6.58198e-05
3913	5817	4.72957	13.3018	1.49184	1.14645e-55	Up	2.5947e-57
401588	1927	1.69727	4.77176	1.4913	2.25403e-07	Up	4.34614e-08
644656	1161	1.40855	3.96003	1.4913	0.0003965	Up	0.000116123
2012	2804	9.29707	26.0949	1.48892	1.58152e-52	Up	3.86756e-54
2004	2180	3.30948	9.28852	1.48884	4.05114e-15	Up	4.04138e-16
4291	2538	1.25077	3.50738	1.48758	3.82893e-07	Up	7.56288e-08
131096	5106	1.75209	4.90447	1.48502	1.93973e-18	Up	1.62946e-19
9249	1825	5.11286	14.3114	1.48496	3.38339e-19	Up	2.7527e-20
18	5586	0.4133	1.15578	1.48361	2.07088e-05	Up	5.06672e-06
78987	2712	3.26327	9.12564	1.48361	3.29645e-18	Up	2.80598e-19
57338	3997	0.481339	1.34605	1.48361	0.000117851	Up	3.19654e-05
5526	2766	1.63456	4.56216	1.48081	1.09727e-09	Up	1.66161e-10
10221	3658	19.723	55.0077	1.47976	3.31764e-142	Up	2.30134e-144
7328	5174	15.5616	43.371	1.47874	2.16528e-158	Up	1.31106e-160
55389	914	1.99969	5.56532	1.47669	0.000201102	Up	5.62248e-05
57561	4178	8.70319	24.1158	1.47036	8.86633e-71	Up	1.51151e-72
715	2526	1.10438	3.05933	1.46998	3.15449e-06	Up	6.9632e-07
51676	2781	0.622625	1.72357	1.46896	0.000341809	Up	9.90202e-05
440	2362	16.6571	46.0944	1.46846	2.74273e-76	Up	4.24042e-78
5252	2312	5.2841	14.597	1.46594	4.20194e-24	Up	2.65786e-25
330	5243	1.28432	3.54492	1.46475	1.23488e-13	Up	1.35749e-14
340542	882	2.29037	6.32177	1.46475	0.000101714	Up	2.72836e-05
116442	3499	1.15468	3.18708	1.46475	1.52871e-08	Up	2.59354e-09
100129387	4139	2.60302	7.18474	1.46475	2.59186e-21	Up	1.86951e-22
219654	4933	5.57712	15.3087	1.45676	1.77964e-52	Up	4.36252e-54
26232	1724	3.62686	9.92964	1.45302	1.71463e-12	Up	2.06832e-13
352954	4074	1.88896	5.16238	1.45044	4.17776e-15	Up	4.1726e-16
26751	1805	1.01258	2.76392	1.44867	0.000294038	Up	8.42306e-05
8349	2223	1.904	5.19249	1.44739	1.13743e-08	Up	1.90162e-09
57449	5221	1.7135	4.66529	1.44502	2.86737e-17	Up	2.5284e-18
81575	4752	0.688268	1.87326	1.44451	7.01627e-07	Up	1.43534e-07
84958	1989	1.78946	4.86893	1.44408	2.11424e-07	Up	4.06666e-08
2057	2709	1.42038	3.86374	1.44372	6.36574e-08	Up	1.15557e-08
169611	6556	0.586916	1.59653	1.44372	6.36368e-08	Up	1.15557e-08
2026	2423	20.1681	54.7443	1.44063	3.27297e-90	Up	4.02122e-92
7857	2586	5.3566	14.5256	1.43921	5.01842e-26	Up	2.8852e-27
100134229	2398	4.93413	13.38	1.43921	2.35213e-22	Up	1.61086e-23
25875	2133	22.9552	61.8663	1.43033	8.58756e-89	Up	1.08537e-90
3249	2389	0.684522	1.84259	1.42857	0.000852835	Up	0.0002613
284021	1488	2.00407	5.39068	1.42753	3.40393e-06	Up	7.53584e-07
2934	2797	4.12709	11.0866	1.42562	2.43689e-21	Up	1.75486e-22
388115	5344	2.32209	6.22365	1.42234	9.48728e-23	Up	6.36352e-24
26286	2851	10.0886	26.9686	1.41856	2.36994e-51	Up	6.00462e-53
6307	2214	18.2919	48.8664	1.41764	6.20379e-72	Up	1.03573e-73
4017	3810	0.605956	1.61751	1.41649	6.40717e-05	Up	1.67684e-05
51276	2291	1.00772	2.68997	1.41649	6.40861e-05	Up	1.67684e-05
51601	1690	1.93529	5.15153	1.41245	1.48158e-06	Up	3.13978e-07
11138	4163	10.0517	26.7404	1.41159	1.59629e-73	Up	2.58056e-75
1953	7450	0.335716	0.892864	1.4112	3.24027e-05	Up	8.14876e-06
283596	1972	2.14635	5.70458	1.41023	3.47663e-08	Up	6.11286e-09
1942	1590	7.80454	20.7332	1.40955	2.89703e-22	Up	1.99936e-23
5129	3212	2.06647	5.48188	1.40751	2.87259e-12	Up	3.52762e-13
100288069	1371	1.61378	4.28101	1.40751	0.000108725	Up	2.93048e-05
25791	3184	4.53182	12.0126	1.40638	1.30708e-25	Up	7.68376e-27
222161	2760	1.67297	4.43031	1.405	8.97136e-09	Up	1.48565e-09
79777	2057	2.61884	6.89551	1.39673	5.93512e-10	Up	8.83412e-11
115110	2216	1.47592	3.88459	1.39615	2.13342e-06	Up	4.62402e-07
80824	6312	4.09959	10.7709	1.39358	2.62169e-44	Up	8.15282e-46
100381270	2940	4.61346	12.1112	1.39242	1.48839e-23	Up	9.607e-25
100129550	5904	0.505092	1.32549	1.39191	7.12718e-06	Up	1.64071e-06
147798	2494	1.46569	3.84381	1.39096	5.4895e-07	Up	1.11042e-07
10509	3814	5.44788	14.2859	1.39082	1.52385e-35	Up	6.02876e-37
57820	1681	40.7443	106.841	1.39079	1.12408e-115	Up	9.978e-118
8553	3061	44.468	116.356	1.38771	2.82159e-228	Up	9.62036e-231
375743	10057	5.95901	15.5919	1.38765	1.03877e-100	Up	1.11138e-102
90338	4336	5.01388	13.1075	1.38639	7.24336e-37	Up	2.74218e-38
57683	10146	1.7066	4.4543	1.38407	2.07868e-29	Up	1.04111e-30
155060	3154	0.701489	1.82988	1.38326	0.00015715	Up	4.32898e-05
10077	1376	3.49548	9.09964	1.38032	9.47139e-09	Up	1.57235e-09
57787	5243	2.22004	5.76516	1.37678	8.40037e-20	Up	6.632e-21
9514	1791	2.041	5.29796	1.37616	7.90367e-07	Up	1.62757e-07
57763	2198	3.89509	10.1025	1.37499	9.75486e-15	Up	9.9722e-16
286042	1643	1.81501	4.70351	1.37376	1.02315e-05	Up	2.40946e-06
23433	4542	3.36748	8.72249	1.37307	1.39817e-25	Up	8.24388e-27
650226	1667	1.50035	3.87294	1.36813	6.74563e-05	Up	1.76899e-05
5463	5173	1.00417	2.59066	1.36732	3.51839e-09	Up	5.58028e-10
875	2609	3.09713	7.98616	1.36657	9.25902e-14	Up	1.00695e-14
10312	2727	7.58417	19.5499	1.3661	7.01945e-34	Up	2.95864e-35
146880	2891	5.29059	13.6361	1.36593	2.89183e-25	Up	1.73567e-26
79885	2918	2.40654	6.20182	1.36573	4.60068e-12	Up	5.74984e-13
9762	5247	1.99834	5.14554	1.36452	1.52644e-17	Up	1.33611e-18
644353	3055	1.07059	2.75372	1.36298	4.42818e-06	Up	9.94134e-07
4327	3262	1.06163	2.72892	1.36205	2.23631e-06	Up	4.86018e-07
199746	792	2.30772	5.92855	1.36121	0.000892837	Up	0.000275236
50854	842	72.0895	184.954	1.3593	6.19475e-97	Up	6.95548e-99
51804	6277	3.52477	9.03875	1.3586	1.04507e-35	Up	4.10384e-37
343578	2838	0.915179	2.34385	1.35675	5.73344e-05	Up	1.49175e-05
57719	4162	0.670272	1.71575	1.35602	2.89832e-05	Up	7.24622e-06
253769	3599	0.935494	2.39185	1.35433	3.77344e-06	Up	8.39824e-07
54540	4620	2.72762	6.96605	1.3527	1.71782e-20	Up	1.30571e-21
340371	3723	2.89388	7.38322	1.35125	1.3573e-17	Up	1.18567e-18
4648	6715	0.31516	0.801216	1.3461	0.000380409	Up	0.000111075
112399	2722	5.37168	13.6561	1.3461	2.32677e-23	Up	1.51416e-24
84851	2244	2.91502	7.41069	1.3461	6.18419e-11	Up	8.46686e-12
6553	3745	1.02746	2.61205	1.3461	8.23835e-07	Up	1.69891e-07
1026	2327	1.32284	3.363	1.3461	1.25101e-05	Up	2.97474e-06
11119	4191	1.95099	4.94824	1.34271	2.31823e-13	Up	2.60428e-14
8793	3561	6.59132	16.7018	1.34137	1.0959e-36	Up	4.1875e-38
80256	3045	1.23206	3.11614	1.33869	1.38697e-06	Up	2.92706e-07
3675	5044	2.47927	6.26412	1.3372	8.49274e-20	Up	6.70992e-21
55769	2963	3.12595	7.89779	1.33715	5.59849e-15	Up	5.63436e-16
1917	1841	64.2174	162.221	1.33692	7.16424e-181	Up	3.62192e-183
25809	1877	1.48624	3.75233	1.33612	4.14128e-05	Up	1.05802e-05
80352	2170	1.01958	2.5695	1.3335	0.000323139	Up	9.32698e-05
7464	5657	0.748206	1.88483	1.33293	3.03722e-07	Up	5.93838e-08
9658	8626	0.713716	1.79176	1.32796	4.91164e-10	Up	7.25298e-11
53344	6909	2.77072	6.93767	1.32419	3.72528e-29	Up	1.88115e-30
114822	3795	2.20527	5.51613	1.3227	3.41904e-13	Up	3.88916e-14
285755	4223	0.546695	1.36667	1.32186	0.000274634	Up	7.82524e-05
883	1936	8.89411	22.2321	1.32172	3.43269e-26	Up	1.95738e-27
1606	2801	1.5111	3.77175	1.31963	4.31769e-07	Up	8.60188e-08
819	2255	16.0397	39.996	1.31821	8.21152e-54	Up	1.94053e-55
5187	4717	2.03934	5.08081	1.31696	7.00802e-15	Up	7.09412e-16
79660	5722	0.487534	1.21379	1.31594	5.90673e-05	Up	1.53927e-05
2159	1560	4.99477	12.4158	1.31368	3.69642e-12	Up	4.59146e-13
57178	7555	8.35265	20.6777	1.30777	1.21005e-91	Up	1.45112e-93
23208	5298	5.57418	13.7924	1.30705	3.48349e-43	Up	1.12219e-44
440456	2922	1.44853	3.58209	1.30621	6.11422e-07	Up	1.2429e-07
131408	2566	1.04968	2.5923	1.30428	9.93867e-05	Up	2.66184e-05
29070	5304	1.95873	4.83204	1.30271	1.32722e-15	Up	1.28345e-16
23218	8843	3.64418	8.96021	1.29794	2.9315e-46	Up	8.49586e-48
421	4056	0.853806	2.09823	1.2972	9.26074e-06	Up	2.1618e-06
51084	1516	1.52288	3.7425	1.2972	0.000389371	Up	0.000113806
65266	4194	1.49087	3.66188	1.29643	1.20427e-09	Up	1.8293e-10
4059	2448	9.23446	22.6571	1.29486	1.71399e-32	Up	7.6072e-34
148254	8547	0.709058	1.73965	1.29482	2.36099e-09	Up	3.70158e-10
55657	2208	5.92509	14.5314	1.29427	3.80924e-19	Up	3.10588e-20
85301	5583	0.465212	1.13888	1.29166	0.000166822	Up	4.6023e-05
5387	1518	2.02784	4.96194	1.29096	3.59229e-05	Up	9.09106e-06
6843	3151	3.08339	7.54381	1.29078	2.42663e-14	Up	2.53918e-15
9820	5527	2.48887	6.08838	1.29057	5.91395e-20	Up	4.64466e-21
23642	1134	84.8285	207.46	1.29021	5.98228e-135	Up	4.53656e-137
1152	1431	7.52893	18.3885	1.28828	9.73294e-16	Up	9.32614e-17
768	1561	24.2183	59.0937	1.2869	4.93462e-53	Up	1.18354e-54
79786	2211	1.65329	4.02611	1.28404	6.64762e-06	Up	1.52288e-06
51091	5645	3.23776	7.88461	1.28404	6.60245e-26	Up	3.80754e-27
57232	2844	0.777953	1.89176	1.28197	0.000655131	Up	0.000197414
25861	4079	2.2404	5.44383	1.28087	2.62172e-13	Up	2.95754e-14
93	11373	1.61552	3.92213	1.27964	7.88804e-26	Up	4.58138e-27
51545	1258	5.73503	13.9189	1.27917	1.14323e-10	Up	1.59815e-11
10520	2512	2.68061	6.50324	1.2786	5.22802e-10	Up	7.74168e-11
55592	2453	2.47057	5.98172	1.27572	4.74541e-09	Up	7.60448e-10
272	4473	1.93552	4.68002	1.27379	1.68573e-12	Up	2.03148e-13
100463488	1121	76.9736	185.956	1.27253	4.56987e-117	Up	3.9759e-119
133	1449	1.5933	3.84804	1.2721	0.000552434	Up	0.000164779
653583	2505	1.84327	4.45174	1.2721	4.45668e-07	Up	8.91546e-08
6001	910	4.22837	10.2121	1.2721	4.75888e-06	Up	1.07117e-06
4791	3128	3.44434	8.31855	1.2721	2.75544e-15	Up	2.71316e-16
26137	3779	2.24007	5.41006	1.2721	3.3086e-12	Up	4.09028e-13
9706	9165	0.587774	1.41955	1.2721	4.23009e-08	Up	7.51474e-09
55186	4677	15.7549	37.9405	1.26793	3.64412e-99	Up	3.9631e-101
182	5988	9.99225	24.0305	1.26599	2.51786e-80	Up	3.62634e-82
100462977	1555	227.714	547.547	1.26576	0	Up	0
23135	6704	4.23295	10.1557	1.26255	3.34686e-38	Up	1.2159e-39
729830	4576	0.882913	2.11632	1.26122	3.39985e-06	Up	7.5248e-07
30815	2416	2.34915	5.62795	1.26047	2.5695e-08	Up	4.45142e-09
90271	1003	26.4706	63.3936	1.25995	1.29424e-35	Up	5.10514e-37
3656	3469	4.85276	11.6178	1.25947	7.22436e-23	Up	4.81596e-24
978	985	5.56664	13.3076	1.25738	5.02639e-08	Up	9.01506e-09
23504	6335	6.13465	14.6539	1.25623	2.0047e-51	Up	5.05564e-53
100463487	527	265.77	634.817	1.25616	6.39782e-184	Up	3.19684e-186
79603	1817	2.2765	5.4375	1.25612	2.86586e-06	Up	6.30418e-07
55959	4248	28.5099	67.9774	1.25359	2.72955e-158	Up	1.66876e-160
85441	10002	1.45226	3.46218	1.25338	1.23965e-19	Up	9.85974e-21
255812	2590	1.18852	2.83266	1.253	7.13805e-05	Up	1.88197e-05
10379	1699	2.32138	5.52727	1.25159	5.65062e-06	Up	1.28518e-06
118429	8058	0.286509	0.679819	1.24657	0.000780534	Up	0.000237496
83933	2720	2.33416	5.5384	1.24657	5.6609e-09	Up	9.16806e-10
84033	24030	0.132104	0.313451	1.24657	6.02764e-05	Up	1.5722e-05
9044	7054	12.4779	29.5516	1.24386	5.49195e-113	Up	5.10098e-115
11328	3491	19.2336	45.534	1.24332	3.25837e-86	Up	4.2523e-88
22982	7896	0.426399	1.00348	1.23474	4.28079e-05	Up	1.09643e-05
222166	5814	1.68764	3.97072	1.23439	4.44168e-13	Up	5.11768e-14
6303	1199	274.787	646.24	1.23376	0	Up	0
50804	5403	4.13055	9.70426	1.23228	1.57476e-28	Up	8.11868e-30
162963	2272	1.22785	2.88469	1.23228	0.000234988	Up	6.64172e-05
11201	6074	1.07693	2.52847	1.23133	5.65505e-09	Up	9.15526e-10
5581	5537	0.451704	1.06001	1.23063	0.000551799	Up	0.000164557
1051	1837	4.34634	10.1708	1.22657	1.15959e-10	Up	1.6217e-11
115557	2614	3.42241	8.00831	1.22648	7.774e-12	Up	9.89858e-13
201305	1915	6.02792	14.0985	1.22581	5.49277e-15	Up	5.52474e-16
338440	2879	4.24343	9.92142	1.22532	8.55615e-16	Up	8.16332e-17
83591	4840	1.53038	3.57734	1.225	6.25682e-10	Up	9.33502e-11
400027	2202	3.66958	8.57379	1.22432	9.77403e-11	Up	1.36001e-11
8218	5542	0.468654	1.09435	1.22349	0.000464032	Up	0.000136937
51747	3525	59.573	139.086	1.22325	2.37797e-258	Up	6.57014e-261
58476	4124	2.47253	5.76395	1.22107	3.16112e-13	Up	3.5902e-14
10501	3961	1.16571	2.71657	1.22057	1.72113e-06	Up	3.68286e-07
80216	5441	0.548072	1.27648	1.21973	0.000167079	Up	4.61036e-05
8462	4054	2.37285	5.52566	1.21952	1.70022e-12	Up	2.04994e-13
90864	1553	4.27398	9.95218	1.21943	6.66263e-09	Up	1.08609e-09
441951	1020	131.279	305.068	1.2165	1.13385e-162	Up	6.53208e-165
3679	4150	6.2585	14.5435	1.21649	4.49501e-32	Up	2.01352e-33
2317	9560	30.046	69.7538	1.2151	0	Up	0
10650	1734	1.77523	4.11819	1.214	0.000140338	Up	3.8403e-05
115294	4186	5.40037	12.5256	1.21375	7.07838e-28	Up	3.75744e-29
3106	1578	8.29062	19.2171	1.21284	1.84414e-16	Up	1.69009e-17
440270	6519	1.43135	3.31623	1.21217	5.50675e-12	Up	6.91136e-13
54753	3578	0.96787	2.24185	1.2118	5.03871e-05	Up	1.30241e-05
10347	6834	1.42168	3.2922	1.21146	1.99557e-12	Up	2.42364e-13
9811	5828	1.02336	2.36664	1.20953	5.88056e-08	Up	1.06404e-08
114819	5368	0.591366	1.36673	1.2086	0.000117897	Up	3.19848e-05
5325	3425	0.730243	1.68509	1.20638	0.00077329	Up	0.00023511
92999	5524	0.853291	1.96563	1.20388	2.01644e-06	Up	4.35744e-07
7851	3071	4.57328	10.5116	1.20067	3.30224e-17	Up	2.91962e-18
3638	3020	13.3782	30.7392	1.2002	6.56884e-48	Up	1.82264e-49
7357	1637	3.87838	8.9037	1.19895	2.99123e-08	Up	5.2084e-09
55716	2358	2.85568	6.5546	1.19867	1.083e-08	Up	1.80999e-09
388677	4962	0.756071	1.73484	1.19821	3.0084e-05	Up	7.54266e-06
83667	3547	1.27465	2.92333	1.19751	3.95462e-06	Up	8.83402e-07
81786	3026	1.01727	2.32754	1.1941	0.000195781	Up	5.4553e-05
654434	2183	1.93889	4.43623	1.1941	9.21201e-06	Up	2.1488e-06
64097	4707	1.63494	3.74077	1.1941	1.01717e-09	Up	1.53732e-10
389840	4633	0.99663	2.28031	1.1941	3.33264e-06	Up	7.37212e-07
441212	1405	9.10605	20.8175	1.1929	1.61386e-15	Up	1.56538e-16
65010	2750	12.6978	29.0262	1.19278	6.66495e-41	Up	2.25678e-42
64780	3661	3.07426	7.0273	1.19273	9.3941e-14	Up	1.02219e-14
641638	472	77.4455	176.99	1.19241	9.28346e-43	Up	3.02336e-44
729096	1960	2.99384	6.8375	1.19147	1.34396e-07	Up	2.52976e-08
3423	5876	11.7052	26.7194	1.19073	1.39448e-79	Up	2.04938e-81
9572	2788	3.55385	8.10498	1.18943	3.79854e-12	Up	4.72278e-13
23670	6540	24.7108	56.3444	1.18913	8.86719e-186	Up	4.3786e-188
26056	4362	1.36729	3.11718	1.18892	1.13069e-07	Up	2.11368e-08
92283	3192	0.873957	1.99197	1.18856	0.00045681	Up	0.000134725
7745	5362	7.33755	16.711	1.18742	1.67332e-45	Up	4.96754e-47
1382	1088	7.78052	17.7121	1.1868	1.85219e-10	Up	2.63168e-11
9518	1220	22.4719	51.1556	1.18677	6.75766e-32	Up	3.0509e-33
55139	2594	10.1981	23.1543	1.18298	1.39963e-30	Up	6.71388e-32
84307	2644	1.56445	3.55175	1.18287	1.51278e-05	Up	3.63722e-06
5210	3503	3.21293	7.28842	1.18172	1.80498e-13	Up	2.00542e-14
10616	2778	18.7682	42.4314	1.17684	8.48855e-59	Up	1.79641e-60
80339	2805	1.85189	4.18486	1.17618	1.18554e-06	Up	2.48664e-07
2256	2763	2.36746	5.346	1.17512	4.05519e-08	Up	7.18258e-09
8795	4154	19.0353	42.9528	1.17407	2.25226e-88	Up	2.89956e-90
2707	2220	1.3866	3.12851	1.17392	0.000271104	Up	7.71988e-05
64599	6329	4.71174	10.6183	1.17222	1.22969e-33	Up	5.2481e-35
22927	2708	3.97854	8.95851	1.17102	1.12394e-12	Up	1.33266e-13
7041	1813	2.49376	5.61136	1.17003	7.58859e-06	Up	1.75272e-06
135154	526	6.03508	13.5759	1.16961	0.000227345	Up	6.41234e-05
58191	2344	1.35429	3.04648	1.16961	0.000227393	Up	6.41234e-05
138241	1328	6.88146	15.4687	1.16857	7.6468e-11	Up	1.05503e-11
79778	3144	1.89699	4.26256	1.16801	2.16414e-07	Up	4.16392e-08
22849	5877	0.474676	1.06526	1.1662	0.000634163	Up	0.000190685
5365	6377	3.95221	8.86634	1.16568	3.50047e-28	Up	1.82936e-29
147645	3674	1.02113	2.28977	1.16504	5.7666e-05	Up	1.5014e-05
23362	11687	3.90149	8.72162	1.16057	7.83694e-50	Up	2.0455e-51
200030	5467	0.633444	1.41355	1.15803	0.000134409	Up	3.67568e-05
54629	5013	3.95298	8.8201	1.15785	5.3201e-22	Up	3.71228e-23
79041	1639	1.81944	4.05847	1.15744	0.000445502	Up	0.000131181
7220	4077	1.25052	2.78324	1.15424	2.67177e-06	Up	5.85996e-07
51277	5008	1.1525	2.55882	1.15071	5.77135e-07	Up	1.17049e-07
8831	6011	1.23225	2.73398	1.14971	1.17992e-08	Up	1.9782e-09
57507	5645	2.16419	4.80008	1.14923	1.15978e-13	Up	1.27356e-14
9052	2856	9.90248	21.955	1.14868	1.82915e-30	Up	8.81726e-32
158586	5651	3.77905	8.37824	1.14862	3.31291e-23	Up	2.16758e-24
3213	3627	5.91442	13.1075	1.14809	2.78109e-23	Up	1.81472e-24
100463486	1290	548.613	1215.48	1.14767	0	Up	0
4084	5630	7.85967	17.4097	1.14735	4.28816e-47	Up	1.21755e-48
55056	5944	1.18141	2.61668	1.14723	3.24504e-08	Up	5.68278e-09
6935	6278	4.04518	8.95941	1.1472	2.35175e-27	Up	1.27465e-28
642273	3963	2.06324	4.56647	1.14617	2.14404e-09	Up	3.3501e-10
10000	7091	4.31394	9.54622	1.14592	1.07096e-32	Up	4.71548e-34
2145	4654	2.25297	4.98144	1.14474	9.31965e-12	Up	1.19379e-12
80863	1931	1.44468	3.19147	1.14348	0.000874066	Up	0.00026873
2290	2600	1.29494	2.85939	1.14282	0.000220915	Up	6.21538e-05
8482	3393	0.850535	1.87397	1.13965	0.0007338	Up	0.000222586
7789	5204	0.776367	1.71055	1.13965	4.69829e-05	Up	1.20944e-05
56929	5813	6.25527	13.7821	1.13965	3.22069e-38	Up	1.16816e-39
7442	4443	1.42897	3.14842	1.13965	2.04405e-07	Up	3.92684e-08
4739	4745	2.73686	6.01976	1.13719	3.97129e-14	Up	4.21618e-15
57711	5242	1.46807	3.22836	1.13688	9.62449e-09	Up	1.5989e-09
51317	7332	5.51038	12.1142	1.13648	4.10941e-42	Up	1.35281e-43
79841	3613	0.82537	1.81401	1.13607	0.00061517	Up	0.000184395
64840	1867	13.1386	28.8695	1.13573	7.63987e-26	Up	4.42826e-27
9846	6118	4.24531	9.32163	1.13471	2.95647e-27	Up	1.60763e-28
3696	8787	1.58738	3.48447	1.13429	5.04991e-15	Up	5.07336e-16
51278	2350	8.80087	19.3145	1.13396	7.55174e-22	Up	5.30056e-23
100132352	1287	9.94095	21.814	1.1338	7.72225e-14	Up	8.35734e-15
1593	2388	1.53075	3.35902	1.1338	0.00013004	Up	3.55314e-05
56967	7504	1.62804	3.57183	1.13352	2.99708e-13	Up	3.39684e-14
65986	6061	1.99977	4.37379	1.12905	4.8606e-13	Up	5.62608e-14
643253	1783	3.23709	7.07736	1.12851	1.0876e-06	Up	2.27098e-07
387509	4099	6.03129	13.1733	1.12708	1.38578e-25	Up	8.16266e-27
6919	1749	5.61003	12.2486	1.12654	1.11356e-10	Up	1.55601e-11
55337	2139	1.52905	3.33845	1.12654	0.000360833	Up	0.000104935
6016	3425	4.97127	10.8531	1.12643	7.20608e-18	Up	6.23558e-19
10868	4511	1.74862	3.81656	1.12606	9.30703e-09	Up	1.54342e-09
6508	4255	1.10777	2.41392	1.12371	1.38618e-05	Up	3.31572e-06
3897	5046	10.7519	23.4181	1.12303	9.9741e-55	Up	2.29256e-56
7077	3670	33.4981	72.9527	1.12288	2.96241e-123	Up	2.42064e-125
1843	2040	2.68782	5.85009	1.12202	2.50069e-06	Up	5.46856e-07
360023	8474	2.34983	5.11385	1.12185	1.46514e-20	Up	1.10848e-21
54509	2451	1.41291	3.07312	1.12104	0.00025425	Up	7.21156e-05
10013	4099	10.6545	23.1726	1.12096	5.11215e-44	Up	1.60778e-45
57139	2571	5.01369	10.8817	1.11796	1.66397e-13	Up	1.84288e-14
57688	5519	3.67771	7.97599	1.11686	9.94708e-21	Up	7.46718e-22
23252	6523	3.80476	8.24799	1.11624	4.07982e-25	Up	2.4607e-26
79970	3583	2.95325	6.38854	1.11318	3.79054e-11	Up	5.0649e-12
965	1395	19.1012	41.3023	1.11256	1.07887e-26	Up	6.00608e-28
6304	5652	4.59533	9.93442	1.11227	5.02129e-26	Up	2.8839e-27
146330	3543	4.34414	9.3873	1.11164	9.44766e-16	Up	9.03612e-17
254048	14461	4.53671	9.80173	1.11139	1.92397e-64	Up	3.66448e-66
9600	4248	3.64583	7.87543	1.11111	7.94225e-16	Up	7.5496e-17
5366	1954	7.5322	16.2701	1.11108	4.37744e-15	Up	4.37976e-16
5163	4576	6.81105	14.7074	1.11059	5.8678e-31	Up	2.77678e-32
51754	3747	0.847198	1.82746	1.10907	0.000590932	Up	0.000176852
9094	1665	3.81316	8.2252	1.10907	5.20136e-07	Up	1.04877e-07
10133	3597	16.3401	35.245	1.109	1.67999e-57	Up	3.63434e-59
63874	2543	3.78276	8.15497	1.10824	4.0372e-10	Up	5.8905e-11
150776	3798	1.57033	3.37403	1.1034	1.4272e-06	Up	3.02204e-07
7786	3640	0.951384	2.04242	1.10218	0.000346482	Up	0.000100456
8572	2307	3.0022	6.44509	1.10218	1.82948e-07	Up	3.4942e-08
79800	5929	1.18439	2.54081	1.10114	1.53766e-07	Up	2.90972e-08
822	1460	12.255	26.2643	1.09973	9.71508e-18	Up	8.44094e-19
80315	7769	4.42036	9.46859	1.09899	3.32599e-33	Up	1.44098e-34
57657	3717	0.983436	2.10538	1.09818	0.000243546	Up	6.89648e-05
199692	2864	2.95573	6.31875	1.09613	8.2798e-09	Up	1.36431e-09
9672	5121	17.6574	37.7455	1.09603	1.00699e-85	Up	1.33192e-87
8473	5497	41.5441	88.7811	1.09561	1.20198e-215	Up	4.66348e-218
7039	4264	10.558	22.5512	1.09486	6.46159e-43	Up	2.09676e-44
57572	6405	5.69213	12.157	1.09475	6.92755e-35	Up	2.82624e-36
83641	3785	3.86307	8.24437	1.09366	1.80483e-14	Up	1.87051e-15
253260	9535	10.7142	22.8574	1.09314	3.51552e-96	Up	4.0299e-98
3726	1832	9.66156	20.6108	1.09307	2.58529e-17	Up	2.2751e-18
114294	2048	3.85158	8.21545	1.09289	3.20773e-08	Up	5.61178e-09
147081	2477	2.01945	4.3046	1.09192	1.52022e-05	Up	3.656e-06
9746	4029	7.32987	15.6116	1.09076	3.56554e-28	Up	1.86546e-29
26036	5241	9.76455	20.7924	1.09043	3.27775e-48	Up	8.95982e-50
55680	4520	3.21361	6.83882	1.08955	2.92093e-14	Up	3.07186e-15
9734	4659	1.63113	3.46437	1.08672	7.29798e-08	Up	1.33595e-08
901	5489	3.03185	6.43349	1.0854	4.52584e-16	Up	4.23824e-17
154743	3969	2.52062	5.34825	1.08529	5.01108e-10	Up	7.40866e-11
80149	2737	2.03849	4.32457	1.08506	5.30883e-06	Up	1.20339e-06
286144	3842	5.30803	11.2538	1.08416	1.84311e-19	Up	1.47678e-20
80336	2129	5.33164	11.303	1.08405	3.19762e-11	Up	4.2482e-12
5332	5640	1.41564	3.00054	1.08377	3.6458e-08	Up	6.42532e-09
9924	5372	7.14483	15.132	1.08264	9.62741e-36	Up	3.76924e-37
57035	1482	14.7344	31.1549	1.08027	1.31808e-20	Up	9.94894e-22
2354	3776	1.29925	2.74604	1.07967	2.45586e-05	Up	6.0736e-06
2886	2285	16.9658	35.8321	1.07862	8.78393e-36	Up	3.42868e-37
9236	7089	0.949878	2.00086	1.0748	6.44315e-07	Up	1.31507e-07
84441	5428	10.8636	22.8514	1.07277	2.3414e-53	Up	5.57444e-55
5465	10049	0.708376	1.48937	1.07211	3.21295e-07	Up	6.30086e-08
57700	5828	3.00405	6.31104	1.07097	2.31534e-16	Up	2.13146e-17
445	1863	27.6246	58.0206	1.07061	1.91218e-46	Up	5.49678e-48
57018	2625	19.972	41.9233	1.06977	3.24948e-47	Up	9.18818e-49
57597	10342	0.437168	0.917487	1.0695	6.72742e-05	Up	1.76382e-05
3953	5142	2.69392	5.65011	1.06857	4.51792e-13	Up	5.21084e-14
2296	3452	3.56693	7.48111	1.06857	1.009e-11	Up	1.29424e-12
23046	9895	1.62351	3.40076	1.06674	5.90376e-15	Up	5.952e-16
66035	2403	1.4011	2.93097	1.06482	0.000766627	Up	0.000232994
11259	4211	5.71097	11.9402	1.06402	7.79243e-22	Up	5.48324e-23
57555	4642	4.84915	10.1361	1.0637	1.74599e-20	Up	1.32918e-21
29116	3086	2.27553	4.75475	1.06317	5.14816e-07	Up	1.03744e-07
284371	3876	2.28328	4.76992	1.06286	1.37629e-08	Up	2.3228e-09
10307	2167	1.64247	3.43074	1.06265	0.000535781	Up	0.000159434
604	3662	2.94208	6.14387	1.06231	3.05602e-10	Up	4.42118e-11
9411	9121	3.91279	8.16159	1.06065	9.42528e-32	Up	4.2885e-33
10150	4731	15.1278	31.5319	1.05961	8.81339e-63	Up	1.74081e-64
58528	4926	2.0114	4.19007	1.05878	2.00074e-09	Up	3.11208e-10
4054	4721	20.2131	42.0625	1.05724	4.59583e-83	Up	6.29492e-85
54823	3871	1.64012	3.41148	1.0566	2.37093e-06	Up	5.1639e-07
7754	4029	1.64743	3.42338	1.0552	1.40339e-06	Up	2.96666e-07
23179	5113	14.7313	30.611	1.05516	2.1738e-65	Up	4.06366e-67
64843	1836	2.46252	5.11483	1.05455	9.08853e-05	Up	2.424e-05
6253	2317	1.99283	4.13745	1.05392	7.60125e-05	Up	2.0099e-05
84961	10381	2.1035	4.36289	1.0525	1.99354e-19	Up	1.60083e-20
81669	3136	12.5766	26.0773	1.05206	2.36822e-34	Up	9.80086e-36
80055	11113	3.37589	6.99791	1.05166	1.09028e-32	Up	4.80694e-34
9497	7757	9.46206	19.597	1.05041	4.58954e-63	Up	8.98428e-65
100462981	1036	1571.07	3252.93	1.04999	0	Up	0
146198	4384	4.3446	8.99223	1.04946	6.15979e-17	Up	5.52574e-18
65249	4339	1.97313	4.08058	1.04829	4.21956e-08	Up	7.4886e-09
7005	3023	2.83209	5.85697	1.04829	4.21816e-08	Up	7.4886e-09
64129	2252	23.5363	48.6499	1.04755	1.88823e-45	Up	5.62772e-47
51566	3395	13.3739	27.632	1.04692	5.55886e-39	Up	1.96722e-40
64900	4464	2.09027	4.31693	1.04632	1.03777e-08	Up	1.72952e-09
375690	1137	11.0832	22.8852	1.04604	1.97306e-11	Up	2.58072e-12
55902	3027	19.1628	39.555	1.04555	1.9212e-49	Up	5.07094e-51
144501	3894	31.9664	65.9677	1.04521	2.51527e-105	Up	2.60236e-107
5792	7733	11.2827	23.263	1.04392	8.99403e-74	Up	1.44869e-75
1185	5644	1.85778	3.83035	1.04389	1.26863e-09	Up	1.92931e-10
6662	3963	68.3296	140.771	1.04276	2.21848e-227	Up	7.69446e-230
1326	3096	1.21177	2.49608	1.04256	0.000506304	Up	0.000150126
6940	2555	3.04964	6.27893	1.04188	2.29442e-07	Up	4.43212e-08
6487	2549	1.62276	3.33874	1.04086	0.000248777	Up	7.049e-05
5900	3668	6.76621	13.9211	1.04086	2.08116e-21	Up	1.49257e-22
55279	4957	4.23051	8.70267	1.04063	3.22668e-18	Up	2.7428e-19
9665	7760	6.78079	13.942	1.03992	2.27588e-44	Up	7.05068e-46
160335	4855	2.8928	5.94382	1.03892	1.89453e-12	Up	2.29424e-13
3931	1354	3.48123	7.15236	1.03882	8.58055e-05	Up	2.28196e-05
167691	4729	1.15947	2.37882	1.03678	2.0917e-05	Up	5.1189e-06
55107	4811	19.715	40.4216	1.03583	1.06309e-78	Up	1.5811e-80
51195	3727	1.65187	3.38581	1.0354	6.10795e-06	Up	1.39351e-06
285074	2225	2.81021	5.75936	1.03523	5.11629e-06	Up	1.15764e-06
23275	4843	3.11846	6.38271	1.03334	3.69549e-13	Up	4.221e-14
9262	5324	1.69842	3.47261	1.03183	3.1645e-08	Up	5.53244e-09
5314	16235	0.681397	1.39185	1.03044	7.91921e-10	Up	1.18804e-10
27106	2539	4.96322	10.1327	1.02967	4.76453e-11	Up	6.43356e-12
10168	4338	3.21539	6.562	1.02914	4.04966e-12	Up	5.04452e-13
8780	4035	14.8048	30.207	1.02882	5.06742e-49	Up	1.34944e-50
55103	5834	3.09989	6.32132	1.02801	2.12552e-15	Up	2.07666e-16
79738	3583	6.49716	13.2412	1.02715	1.51208e-19	Up	1.20443e-20
221806	5583	0.706433	1.43674	1.02418	0.000476161	Up	0.000140713
158405	2683	3.37025	6.85441	1.02418	4.22323e-08	Up	7.50008e-09
1365	1318	2.91944	5.93755	1.02418	0.00056906	Up	0.000170072
129880	3196	2.19721	4.46868	1.02418	1.67519e-06	Up	3.57964e-07
283104	2708	2.20241	4.47925	1.02418	1.15975e-05	Up	2.74888e-06
80329	3160	3.19637	6.50077	1.02418	6.14753e-09	Up	9.99954e-10
93129	2205	4.49349	9.13885	1.02418	8.71907e-09	Up	1.44182e-09
23048	5457	1.81568	3.69272	1.02418	8.71597e-09	Up	1.44182e-09
10194	4982	1.15852	2.35619	1.02418	1.64843e-05	Up	3.98758e-06
1106	9374	12.8993	26.2241	1.0236	2.01647e-97	Up	2.25224e-99
155435	10325	10.6584	21.6675	1.02355	1.0507e-88	Up	1.34033e-90
3912	5866	11.2004	22.746	1.02206	5.01987e-53	Up	1.20694e-54
22822	5913	193.074	390.441	1.01595	0	Up	0
57732	4161	1.98818	4.02005	1.01576	2.28571e-07	Up	4.41394e-08
80012	12687	5.05734	10.2239	1.0155	4.90617e-51	Up	1.25171e-52
6515	3938	16.513	33.3605	1.01454	1.33294e-51	Up	3.3537e-53
5753	2519	2.82591	5.7085	1.0144	1.87692e-06	Up	4.03388e-07
57654	4665	1.38159	2.7889	1.01337	6.447e-06	Up	1.47427e-06
113026	3477	28.8559	58.2088	1.01237	7.13605e-79	Up	1.05713e-80
558	4743	6.20616	12.519	1.01234	1.09627e-23	Up	7.04384e-25
2548	3782	14.9304	30.1068	1.01184	1.23785e-44	Up	3.7912e-46
23373	7009	1.52343	3.07043	1.01112	3.83603e-09	Up	6.09534e-10
55582	4653	1.13706	2.29153	1.011	5.3086e-05	Up	1.37654e-05
7593	2938	1.76806	3.56258	1.01076	6.3471e-05	Up	1.65963e-05
9351	2192	6.9338	13.9681	1.01041	1.31935e-12	Up	1.57832e-13
254427	3360	1.2597	2.53287	1.00769	0.000373047	Up	0.000108728
59348	2358	1.71341	3.44324	1.0069	0.00053364	Up	0.000158734
5310	14138	1.70101	3.418	1.00676	2.8212e-19	Up	2.28038e-20
8675	4978	15.2467	30.6354	1.0067	4.90597e-59	Up	1.03536e-60
23149	3235	2.40861	4.83814	1.00625	7.31228e-07	Up	1.49848e-07
4804	3420	5.17543	10.3828	1.00444	2.44529e-14	Up	2.56302e-15
6092	8689	2.00384	4.01912	1.00411	4.14711e-14	Up	4.4126e-15
29995	1754	15.411	30.8968	1.00349	2.14341e-21	Up	1.53848e-22
5203	1383	22.3274	44.7021	1.00153	3.27942e-24	Up	2.0647e-25
147040	3081	2.96611	5.93721	1.00122	8.36977e-08	Up	1.53953e-08
4864	4827	8.03124	16.0705	1.00072	4.04006e-30	Up	1.97597e-31
3005	2336	147.546	295.138	1.00022	2.62965e-262	Up	6.95634e-265
2041	3369	0.628169	0.002209	-8.15161	1.3695e-06	Down	2.88858e-07
827	3604	2.66913	0.244281	-3.44975	2.10052e-19	Down	1.69044e-20
347730	2217	1.69221	0.176493	-3.26123	1.22849e-07	Down	2.3059e-08
644844	464	3.93904	0.421643	-3.22375	0.000476677	Down	0.000140949
5268	2633	0.986433	0.111456	-3.14575	2.329e-05	Down	5.7366e-06
7103	1159	3.98394	0.506408	-2.97582	1.5398e-08	Down	2.61416e-09
9982	1219	3.63002	0.481482	-2.91442	4.59417e-08	Down	8.18854e-09
5744	1881	3.0173	0.520049	-2.53654	7.42551e-09	Down	1.21787e-09
4435	1251	3.30648	0.625555	-2.40209	2.50075e-06	Down	5.47016e-07
350	1216	2.53146	0.48267	-2.39086	6.84261e-05	Down	1.79643e-05
5349	1588	3.14998	0.616002	-2.35434	2.50625e-07	Down	4.85604e-08
58495	1555	1.91772	0.377445	-2.34506	0.000112263	Down	3.0331e-05
1800	1752	20.0407	4.07588	-2.29775	2.10662e-45	Down	6.3034e-47
767	2278	1.26684	0.25765	-2.29775	0.000183561	Down	5.09862e-05
1735	2120	27.1344	5.90618	-2.19983	3.50683e-70	Down	6.08144e-72
26027	3181	1.66324	0.36902	-2.17222	4.48958e-07	Down	8.99446e-08
4680	2631	1.09687	0.260261	-2.07536	0.000481304	Down	0.000142459
1048	3600	1.12228	0.271725	-2.04621	2.93175e-05	Down	7.33842e-06
4703	26202	0.201922	0.0522668	-1.94983	2.79232e-06	Down	6.1342e-07
7837	6821	0.832068	0.229459	-1.85847	2.5495e-06	Down	5.5843e-07
64919	7816	0.849218	0.237794	-1.83642	3.85614e-07	Down	7.62116e-08
2591	3280	1.2611	0.357882	-1.81713	0.00010209	Down	2.73964e-05
51703	3399	5.1508	1.46775	-1.81119	4.09047e-17	Down	3.63576e-18
51313	4854	5.07335	1.4913	-1.76637	5.67816e-23	Down	3.77854e-24
1015	3699	4.16093	1.24293	-1.74316	2.08844e-14	Down	2.17548e-15
5645	802	4.07811	1.21971	-1.74136	0.000985363	Down	0.00030596
6768	3319	20.868	6.39566	-1.70613	2.6734e-60	Down	5.56336e-62
29113	1145	12.7701	3.92993	-1.70019	2.73691e-13	Down	3.09232e-14
1870	5201	3.60664	1.1473	-1.65242	3.53709e-16	Down	3.29568e-17
79173	2420	1.86826	0.606329	-1.62352	0.000179715	Down	4.98122e-05
157570	3376	17.8372	5.82407	-1.61479	1.36295e-48	Down	3.67758e-50
4605	2731	82.7754	27.0432	-1.61394	7.24571e-181	Down	3.7057e-183
9088	2225	6.44186	2.1103	-1.61003	3.83399e-12	Down	4.7691e-13
6862	2518	6.60914	2.17553	-1.6031	7.17082e-14	Down	7.73948e-15
63967	8484	20.4546	6.74509	-1.60051	2.95929e-137	Down	2.17454e-139
10750	2089	2.67082	0.889709	-1.58588	3.5618e-05	Down	9.00972e-06
6241	3452	90.0649	30.0945	-1.58147	2.13663e-241	Down	6.53134e-244
214	4760	3.05158	1.02753	-1.57037	6.85357e-12	Down	8.67826e-13
8318	2036	36.4749	12.3478	-1.56266	5.06263e-57	Down	1.11008e-58
8438	3164	13.7422	4.66846	-1.5576	1.57149e-33	Down	6.74378e-35
7083	1616	73.9325	26.1502	-1.49939	4.88316e-86	Down	6.40142e-88
55723	1746	65.3975	23.1387	-1.49893	3.20598e-82	Down	4.52316e-84
147841	654	9.26654	3.29062	-1.49367	3.6881e-05	Down	9.35088e-06
6941	3306	14.1995	5.11889	-1.47193	2.61544e-33	Down	1.12853e-34
5111	1355	442.002	159.907	-1.46682	0	Down	0
113802	1890	3.5628	1.29393	-1.46125	1.74731e-05	Down	4.23706e-06
23220	5795	1.24498	0.455767	-1.44975	9.37179e-06	Down	2.19048e-06
113115	1811	10.3048	3.78105	-1.44645	2.06523e-13	Down	2.30792e-14
3672	4811	4.67881	1.72829	-1.4368	7.58604e-16	Down	7.20208e-17
51659	1196	55.8191	20.6929	-1.43162	3.55436e-45	Down	1.07189e-46
401541	3428	4.46181	1.65508	-1.43073	5.45982e-11	Down	7.42056e-12
6573	2873	9.2412	3.43889	-1.42614	2.36213e-18	Down	1.99124e-19
11130	1878	99.2689	36.9824	-1.4245	3.80704e-124	Down	3.06604e-126
374393	3574	48.6899	18.2286	-1.41742	4.75065e-115	Down	4.27282e-117
151516	2216	2.82162	1.05943	-1.41323	5.97836e-05	Down	1.55864e-05
79814	2196	25.6259	9.62175	-1.41323	1.83062e-37	Down	6.77968e-39
990	3053	39.4172	14.9952	-1.39432	8.91591e-78	Down	1.35225e-79
348327	2964	2.33673	0.891083	-1.39086	2.78444e-05	Down	6.93696e-06
26271	2269	43.4978	16.6412	-1.38618	2.50791e-63	Down	4.86514e-65
51005	2077	2.45468	0.941946	-1.38182	0.000437182	Down	0.000128603
255403	2149	2.37243	0.910388	-1.38182	0.000437269	Down	0.000128603
9156	3478	14.1057	5.42826	-1.37772	1.48289e-31	Down	6.8256e-33
79019	947	22.449	8.67685	-1.37141	4.6805e-14	Down	5.0049e-15
9134	2739	9.97427	3.89285	-1.35739	1.46649e-17	Down	1.28191e-18
2237	2308	79.3571	31.0247	-1.35494	4.43931e-113	Down	4.09718e-115
79733	3736	5.48438	2.14704	-1.35298	2.5435e-13	Down	2.86632e-14
84296	3841	10.0678	3.94748	-1.35075	2.49087e-24	Down	1.55652e-25
4174	2568	44.6515	17.5225	-1.3495	1.46542e-70	Down	2.51544e-72
3486	2638	2.7349	1.07537	-1.34666	3.00596e-05	Down	7.53302e-06
83461	1170	35.9294	14.1297	-1.34643	3.01741e-26	Down	1.71526e-27
100128191	3161	3.22579	1.2688	-1.34619	4.83803e-07	Down	9.71816e-08
8706	3642	3.19595	1.26238	-1.3401	7.35505e-08	Down	1.34683e-08
221150	2927	17.5827	6.95142	-1.33878	1.11466e-31	Down	5.09138e-33
983	1923	108.301	43.0861	-1.32976	7.04513e-125	Down	5.63246e-127
5427	1861	20.1592	8.04225	-1.32577	5.5227e-23	Down	3.65886e-24
898	1958	3.88123	1.54875	-1.32541	2.2705e-05	Down	5.58316e-06
51728	824	39.9258	16.0265	-1.31686	4.56921e-20	Down	3.55362e-21
1109	1192	4.27715	1.72336	-1.31143	0.000769926	Down	0.000234042
54821	4224	19.1981	7.75807	-1.3072	1.00409e-47	Down	2.79782e-49
5919	767	58.5702	23.7219	-1.30394	1.10232e-26	Down	6.14308e-28
3759	5397	1.42591	0.580003	-1.29775	2.76911e-05	Down	6.89714e-06
397	1216	7.91082	3.2178	-1.29775	2.21774e-06	Down	4.8185e-07
1869	2722	14.5601	5.92964	-1.296	1.98837e-23	Down	1.28927e-24
55388	4562	20.5802	8.4055	-1.29185	3.75821e-54	Down	8.79294e-56
10036	3344	25.4584	10.4432	-1.28558	8.35944e-49	Down	2.24576e-50
2491	2571	12.871	5.28866	-1.28315	2.02568e-19	Down	1.62902e-20
23649	2514	35.5855	14.6304	-1.28232	4.72707e-51	Down	1.20046e-52
1503	3217	50.6544	20.89	-1.27788	5.42518e-92	Down	6.44222e-94
54504	1779	7.24576	3.02426	-1.26055	6.47225e-08	Down	1.17757e-08
154043	3277	1.64387	0.686569	-1.25962	0.000802998	Down	0.000245228
5441	925	79.8683	33.4178	-1.25701	5.11113e-41	Down	1.72765e-42
6150	758	65.6109	27.488	-1.25513	8.3244e-28	Down	4.43844e-29
64785	2414	19.008	7.98292	-1.25162	1.303e-25	Down	7.6521e-27
5888	2302	12.4946	5.26925	-1.24563	2.98239e-16	Down	2.77358e-17
54939	969	50.7285	21.4015	-1.24508	3.70642e-27	Down	2.01978e-28
4173	4928	117.98	49.784	-1.24479	0	Down	0
23397	4495	24.1184	10.2065	-1.24065	1.18774e-58	Down	2.52056e-60
79919	2525	8.3052	3.52544	-1.23621	5.82732e-12	Down	7.3274e-13
793	2531	20.9798	8.92797	-1.2326	7.94936e-29	Down	4.0609e-30
8208	2297	19.4736	8.30436	-1.22958	2.5038e-24	Down	1.56607e-25
90381	6688	6.74577	2.88139	-1.22722	1.85885e-24	Down	1.15284e-25
4940	6646	12.2162	5.22517	-1.22525	2.87334e-43	Down	9.22254e-45
4815	1073	11.296	4.8318	-1.22518	3.26574e-07	Down	6.41206e-08
2177	5204	20.5922	8.83473	-1.22084	1.5025e-56	Down	3.3387e-58
122769	1965	15.9592	6.86988	-1.21603	5.06527e-17	Down	4.52006e-18
10535	1148	52.4551	22.5807	-1.21599	6.58084e-32	Down	2.9672e-33
4998	3192	20.0709	8.64209	-1.21565	6.9813e-34	Down	2.93846e-35
347240	6237	3.23891	1.39588	-1.21434	2.93312e-11	Down	3.87956e-12
57405	1375	27.8442	12.0231	-1.21157	1.72643e-20	Down	1.31327e-21
999	4815	19.2391	8.30921	-1.21126	2.20768e-48	Down	5.99582e-50
126526	2140	5.16939	2.23983	-1.2066	1.58015e-06	Down	3.36262e-07
39	1567	51.8118	22.4733	-1.20507	3.64096e-42	Down	1.19646e-43
6839	2745	16.4005	7.12722	-1.20233	1.16771e-23	Down	7.5234e-25
1719	3932	75.3271	32.7646	-1.20103	2.03221e-151	Down	1.30216e-153
113130	2599	41.6761	18.1792	-1.19694	2.05273e-55	Down	4.68202e-57
91464	3401	2.82845	1.23679	-1.19341	1.03244e-05	Down	2.43378e-06
332	2724	35.526	15.5494	-1.19201	2.89718e-49	Down	7.68108e-51
140578	2625	2.38198	1.04343	-1.19084	0.000518719	Down	0.00015396
56667	2899	21.8671	9.58303	-1.19021	1.84875e-32	Down	8.2162e-34
3838	2011	206.502	90.6706	-1.18745	2.28934e-208	Down	9.15144e-211
25864	1118	7.57174	3.32487	-1.18733	4.20548e-05	Down	1.07665e-05
84885	1184	16.8992	7.43573	-1.18441	9.08325e-11	Down	1.26069e-11
2305	3641	82.3778	36.3236	-1.18135	2.27796e-149	Down	1.47302e-151
10437	1051	56.5641	24.9439	-1.1812	3.87962e-30	Down	1.89522e-31
29015	2867	112.603	49.6783	-1.18056	1.41261e-160	Down	8.38712e-163
22837	4923	3.00916	1.33131	-1.17652	3.91738e-08	Down	6.92698e-09
5902	884	383.15	169.859	-1.17357	7.27673e-167	Down	4.021e-169
79622	1103	18.8379	8.42521	-1.16086	7.95087e-11	Down	1.09745e-11
5422	5455	44.5444	19.9587	-1.15822	2.489e-117	Down	2.15086e-119
79077	1143	56.7242	25.4181	-1.15811	8.43155e-32	Down	3.82644e-33
4582	1853	22.3747	10.0302	-1.15751	1.24413e-20	Down	9.37612e-22
79980	2441	22.9356	10.4193	-1.13833	7.60681e-27	Down	4.2034e-28
3709	12568	28.0213	12.7336	-1.13789	3.80401e-165	Down	2.14676e-167
641	4528	17.3993	7.90692	-1.13784	2.02343e-37	Down	7.52942e-39
5933	4270	12.4356	5.65851	-1.13598	1.98971e-25	Down	1.18136e-26
1854	2146	59.4834	27.0763	-1.13546	5.47106e-60	Down	1.14175e-61
51053	1215	62.151	28.34	-1.13294	1.17767e-35	Down	4.6315e-37
10189	1113	130.421	59.5892	-1.13006	1.29123e-67	Down	2.32272e-69
4171	3453	73.9644	33.8252	-1.12873	2.54104e-118	Down	2.16596e-120
9833	2501	53.271	24.4455	-1.12378	1.46893e-61	Down	2.95324e-63
899	4287	18.3326	8.41987	-1.12254	1.51994e-36	Down	5.82566e-38
83743	2456	21.9338	10.0769	-1.12211	2.68085e-25	Down	1.60589e-26
79968	4037	17.7522	8.1659	-1.12032	2.70767e-33	Down	1.1715e-34
220134	2938	6.22095	2.86338	-1.11941	3.87178e-09	Down	6.1567e-10
219790	6659	8.552	3.93694	-1.11919	1.39519e-26	Down	7.80802e-28
147015	1939	6.89591	3.1783	-1.11748	6.35199e-07	Down	1.29534e-07
4919	3382	4.01052	1.85114	-1.11537	5.43755e-07	Down	1.09927e-07
57526	9773	12.1561	5.61523	-1.11426	3.21592e-54	Down	7.48636e-56
6425	1883	32.542	15.0654	-1.11106	3.25008e-28	Down	1.69468e-29
672	7287	17.5969	8.16183	-1.10836	5.62361e-58	Down	1.20664e-59
91862	2239	3.95265	1.83497	-1.10707	7.86284e-05	Down	2.08138e-05
6657	2520	38.1728	17.7398	-1.10556	1.64817e-43	Down	5.26106e-45
675	11386	3.78496	1.76123	-1.1037	6.66023e-20	Down	5.24252e-21
5985	2486	39.7397	18.4939	-1.10353	1.56634e-44	Down	4.8341e-46
63901	3799	25.2453	11.7674	-1.10122	4.11526e-43	Down	1.33055e-44
118980	2562	7.69714	3.58907	-1.10071	1.49651e-09	Down	2.29434e-10
51514	4428	31.5003	14.6908	-1.10045	2.68069e-62	Down	5.34216e-64
10940	4761	9.45589	4.41746	-1.098	1.38666e-20	Down	1.04829e-21
10452	1819	82.4458	38.5584	-1.0964	1.54346e-66	Down	2.8218e-68
4778	1678	5.73275	2.68163	-1.09612	4.16747e-05	Down	1.06594e-05
29128	4086	45.7435	21.4029	-1.09576	1.04666e-82	Down	1.45822e-84
79174	1575	10.0776	4.72026	-1.09422	8.33066e-08	Down	1.53136e-08
3014	1651	68.811	32.2318	-1.09415	2.12198e-50	Down	5.48862e-52
993	3717	17.8571	8.36888	-1.09339	9.72617e-30	Down	4.8142e-31
84769	1360	10.8927	5.10684	-1.09286	2.46385e-07	Down	4.77098e-08
57650	4284	14.7976	6.94156	-1.09203	2.2166e-28	Down	1.14928e-29
3978	3083	17.9723	8.43997	-1.09047	7.31669e-25	Down	4.4689e-26
55732	3363	7.55148	3.54867	-1.08948	7.39747e-12	Down	9.41046e-13
79075	2291	23.4296	11.0161	-1.08872	4.72947e-24	Down	2.9971e-25
9212	1253	81.6088	38.4102	-1.08723	5.50998e-45	Down	1.66812e-46
7037	5241	157.536	74.3411	-1.08345	0	Down	0
54478	1563	31.0189	14.645	-1.08274	1.27437e-21	Down	9.05718e-23
283455	17008	0.475095	0.224308	-1.08274	0.000231639	Down	6.53888e-05
26519	684	35.7217	16.8756	-1.08187	2.54595e-11	Down	3.351e-12
10969	1514	124.978	59.0545	-1.08155	5.55514e-82	Down	7.87014e-84
4830	1031	86.8652	41.083	-1.08024	4.42765e-39	Down	1.55909e-40
64151	4682	37.8043	17.8844	-1.07985	1.58334e-76	Down	2.42932e-78
80178	1650	5.88833	2.78642	-1.07945	4.80071e-05	Down	1.2375e-05
403340	3126	2.708	1.283	-1.0777	0.000168809	Down	4.66208e-05
54913	2333	23.7912	11.279	-1.07679	2.04126e-24	Down	1.27196e-25
10376	1771	590.318	279.986	-1.07614	0	Down	0
26168	2509	10.1601	4.83452	-1.07148	1.32268e-11	Down	1.7106e-12
1468	1960	30.7728	14.6732	-1.06847	3.91173e-26	Down	2.23974e-27
140707	1272	24.5026	11.6893	-1.06775	6.6014e-14	Down	7.10938e-15
2521	5119	68.8346	32.9638	-1.06225	7.14742e-148	Down	4.74786e-150
83903	2797	11.8998	5.7007	-1.06172	1.155e-14	Down	1.18413e-15
51236	2441	10.2856	4.92913	-1.06121	2.80638e-11	Down	3.70698e-12
253152	1443	10.5995	5.08426	-1.05989	3.18599e-07	Down	6.24612e-08
5889	1295	47.3921	22.7368	-1.05962	3.13358e-26	Down	1.78315e-27
55722	2427	7.80821	3.7484	-1.05872	1.03788e-08	Down	1.72908e-09
150967	3353	8.31992	3.99687	-1.0577	2.27119e-12	Down	2.76906e-13
25886	2284	8.63401	4.1544	-1.05539	5.53169e-09	Down	8.94254e-10
55215	4749	42.1324	20.2893	-1.05421	3.9248e-83	Down	5.35274e-85
10785	2155	7.72242	3.7222	-1.0529	1.05303e-07	Down	1.958e-08
6835	844	18.0082	8.69264	-1.05079	4.26248e-07	Down	8.47936e-08
145773	3468	3.85559	1.86165	-1.05037	2.36409e-06	Down	5.1476e-07
114034	2408	12.0244	5.80915	-1.04957	1.17835e-12	Down	1.40272e-13
9836	2860	9.55228	4.61743	-1.04875	5.59313e-12	Down	7.02306e-13
5982	1715	49.0793	23.728	-1.04852	4.50753e-35	Down	1.81774e-36
94097	4140	1.90532	0.921504	-1.04797	0.000417887	Down	0.000122656
2676	1980	13.1662	6.3732	-1.04675	1.94135e-11	Down	2.53696e-12
2048	4869	38.2095	18.5436	-1.04301	5.16209e-76	Down	8.01124e-78
9837	3289	19.6837	9.57689	-1.03937	8.62367e-27	Down	4.77544e-28
8549	2880	30.8627	15.0468	-1.03641	2.61924e-36	Down	1.00853e-37
6240	3234	133.317	65.0629	-1.03496	2.5446e-173	Down	1.34627e-175
55247	2402	10.4125	5.09061	-1.03241	8.6677e-11	Down	1.20046e-11
7298	1603	50.0481	24.4705	-1.03227	1.20665e-32	Down	5.3413e-34
5892	2478	7.10403	3.47387	-1.03209	7.23862e-08	Down	1.32466e-08
10753	2484	3.05936	1.49646	-1.03168	0.00065825	Down	0.000198392
5702	1618	82.224	40.3255	-1.02787	2.95323e-53	Down	7.0658e-55
4001	3420	72.1185	35.3815	-1.02737	3.85777e-98	Down	4.2408e-100
5983	2396	26.5381	13.0238	-1.02692	7.84495e-26	Down	4.55174e-27
3028	963	106.584	52.3135	-1.02674	3.45058e-41	Down	1.15824e-42
3070	3165	25.9257	12.7337	-1.02572	4.96514e-33	Down	2.1599e-34
55052	749	110.451	54.3306	-1.02358	3.48345e-33	Down	1.51125e-34
100008588	1869	925.001	455.086	-1.02332	0	Down	0
54982	2258	18.4893	9.09763	-1.02313	3.71309e-17	Down	3.2916e-18
5019	3572	40.1264	19.7724	-1.02107	1.04634e-56	Down	2.30046e-58
387103	567	51.4061	25.361	-1.01933	3.49536e-12	Down	4.33144e-13
152579	3204	8.10636	3.99955	-1.01922	5.92022e-11	Down	8.0811e-12
839	1661	10.2508	5.06479	-1.01716	1.76011e-07	Down	3.3524e-08
1958	3136	73.5883	36.371	-1.01669	2.68388e-90	Down	3.2659e-92
2166	2105	6.85479	3.39237	-1.01482	1.83945e-06	Down	3.94686e-07
27346	2585	32.1892	15.9314	-1.0147	6.5787e-33	Down	2.87342e-34
26150	1414	8.09566	4.01247	-1.01266	2.66125e-05	Down	6.60972e-06
7064	2568	28.9561	14.3608	-1.01173	2.32811e-29	Down	1.16878e-30
54991	2122	3.98926	1.98224	-1.00899	0.000390372	Down	0.000114167
26517	1977	15.0351	7.47142	-1.00888	3.26456e-12	Down	4.03008e-13
11065	1490	71.9207	35.8459	-1.0046	1.75859e-41	Down	5.8513e-43
1841	1227	46.961	23.4388	-1.00256	1.29434e-22	Down	8.72736e-24
11169	6054	17.3355	8.66074	-1.00117	2.05125e-40	Down	7.01798e-42
80021	2814	11.8962	5.94436	-1.00091	1.81182e-13	Down	2.01408e-14
2171	751	127.962	63.955	-1.00059	4.96891e-37	Down	1.86068e-38
