# Supplementary material for: Spontaneous Cell Detachment and Reattachment in Cancer Cell Lines: An In Vitro Model of Metastasis and Malignancy
Source: Int J Mol Sci. 2021 May 6;22(9):4929. doi: 10.3390/ijms22094929 (PMC8124513; doi:10.3390/ijms22094929)
Supplement: Supplementary file 1 [file ijms-22-04929-s001.zip › Supplementary Tables/Supplementary TableS4_HeLaF11Adh_8h-VS-HeLaF11Fl_9i.xls]

## Sheet: Supplementary TableS4_HeLaF11Ad
GeneID	Length	HeLAF11_A_8h-Expression	HeLaF11_F_9i-Expression	log2FoldChange(9i/8h)	FDR	Up/Down-Regulation(9i/8h)	Pvalue
26291	940	0.002209	4.01575	10.8281	1.32565e-11	Up	2.05604e-12
22973	1543	0.002209	2.94823	10.3822	6.16958e-14	Up	8.23058e-15
972	1519	0.002209	2.73993	10.2765	8.9921e-13	Up	1.30086e-13
5657	1001	0.002209	2.03055	9.84426	2.08962e-06	Up	5.1007e-07
51087	1606	0.002209	1.80803	9.6768	5.33863e-09	Up	1.02407e-09
255809	1089	0.002209	1.68871	9.57831	7.82152e-06	Up	2.02782e-06
9080	2139	0.002209	1.40275	9.31065	2.73871e-09	Up	5.13606e-10
83723	1943	0.002209	1.29518	9.19554	7.61257e-08	Up	1.61857e-08
9514	1791	0.002209	1.13489	9.00494	2.08907e-06	Up	5.1007e-07
119391	1546	0.002209	1.12692	8.99477	1.51358e-05	Up	4.04324e-06
217	2076	0.002209	0.745971	8.39958	5.62526e-05	Up	1.60742e-05
2615	4327	0.002209	0.626326	8.14737	2.01361e-08	Up	4.07128e-09
255426	2216	0.002209	0.611488	8.11278	0.000206441	Up	6.39044e-05
84969	2558	0.002209	0.567571	8.00526	0.000107723	Up	3.20502e-05
7732	3252	0.002209	0.47621	7.75206	5.62652e-05	Up	1.60742e-05
3219	2711	0.002209	0.464134	7.715	0.000395986	Up	0.000127418
768	1561	1.55966	258.995	7.37555	0	Up	0
342372	5199	0.002209	0.279255	6.98204	0.000107746	Up	3.20502e-05
489	4857	0.002209	0.27899	6.98068	0.000206484	Up	6.39044e-05
85442	6773	0.002209	0.242939	6.78105	2.92405e-05	Up	8.06176e-06
8497	5055	0.0192652	1.72326	6.483	6.18728e-25	Up	4.94856e-26
219699	4998	0.116909	9.19871	6.29797	8.20473e-130	Up	1.15493e-131
114780	7624	0.002209	0.152345	6.1078	0.00075906	Up	0.000254056
3691	5925	0.0164363	0.914806	5.7985	3.94607e-15	Up	4.86032e-16
147872	2383	0.0408667	2.03084	5.63501	1.98596e-13	Up	2.74342e-14
79094	1578	0.493715	20.7319	5.39203	4.26201e-87	Up	9.46264e-89
56901	1275	0.458284	17.0805	5.21997	3.36636e-57	Up	1.18466e-58
100132354	2282	0.0426754	1.56933	5.2006	9.06928e-10	Up	1.63002e-10
81558	2385	0.0816649	2.96254	5.18097	9.53176e-19	Up	9.66044e-20
23632	1757	0.0554271	1.98317	5.16108	1.71965e-09	Up	3.16884e-10
18	5586	0.0174338	0.606452	5.12043	3.26269e-09	Up	6.1563e-10
51085	3288	0.0296184	1.00087	5.07861	6.20385e-09	Up	1.1952e-09
51268	2412	0.0403753	1.32424	5.03554	1.17278e-08	Up	2.3187e-09
27127	4266	0.0456565	1.49745	5.03554	8.89171e-17	Up	9.9903e-18
5794	3935	0.0247485	0.787109	4.99115	2.21816e-08	Up	4.4948e-09
441549	1330	0.0732221	2.256	4.94535	4.18541e-08	Up	8.7061e-09
222643	3128	0.0311334	0.959234	4.94535	4.1867e-08	Up	8.7061e-09
5097	4779	0.1834	5.1443	4.80991	6.76781e-62	Up	2.22144e-63
100506211	2303	0.211431	5.54766	4.71362	5.36618e-32	Up	3.41974e-33
4485	2348	0.0414759	1.07178	4.69159	9.93354e-07	Up	2.34022e-07
10156	5606	0.0521149	1.31217	4.65412	1.72072e-18	Up	1.77258e-19
28968	2945	0.033068	0.821645	4.63501	1.85639e-06	Up	4.50526e-07
83729	2453	0.277904	6.86564	4.62674	1.34536e-41	Up	6.63684e-43
7439	2852	0.0362027	0.882375	4.60722	9.93624e-07	Up	2.34022e-07
23581	3153	0.0308866	0.736744	4.57611	3.46422e-06	Up	8.66222e-07
51129	1967	0.0990192	2.26351	4.51471	3.11981e-11	Up	5.0004e-12
138429	1575	0.061832	1.41344	4.51471	6.46618e-06	Up	1.66319e-06
146198	4384	0.0666414	1.5013	4.49365	2.79874e-16	Up	3.2287e-17
7148	13143	0.0148193	0.324032	4.45058	1.09876e-10	Up	1.83068e-11
127579	2421	0.0402253	0.879544	4.45058	1.20756e-05	Up	3.1887e-06
256126	946	0.617666	13.3009	4.42856	2.19671e-30	Up	1.44911e-31
79173	2420	0.201209	4.27955	4.41069	4.86685e-25	Up	3.88314e-26
8736	5848	0.0166528	0.347569	4.38347	2.24192e-05	Up	6.10364e-06
8614	5361	1.1081	22.2431	4.3272	1.29385e-280	Up	7.03676e-283
54413	3995	0.0243768	0.484555	4.31308	4.1503e-05	Up	1.1663e-05
145447	1708	0.0570172	1.13337	4.31308	4.15124e-05	Up	1.1663e-05
25789	1712	0.113768	2.26144	4.31308	1.3319e-09	Up	2.42706e-10
220004	1558	0.0625066	1.24249	4.31308	4.15219e-05	Up	1.1663e-05
284837	4622	0.02107	0.418822	4.31308	4.15313e-05	Up	1.1663e-05
113730	3008	0.0971263	1.89847	4.28883	8.00544e-14	Up	1.0777e-14
230	1665	2.80751	53.2489	4.24539	5.24858e-206	Up	4.29854e-208
4185	4402	0.0663689	1.23131	4.21354	5.17741e-13	Up	7.38068e-14
10628	2953	5.63931	102.919	4.18985	0	Up	0
79924	4246	0.458716	8.22918	4.16508	2.76888e-80	Up	6.64362e-82
10368	2710	0.0359355	0.642884	4.16108	0.000140482	Up	4.23362e-05
51477	2427	0.0401258	0.717848	4.16108	0.000140453	Up	4.23362e-05
11093	4941	0.0197096	0.333015	4.07861	0.000256219	Up	8.03952e-05
2119	4102	0.617264	10.2642	4.05558	7.25547e-95	Up	1.4484e-96
4093	5592	0.0522454	0.848122	4.0209	3.95453e-11	Up	6.37624e-12
6676	1452	0.871907	13.4652	3.94892	1.89241e-43	Up	8.9844e-45
8646	3547	0.0823671	1.25524	3.92975	2.48099e-10	Up	4.24478e-11
3689	2977	0.0327126	0.487688	3.89804	0.000852956	Up	0.000287666
4261	4654	0.0837003	1.24783	3.89804	3.3251e-13	Up	4.66778e-14
6038	1805	0.161859	2.41304	3.89804	4.54584e-10	Up	7.96664e-11
126393	1457	0.534717	7.90527	3.88597	1.61591e-25	Up	1.26758e-26
9945	3011	0.679207	9.80434	3.8515	3.87472e-64	Up	1.21976e-65
283120	2322	26.4224	376.947	3.83453	0	Up	0
5129	3212	0.606384	8.58813	3.82404	1.23753e-59	Up	4.20456e-61
57333	1882	0.465711	6.48008	3.7985	1.58563e-26	Up	1.186e-27
54932	2887	0.134929	1.84393	3.77251	7.01009e-12	Up	1.06571e-12
100131551	3021	0.257889	3.52429	3.77251	4.12364e-23	Up	3.48276e-24
55876	1646	0.236659	3.17536	3.74604	1.28144e-11	Up	1.98583e-12
10397	3520	17.6788	222.919	3.65643	0	Up	0
387264	942	0.206763	2.56873	3.63501	1.23499e-05	Up	3.26508e-06
114907	1530	0.190952	2.34067	3.61564	5.55906e-08	Up	1.16701e-08
7461	5563	0.0700236	0.852543	3.60586	2.55829e-10	Up	4.3803e-11
122622	1826	2.82663	34.4012	3.6053	5.51729e-129	Up	7.80166e-131
1649	1191	3.59778	43.5595	3.59781	2.12996e-106	Up	3.70688e-108
158038	2792	0.244161	2.94668	3.59319	2.43614e-17	Up	2.64828e-18
9915	6576	0.310993	3.7091	3.57611	5.02319e-50	Up	2.03126e-51
84960	1727	0.22556	2.57807	3.51471	1.5065e-09	Up	2.75776e-10
2523	4246	0.206422	2.30235	3.47944	5.96094e-20	Up	5.66764e-21
90246	2761	0.105815	1.15685	3.45058	5.88148e-07	Up	1.35663e-07
168667	3399	0.0573023	0.626471	3.45058	7.15435e-05	Up	2.0732e-05
4015	5177	5.43642	59.1171	3.44285	0	Up	0
11247	1821	1.65785	18.0185	3.4421	5.73744e-65	Up	1.76576e-66
196996	3318	0.146753	1.57524	3.42411	7.35413e-11	Up	1.21071e-11
79729	2527	0.154152	1.647	3.41741	8.7499e-09	Up	1.71202e-09
85480	2629	0.111128	1.17812	3.40619	1.05382e-06	Up	2.4921e-07
284440	2385	0.122497	1.29865	3.40619	1.05353e-06	Up	2.4921e-07
26468	3603	0.0540579	0.537273	3.31308	0.000224994	Up	7.00362e-05
400752	1740	0.111937	1.11253	3.31308	0.000224948	Up	7.00362e-05
275	2215	0.0879326	0.873948	3.31308	0.000224902	Up	7.00362e-05
100507057	951	0.409612	3.9693	3.27655	8.90353e-08	Up	1.90501e-08
3678	4267	2.51052	24.1351	3.26507	1.52626e-193	Up	1.32812e-195
9518	1220	1.83595	17.6126	3.262	9.48939e-41	Up	4.77232e-42
116496	6926	0.379643	3.63346	3.25863	1.39485e-47	Up	6.06882e-49
1571	1667	0.116839	1.10318	3.23908	0.000397327	Up	0.000128053
375775	4806	0.0405266	0.382648	3.23908	0.000397405	Up	0.000128053
148398	2575	0.378195	3.5333	3.22381	1.90557e-17	Up	2.0581e-18
23046	9895	0.482252	4.39198	3.18701	4.50311e-80	Up	1.08335e-81
222487	2676	1.71043	15.5529	3.18475	1.16144e-76	Up	2.97996e-78
11156	1396	0.627842	5.68536	3.17878	3.99596e-15	Up	4.92432e-16
5106	2221	6.79637	61.0547	3.16727	1.54373e-247	Up	9.67978e-250
4053	8568	0.0340985	0.30501	3.16108	1.86177e-05	Up	5.02222e-06
27134	2859	0.204376	1.82814	3.16108	3.59986e-10	Up	6.25582e-11
100133991	1260	0.38645	3.45678	3.16108	1.32858e-08	Up	2.64118e-09
125875	990	0.196738	1.75981	3.16108	0.000699866	Up	0.000233214
2788	4264	0.0456779	0.408587	3.16108	0.000700135	Up	0.000233214
148898	2879	0.0676522	0.605146	3.16108	0.0007	Up	0.000233214
440	2362	11.9567	106.379	3.15332	0	Up	0
93129	2205	0.839148	7.46225	3.15261	2.21547e-30	Up	1.4629e-31
255394	2243	0.607844	5.35084	3.13799	3.04526e-22	Up	2.65576e-23
25992	6834	0.384753	3.31414	3.10663	5.2054e-41	Up	2.6012e-42
3700	3283	0.207645	1.73944	3.06644	9.43633e-11	Up	1.56316e-11
26751	1805	0.377672	3.16377	3.06644	9.43269e-11	Up	1.56316e-11
79800	5929	0.213528	1.7794	3.05889	3.55694e-19	Up	3.51848e-20
6095	10998	0.0265645	0.220017	3.05004	5.71609e-05	Up	1.63594e-05
91179	3523	0.110571	0.906631	3.03554	2.68422e-06	Up	6.62424e-07
727	5480	0.0888552	0.706495	2.99115	2.2225e-07	Up	4.92308e-08
84793	2527	0.231228	1.83851	2.99115	1.0556e-08	Up	2.08094e-09
121268	1192	0.245097	1.94879	2.99115	9.9368e-05	Up	2.93736e-05
138715	1239	0.2358	1.87486	2.99115	9.93895e-05	Up	2.93736e-05
283987	3369	0.115625	0.890615	2.94535	8.15342e-06	Up	2.117e-06
2026	2423	6.63169	50.9315	2.94111	2.2597e-209	Up	1.8073e-211
654433	2715	0.107608	0.81995	2.92975	0.000171867	Up	5.25422e-05
100286844	3109	0.187942	1.43208	2.92975	3.1962e-08	Up	6.58708e-09
10481	3047	0.191766	1.46122	2.92975	3.1952e-08	Up	6.58708e-09
129804	2329	1.58894	12.052	2.92313	9.86162e-48	Up	4.25282e-49
5990	4114	0.28406	2.14095	2.91398	2.05861e-15	Up	2.49736e-16
27113	1843	0.369885	2.78343	2.91172	2.66994e-09	Up	4.99514e-10
647946	2147	0.725741	5.40977	2.89804	5.68012e-20	Up	5.38974e-21
6535	3580	0.353634	2.62252	2.89062	2.9868e-16	Up	3.45138e-17
220930	2232	0.741734	5.42057	2.86947	1.41969e-20	Up	1.31986e-21
79958	2804	0.104193	0.759406	2.86562	0.000295605	Up	9.36048e-05
200058	2717	0.501802	3.63362	2.85622	7.50265e-17	Up	8.39122e-18
92270	758	0.899337	6.51224	2.85622	8.01777e-09	Up	1.56108e-09
1489	1681	0.405531	2.87893	2.82765	1.38159e-08	Up	2.75098e-09
10882	1517	3.85176	27.2441	2.82235	1.69366e-67	Up	4.95236e-69
6653	10973	0.044375	0.308725	2.7985	3.45215e-06	Up	8.62982e-07
402778	3721	0.130859	0.910412	2.7985	3.45303e-06	Up	8.62982e-07
6553	3745	0.208033	1.44732	2.7985	1.98386e-09	Up	3.67856e-10
256329	2098	0.185673	1.29176	2.7985	4.19902e-05	Up	1.1808e-05
248	2559	19.4847	133.97	2.7815	0	Up	0
1081	704	1.38331	9.4865	2.77775	2.39717e-11	Up	3.80228e-12
79955	4164	0.163712	1.11573	2.76876	4.08462e-08	Up	8.486e-09
1366	2029	1.4399	9.77915	2.76374	4.84058e-32	Up	3.0724e-33
26212	942	0.620289	4.21272	2.76374	4.92695e-07	Up	1.12731e-07
112399	2722	1.96774	13.2988	2.75668	9.52058e-58	Up	3.32602e-59
113230	1329	0.366386	2.47619	2.75668	5.91539e-06	Up	1.51698e-06
10076	5632	0.0864572	0.584313	2.75668	5.91687e-06	Up	1.51698e-06
492307	1265	5.69685	38.3333	2.75036	5.76142e-77	Up	1.47455e-78
54760	2674	0.291355	1.95462	2.74604	5.86634e-09	Up	1.1283e-09
3563	1726	0.169268	1.12155	2.72812	0.000867629	Up	0.000293114
56155	4954	0.0589738	0.390754	2.72812	0.000867464	Up	0.000293114
79015	1157	0.589194	3.84817	2.70736	1.19613e-07	Up	2.59292e-08
165829	4200	0.139122	0.898762	2.69159	1.43488e-06	Up	3.4465e-07
83667	3547	2.47101	15.9634	2.69159	1.05029e-87	Up	2.31844e-89
400242	830	0.469327	3.03197	2.69159	0.000121902	Up	3.64636e-05
83719	1588	1.04254	6.70458	2.68505	5.12487e-17	Up	5.67608e-18
4017	3810	14.8506	94.6812	2.67255	0	Up	0
3005	2336	2.87654	18.1481	2.65741	6.66386e-65	Up	2.05514e-66
283	1222	0.717241	4.51474	2.65412	4.17299e-09	Up	7.92198e-10
5270	2259	0.517319	3.17063	2.61564	2.08278e-11	Up	3.29428e-12
55450	2371	0.903618	5.47019	2.59781	7.4935e-20	Up	7.15356e-21
440119	3678	0.2383	1.42106	2.57611	2.01842e-08	Up	4.0823e-09
57393	1588	0.245303	1.46282	2.57611	0.000346342	Up	0.000110712
285755	4223	0.299789	1.78773	2.57611	8.5823e-12	Up	1.31516e-12
84645	1988	0.342906	2.04485	2.57611	9.95131e-07	Up	2.34568e-07
79816	2033	1.24546	7.37945	2.56683	1.49045e-22	Up	1.27788e-23
5165	12795	0.411005	2.42825	2.56269	7.1479e-46	Up	3.22888e-47
629	2646	12.7712	75.3541	2.56079	4.45805e-291	Up	2.31046e-293
56917	2174	0.268773	1.55825	2.53547	1.17704e-05	Up	3.10434e-06
128153	1251	0.467076	2.70795	2.53547	1.17733e-05	Up	3.10434e-06
84985	2946	13.7516	79.5739	2.53269	0	Up	0
26220	5427	0.089723	0.517211	2.5272	8.25907e-05	Up	2.41658e-05
54206	3144	3.12847	18.0095	2.52523	1.11228e-81	Up	2.61898e-83
78991	2561	0.798552	4.53525	2.50572	3.49973e-17	Up	3.83136e-18
3590	1776	0.383839	2.17995	2.50572	2.80339e-06	Up	6.9327e-07
1054	3750	8.98542	50.8727	2.50123	4.32399e-271	Up	2.40698e-273
21	6623	0.235266	1.32989	2.49894	3.39503e-13	Up	4.77246e-14
7349	615	1.2668	7.08218	2.483	6.70883e-07	Up	1.55691e-07
64699	2463	2.49098	13.872	2.47739	1.76624e-48	Up	7.4248e-50
56034	3079	0.158144	0.880193	2.47658	0.000138028	Up	4.15434e-05
255877	3544	0.164874	0.901259	2.45058	3.28935e-05	Up	9.12364e-06
441054	974	0.39994	2.18622	2.45058	0.000969545	Up	0.000329716
225689	1904	0.306887	1.67755	2.45058	3.29011e-05	Up	9.12364e-06
100506548	3881	16.1347	88.061	2.44834	0	Up	0
56953	1633	1.19272	6.46055	2.43741	3.21478e-15	Up	3.9452e-16
123036	5030	0.174248	0.942882	2.43593	2.67622e-07	Up	5.97608e-08
114897	2923	1.66585	9.00678	2.43476	8.79927e-37	Up	4.90944e-38
2161	2060	0.330921	1.78544	2.43172	7.80655e-06	Up	2.02244e-06
59	1798	2.76232	14.7499	2.41676	9.86068e-37	Up	5.51426e-38
6303	1199	45.8093	243.952	2.41289	0	Up	0
79875	9145	1.49086	7.93793	2.41261	3.56105e-99	Up	6.72154e-101
7422	3677	13.8781	72.9938	2.39496	0	Up	0
221416	3638	5.54117	28.8134	2.37848	1.3729e-140	Up	1.73051e-142
100287569	1597	0.304901	1.57579	2.36966	0.000377387	Up	0.000121095
51084	1516	1.02781	5.29918	2.36619	2.03315e-11	Up	3.21318e-12
160428	7555	6.23885	31.9515	2.35653	0	Up	0
144132	14882	0.916137	4.68925	2.35572	1.05257e-92	Up	2.14838e-94
100130691	5223	0.130518	0.667132	2.35372	2.14203e-05	Up	5.8166e-06
23492	3964	0.343944	1.75804	2.35372	5.8058e-10	Up	1.02973e-10
487	3570	0.245509	1.24715	2.34479	1.21395e-06	Up	2.89254e-07
376940	11557	1.46622	7.43699	2.34262	2.7033e-113	Up	4.42796e-115
114796	5822	0.150544	0.748117	2.31308	1.99794e-06	Up	4.86286e-07
642819	1491	0.391893	1.94748	2.31308	0.000147666	Up	4.45954e-05
55222	3176	0.21464	1.06664	2.31308	3.52218e-05	Up	9.80776e-06
401232	2826	0.895973	4.38397	2.29071	1.57842e-16	Up	1.78859e-17
54498	2203	0.795704	3.86632	2.28066	1.42497e-11	Up	2.21646e-12
388324	1574	0.49497	2.39822	2.27655	1.37506e-05	Up	3.65034e-06
10233	1822	1.55004	7.49032	2.27272	5.82539e-18	Up	6.16122e-19
7634	2957	0.230537	1.1129	2.27126	5.75353e-05	Up	1.64702e-05
116444	3270	0.178689	0.85838	2.26417	0.000239924	Up	7.5006e-05
6919	1749	1.33633	6.36411	2.25168	1.20484e-14	Up	1.52716e-15
3823	1042	10.7479	51.1815	2.25157	3.15699e-67	Up	9.312e-69
55323	2065	0.42444	2.01548	2.24749	5.33435e-06	Up	1.36081e-06
9355	2416	0.362777	1.72267	2.24749	5.33168e-06	Up	1.36081e-06
100532732	4070	0.215348	1.02259	2.24749	5.33302e-06	Up	1.36081e-06
57761	2469	23.4293	111.216	2.24698	0	Up	0
81575	4752	0.881223	4.17548	2.24437	2.23291e-25	Up	1.75587e-26
5768	3316	8.2525	38.9086	2.23718	1.49041e-160	Up	1.63069e-162
664	1535	27.5978	130.02	2.23611	5.70755e-248	Up	3.54234e-250
57577	3996	0.536156	2.51905	2.23216	3.36641e-13	Up	4.73008e-14
284836	3015	6.39546	30.0161	2.23062	2.34987e-112	Up	3.87912e-114
5991	3275	0.208152	0.975286	2.22819	9.35098e-05	Up	2.75402e-05
7035	3927	6.8445	31.7703	2.21466	2.51909e-153	Up	2.8529e-155
8398	3239	0.721596	3.34685	2.21354	5.20281e-14	Up	6.9009e-15
442117	2850	0.307533	1.42638	2.21354	8.6916e-06	Up	2.26452e-06
23604	2628	0.518796	2.35713	2.1838	2.96393e-08	Up	6.08186e-09
9249	1825	4.7492	21.5324	2.18075	8.19332e-48	Up	3.52288e-49
100505783	1743	1.11745	4.99775	2.16108	4.04832e-11	Up	6.53782e-12
79906	1641	0.949522	4.24672	2.16108	4.52478e-09	Up	8.63034e-10
202299	1931	0.403461	1.80447	2.16108	5.866e-05	Up	1.68259e-05
728730	2517	0.657748	2.92254	2.15161	1.76395e-09	Up	3.255e-10
4291	2538	0.652305	2.89835	2.15161	1.76334e-09	Up	3.255e-10
400655	2674	2.258	9.99027	2.14548	4.33385e-32	Up	2.73968e-33
92960	1143	0.766814	3.38722	2.14315	2.27562e-05	Up	6.2012e-06
130888	2832	1.23795	5.46835	2.14315	6.63157e-19	Up	6.64472e-20
348738	1902	0.358411	1.57754	2.13799	0.000242707	Up	7.59536e-05
8302	928	0.734588	3.23328	2.13799	0.000242657	Up	7.59536e-05
114987	2508	0.737768	3.24176	2.13554	2.70311e-10	Up	4.64038e-11
24139	2910	12.8843	56.5771	2.1346	4.65228e-193	Up	4.10784e-195
55036	4297	0.385281	1.68937	2.13251	2.8389e-09	Up	5.33486e-10
8322	7394	0.829764	3.62602	2.12761	7.11173e-32	Up	4.55034e-33
168455	4426	0.638087	2.77729	2.12185	5.28995e-15	Up	6.56632e-16
10761	1126	0.691903	3.00856	2.12043	9.42014e-05	Up	2.7768e-05
770	1686	4.50537	19.5187	2.11514	1.15243e-38	Up	6.10542e-40
25766	3698	0.368684	1.59659	2.11453	1.24135e-07	Up	2.69572e-08
4685	5006	0.622519	2.68753	2.11009	3.12663e-16	Up	3.61896e-17
6515	3938	31.0357	133.903	2.10919	0	Up	0
3718	5449	0.375315	1.61642	2.10663	6.60136e-11	Up	1.08213e-11
1748	2012	3.00094	12.8444	2.09765	3.28456e-30	Up	2.18354e-31
8722	2032	6.27829	26.8649	2.09728	5.51254e-63	Up	1.77414e-64
414328	977	0.996779	4.25994	2.09549	1.4151e-05	Up	3.76298e-06
123	2116	29.9152	127.666	2.09342	0	Up	0
55344	5320	9.24429	39.4437	2.09316	7.26972e-240	Up	4.884e-242
85002	2458	0.435817	1.85074	2.08631	5.44458e-06	Up	1.39276e-06
122416	1626	1.55721	6.60742	2.08513	5.88678e-13	Up	8.407e-14
81794	4237	0.183876	0.776694	2.07861	0.000150829	Up	4.56184e-05
79901	4390	0.798604	3.37331	2.07861	1.85843e-17	Up	2.00362e-18
25809	1877	1.45274	6.08481	2.06644	1.42869e-13	Up	1.95898e-14
376693	699	2.6471	11.0775	2.06515	1.77253e-09	Up	3.2731e-10
26471	938	20.0377	83.685	2.06225	2.38169e-88	Up	5.19648e-90
145482	2610	4.5148	18.8388	2.06097	1.50997e-55	Up	5.48764e-57
6752	2996	0.357556	1.48609	2.05528	8.71603e-06	Up	2.272e-06
89801	3448	0.451904	1.8527	2.03554	7.64663e-08	Up	1.6263e-08
9755	4150	0.187731	0.769654	2.03554	0.000238685	Up	7.45882e-05
282890	2698	1.22724	5.02245	2.03297	1.27274e-15	Up	1.52608e-16
643641	6913	0.478967	1.96016	2.03297	1.27342e-15	Up	1.52608e-16
79090	822	3.08031	12.5992	2.03218	3.86028e-12	Up	5.76732e-13
80325	2020	0.433895	1.77288	2.03068	9.2641e-05	Up	2.72606e-05
171425	5779	0.825728	3.36646	2.02749	5.51443e-22	Up	4.8444e-23
399972	753	3.62123	14.6534	2.01669	9.18351e-13	Up	1.33031e-13
79152	2450	3.37868	13.6691	2.01639	5.03279e-37	Up	2.77578e-38
2118	2431	1.44215	5.81296	2.01105	4.86343e-16	Up	5.6977e-17
665	3505	9.64129	38.854	2.01076	6.40692e-148	Up	7.66584e-150
54492	6417	1.30515	5.249	2.00783	4.95401e-37	Up	2.72916e-38
6253	2317	1.38702	5.55591	2.00204	1.31342e-14	Up	1.6715e-15
9563	9117	1.29249	5.17019	2.00006	2.91769e-51	Up	1.14437e-52
202781	2275	2.14034	8.55154	1.99835	1.36845e-21	Up	1.22495e-22
346007	10589	0.110362	0.438749	1.99115	8.49053e-06	Up	2.20996e-06
100131564	4033	0.821002	3.26392	1.99115	8.08933e-15	Up	1.01705e-15
1842	3307	0.765654	3.04389	1.99115	1.53794e-11	Up	2.40104e-12
79412	2071	0.470233	1.86943	1.99115	5.67683e-05	Up	1.62325e-05
84660	3228	0.211183	0.839564	1.99115	0.000982851	Up	0.00033487
93185	2374	4.51238	17.8168	1.98128	1.59027e-45	Up	7.2345e-47
79148	2480	0.667561	2.61489	1.96978	1.17572e-07	Up	2.54718e-08
100128640	2517	0.348219	1.3459	1.95051	0.000229435	Up	7.1536e-05
100506844	711	2.32848	8.9847	1.94808	1.85225e-07	Up	4.0816e-08
23462	2331	2.38137	9.17655	1.94616	7.0943e-23	Up	6.04166e-24
55561	4945	0.15755	0.606771	1.94535	0.000595998	Up	0.000196391
219749	3736	1.04267	4.01564	1.94535	2.7502e-16	Up	3.17094e-17
85007	2017	4.58682	17.6112	1.94093	2.45259e-37	Up	1.33701e-38
8714	5183	3.41967	13.0535	1.9325	4.82956e-70	Up	1.36275e-71
286144	3842	4.43582	16.9294	1.93226	2.37522e-67	Up	6.97566e-69
5274	1929	8.12807	31.0089	1.9317	5.59312e-62	Up	1.83228e-63
23541	4303	0.543167	2.06941	1.92975	6.18685e-10	Up	1.10009e-10
57683	10146	0.921446	3.50107	1.92582	5.84818e-37	Up	3.23298e-38
83886	1462	0.732721	2.78055	1.92404	5.43064e-05	Up	1.54834e-05
147807	1135	1.88765	7.1633	1.92404	4.08454e-09	Up	7.74622e-10
105	8426	3.69847	14.0142	1.92189	6.93596e-121	Up	1.0429e-122
256302	4787	0.508593	1.92083	1.91715	3.7941e-10	Up	6.60308e-11
23764	2476	1.65193	6.2155	1.91172	2.53266e-16	Up	2.91526e-17
51616	2714	19.2689	72.3962	1.90964	4.20119e-199	Up	3.52138e-201
8348	467	1.87681	7.04679	1.90869	0.000359365	Up	0.000115036
3418	1740	4.86927	18.2454	1.90576	1.15648e-32	Up	7.1776e-34
1032	1416	1.71937	6.42531	1.90188	5.90782e-10	Up	1.0482e-10
494514	860	2.83097	10.5793	1.90188	5.90569e-10	Up	1.0482e-10
115560	3081	0.252867	0.942452	1.89804	0.000931938	Up	0.000316092
6450	1246	0.937901	3.49562	1.89804	3.2939e-05	Up	9.13836e-06
284161	3296	1.18186	4.40487	1.89804	2.60995e-15	Up	3.18458e-16
55076	1564	19.9254	74.2014	1.89684	9.53143e-117	Up	1.50024e-118
83591	4840	0.824958	3.05968	1.89099	1.58813e-15	Up	1.91543e-16
284297	4910	0.218175	0.808224	1.88927	8.45263e-05	Up	2.47592e-05
833	2846	22.2761	82.3019	1.88543	3.11029e-233	Up	2.16918e-235
339105	2028	0.960408	3.53178	1.87868	6.52244e-08	Up	1.38011e-08
10023	2651	0.477559	1.75251	1.87567	1.9907e-05	Up	5.38912e-06
2811	2501	0.584078	2.12852	1.86562	4.66416e-06	Up	1.18298e-06
29940	4077	0.429957	1.56687	1.86562	4.30899e-07	Up	9.79304e-08
10991	2572	0.340773	1.24186	1.86562	0.000560227	Up	0.00018403
7087	3005	2.68984	9.79171	1.86404	1.83878e-29	Up	1.25535e-30
54541	1752	55.8632	203.026	1.8617	0	Up	0
9308	2478	15.6414	56.8318	1.86133	5.38089e-138	Up	7.05792e-140
7436	3646	6.14334	22.2993	1.85991	7.78629e-80	Up	1.88318e-81
1740	8061	0.483242	1.75305	1.85905	1.53884e-14	Up	1.96822e-15
1628	1658	4.8164	17.3381	1.84792	1.78367e-28	Up	1.26109e-29
162394	4660	4.63939	16.6786	1.84599	1.39319e-75	Up	3.62804e-77
1491	2140	15.6545	56.129	1.84217	3.89909e-116	Up	6.212e-118
84253	3752	0.259556	0.928687	1.83915	0.000336034	Up	0.000107181
3714	5077	0.287725	1.02948	1.83915	7.24547e-06	Up	1.87152e-06
376497	3562	0.601482	2.14666	1.8355	3.7107e-08	Up	7.68778e-09
1384	2865	3.43313	12.2296	1.83278	3.68403e-34	Up	2.2181e-35
84929	3257	0.418604	1.48587	1.82765	1.86213e-05	Up	5.022e-06
51754	3747	0.649755	2.29898	1.82303	5.33621e-09	Up	1.02327e-09
22864	3974	4.48453	15.8312	1.81975	3.84275e-60	Up	1.29821e-61
283383	5392	0.758565	2.67464	1.818	2.10035e-14	Up	2.7106e-15
60674	651	118.478	416.3	1.813	9.63884e-256	Up	5.79724e-258
26086	3651	1.12029	3.92355	1.80829	3.22717e-14	Up	4.23296e-15
51093	2283	4.18036	14.6266	1.80689	5.60884e-32	Up	3.58156e-33
255783	849	1.14706	3.99016	1.7985	0.000518762	Up	0.000169712
1368	6683	2.17124	7.54563	1.79712	1.52374e-47	Up	6.63938e-49
6590	598	27.0334	93.8764	1.79602	8.71132e-53	Up	3.31642e-54
283131	3756	82.5286	285.602	1.79104	0	Up	0
84706	3963	5.06217	17.4383	1.78443	3.00301e-64	Up	9.39582e-66
5210	3503	1.08422	3.73012	1.78256	8.18397e-13	Up	1.18028e-13
1831	2312	7.961	27.3373	1.77985	1.29041e-58	Up	4.46678e-60
8701	14188	0.0755032	0.259234	1.77965	0.000310091	Up	9.84894e-05
7786	3640	0.588593	2.02089	1.77965	1.35654e-07	Up	2.95628e-08
727910	5901	2.73953	9.36569	1.77346	4.31826e-51	Up	1.70752e-52
2548	3782	6.48892	22.1629	1.77209	4.89705e-77	Up	1.24706e-78
58189	1396	23.0907	78.8324	1.77148	6.9626e-101	Up	1.28302e-102
401152	2975	8.64193	29.3785	1.76534	7.16778e-80	Up	1.729e-81
23531	2723	1.2875	4.37207	1.76374	1.35893e-11	Up	2.11026e-12
54681	2294	6.58009	22.3199	1.76215	5.51225e-47	Up	2.43006e-48
160857	2024	0.481153	1.62592	1.75668	0.000796159	Up	0.000267288
22924	1880	0.518007	1.75045	1.75668	0.00079631	Up	0.000267288
729234	852	1.14302	3.8625	1.75668	0.000796007	Up	0.000267288
404550	899	2.70816	9.15142	1.75668	2.96327e-08	Up	6.0786e-09
1731	1602	0.607899	2.05421	1.75668	0.000795704	Up	0.000267288
5475	2873	0.338967	1.14544	1.75668	0.000795855	Up	0.000267288
29092	1103	2.91361	9.82815	1.75411	1.44826e-10	Up	2.43524e-11
1454	2820	33.1525	111.754	1.75314	8.11167e-284	Up	4.35972e-286
9181	4194	10.0311	33.8095	1.75295	6.02019e-128	Up	8.62834e-130
729614	2732	0.641631	2.16112	1.75196	3.71888e-06	Up	9.33706e-07
10230	1371	1.27858	4.30647	1.75196	3.71793e-06	Up	9.33706e-07
3822	1223	5.57398	18.7565	1.75061	2.66265e-21	Up	2.41238e-22
284439	3132	0.404218	1.35975	1.75014	0.000111757	Up	3.32862e-05
100507547	1143	2.47084	8.29869	1.74788	2.55335e-09	Up	4.77048e-10
253980	1750	2.059	6.91356	1.74748	1.25352e-11	Up	1.93935e-12
51533	2290	0.680422	2.28238	1.74604	1.58057e-05	Up	4.23838e-06
2065	5765	0.625023	2.08186	1.73589	1.90351e-11	Up	2.99856e-12
25956	4631	0.820131	2.71705	1.72812	6.92758e-12	Up	1.05228e-12
257177	774	1.88731	6.25257	1.72812	4.03113e-05	Up	1.12972e-05
80221	2257	3.88333	12.8224	1.7233	4.23814e-26	Up	3.23508e-27
64798	2631	0.703277	2.31766	1.7205	3.40375e-06	Up	8.5023e-07
4921	3252	10.3315	34.0193	1.71931	2.75457e-97	Up	5.3403e-99
11211	3288	0.385039	1.2658	1.71698	0.000170038	Up	5.19068e-05
780776	3339	8.80814	28.9297	1.71564	8.88513e-85	Up	2.03524e-86
593	1791	15.1706	49.7189	1.71252	5.31219e-78	Up	1.32218e-79
4502	466	58.0968	190.049	1.70984	2.05811e-77	Up	5.1884e-79
100507463	1498	0.910143	2.97218	1.70736	0.000101837	Up	3.01492e-05
197358	6401	0.273853	0.892141	1.70387	8.63566e-06	Up	2.24884e-06
968	1872	3.95368	12.8743	1.70322	1.58377e-21	Up	1.42072e-22
51315	1774	3.62313	11.785	1.70164	9.19763e-19	Up	9.29826e-20
51279	3398	3.46781	11.2798	1.70164	1.01789e-33	Up	6.2328e-35
191585	10009	6.4703	20.9748	1.69675	9.7822e-181	Up	9.57628e-183
83394	7161	0.951958	3.0817	1.69476	1.20019e-19	Up	1.15803e-20
80216	5441	1.32448	4.28714	1.69459	1.0206e-20	Up	9.42958e-22
79925	5651	1.10293	3.5626	1.69159	5.84424e-18	Up	6.1849e-19
3423	5876	0.596643	1.92723	1.69159	1.68787e-10	Up	2.85002e-11
84874	3204	0.607899	1.96359	1.69159	3.09688e-06	Up	7.69612e-07
16	3344	115.499	371.992	1.68739	0	Up	0
126129	2918	0.83435	2.68676	1.68714	1.5851e-07	Up	3.4706e-08
29070	5304	2.79083	8.97824	1.68574	3.73671e-41	Up	1.8625e-42
80853	9178	1.17779	3.78596	1.68457	3.26182e-30	Up	2.16634e-31
349152	4361	0.580605	1.86433	1.68303	9.49876e-08	Up	2.03966e-08
837	1352	11.813	37.8711	1.68072	5.20891e-44	Up	2.44298e-45
9572	2788	5.41418	17.2888	1.67503	2.80491e-41	Up	1.39447e-42
11022	2854	0.648326	2.06874	1.67396	7.82129e-06	Up	2.02726e-06
54058	2991	1.46518	4.65989	1.66922	1.70875e-12	Up	2.50808e-13
374875	1677	0.871067	2.77037	1.66922	9.21139e-05	Up	2.70996e-05
11238	6032	1.13013	3.57827	1.66277	9.48802e-19	Up	9.61004e-20
400073	1946	1.70149	5.37168	1.65857	1.6005e-09	Up	2.93904e-10
64080	1196	1.38424	4.37011	1.65857	3.30302e-05	Up	9.16578e-06
54676	2996	15.4724	48.718	1.65475	2.05019e-121	Up	3.06958e-123
2678	2431	0.480717	1.51296	1.65412	0.000650241	Up	0.000215596
8974	2588	6.13362	19.2981	1.65365	5.56131e-42	Up	2.71856e-43
10439	2879	6.02105	18.9276	1.65241	1.08532e-45	Up	4.93042e-47
84236	5169	3.54197	11.104	1.64845	6.44158e-48	Up	2.75732e-49
23314	5730	0.781802	2.4493	1.6475	2.33212e-12	Up	3.44692e-13
4601	3470	23.35	73.0805	1.64606	5.3239e-209	Up	4.32616e-211
93109	2503	1.0505	3.28691	1.64565	1.29167e-07	Up	2.81078e-08
11043	7345	0.914852	2.85955	1.64418	5.39829e-18	Up	5.69914e-19
11201	6074	1.10629	3.45792	1.64418	5.40157e-18	Up	5.69914e-19
314	2681	0.50854	1.58849	1.64323	0.000230751	Up	7.1976e-05
84058	1223	5.25546	16.3822	1.64024	3.78464e-17	Up	4.15538e-18
147081	2477	0.589738	1.83654	1.63885	0.000138526	Up	4.17024e-05
50854	842	20.0091	62.3041	1.63867	1.68873e-43	Up	7.99578e-45
26227	2021	116.467	362.303	1.63727	0	Up	0
60686	2380	2.20958	6.87289	1.63714	3.9136e-14	Up	5.15336e-15
57820	1681	20.6241	64.0851	1.63565	2.61179e-88	Up	5.71522e-90
51646	2639	6.49482	20.1722	1.63501	5.42829e-44	Up	2.54934e-45
2886	2285	1.06549	3.30398	1.6327	5.42221e-07	Up	1.24653e-07
7597	1609	2.96574	9.1436	1.62437	1.12494e-12	Up	1.64109e-13
64093	3716	20.1794	62.1736	1.62342	1.0137e-186	Up	9.66416e-189
3953	5142	5.56812	17.1481	1.62278	1.34393e-71	Up	3.73194e-73
100507032	3497	0.863296	2.65708	1.62192	2.50143e-08	Up	5.09922e-09
55616	4199	0.55662	1.70575	1.61564	1.35339e-06	Up	3.24212e-07
100129387	4139	2.32934	7.13237	1.61446	2.51063e-24	Up	2.05136e-25
3139	4622	0.273909	0.837644	1.61264	0.000581205	Up	0.000191256
2323	1125	1.12534	3.44141	1.61264	0.000581318	Up	0.000191256
100131067	2740	1.06626	3.24988	1.60782	6.24616e-08	Up	1.31765e-08
221756	1272	5.89518	17.9579	1.60701	6.86706e-19	Up	6.89386e-20
84961	10381	2.17642	6.62918	1.60687	2.94931e-55	Up	1.07563e-56
55701	5458	0.303326	0.922145	1.60413	7.40108e-05	Up	2.14896e-05
79752	2212	21.9689	66.7727	1.60379	1.78171e-117	Up	2.7702e-119
4126	3311	3.35304	10.173	1.6012	2.54764e-27	Up	1.86969e-28
10509	3814	5.311	16.0893	1.59905	5.17054e-49	Up	2.13716e-50
9742	5277	2.82357	8.54729	1.59795	3.31687e-36	Up	1.88668e-37
81855	3129	21.7864	65.9494	1.59793	4.77995e-163	Up	5.1075e-165
6472	2357	61.8523	187.215	1.59779	0	Up	0
2673	8642	13.7705	41.6749	1.5976	3.8891e-284	Up	2.06536e-286
5787	11332	0.232034	0.700385	1.59381	4.34883e-07	Up	9.88914e-08
10013	4099	4.06267	12.2552	1.59289	4.7591e-40	Up	2.43908e-41
1028	1943	1.45351	4.38369	1.5926	1.5551e-07	Up	3.40094e-08
114044	2314	1.47298	4.43376	1.58979	7.21992e-09	Up	1.39927e-09
9633	3625	1.10146	3.31088	1.58779	3.3668e-10	Up	5.83358e-11
113146	18317	1.87678	5.63819	1.58697	4.30699e-81	Up	1.01963e-82
51175	2314	3.91393	11.7536	1.58642	6.22795e-22	Up	5.48716e-23
55112	3789	9.56119	28.5848	1.57999	1.75723e-84	Up	4.05886e-86
79041	1639	1.48544	4.42906	1.57611	1.7999e-06	Up	4.36356e-07
83943	1539	2.72097	8.11298	1.57611	1.80613e-10	Up	3.05432e-11
79777	2057	3.69278	11.0106	1.57611	3.02223e-18	Up	3.15198e-19
201895	1683	6.19146	18.4608	1.57611	1.02561e-24	Up	8.28156e-26
387590	1483	1.05068	3.13278	1.57611	0.000183624	Up	5.63948e-05
2217	1893	0.92601	2.76104	1.57611	6.5824e-05	Up	1.89904e-05
5507	2646	6.55124	19.4604	1.5707	3.21171e-40	Up	1.63576e-41
80709	7387	1.05467	3.13155	1.57009	1.61647e-18	Up	1.66001e-19
26470	3530	7.89014	23.416	1.56937	5.07577e-64	Up	1.60434e-65
11076	6039	1.99963	5.93016	1.56834	3.6894e-28	Up	2.62736e-29
201229	1495	3.32218	9.84083	1.56665	4.48999e-12	Up	6.74834e-13
3136	1839	6.72536	19.8948	1.56471	1.16998e-28	Up	8.23456e-30
115294	4186	4.90882	14.4977	1.56237	6.5873e-47	Up	2.91242e-48
3106	1578	27.2161	79.9834	1.55524	4.15575e-96	Up	8.16312e-98
25875	2133	13.8339	40.5219	1.55049	9.56574e-66	Up	2.90112e-67
54800	7331	3.0819	9.01752	1.54891	2.19892e-50	Up	8.79342e-52
400410	1025	1.42515	4.15488	1.54369	0.000455536	Up	0.000147833
28992	1277	11.0578	32.2127	1.54256	1.78684e-31	Up	1.15472e-32
25973	2403	1.66159	4.83345	1.54049	1.61793e-09	Up	2.97416e-10
85360	3254	25.319	73.4401	1.53635	2.93879e-178	Up	2.93334e-180
6452	9211	1.96653	5.68486	1.53148	1.96545e-39	Up	1.02618e-40
9706	9165	1.04133	3.00983	1.53126	3.70374e-21	Up	3.36984e-22
154822	4082	0.978148	2.82165	1.52842	2.38356e-09	Up	4.44716e-10
347735	2871	1.93346	5.56263	1.52458	1.46545e-12	Up	2.14628e-13
55812	2031	0.91104	2.62109	1.52458	8.58743e-05	Up	2.5187e-05
23646	2424	26.9979	77.6634	1.52439	6.33558e-139	Up	8.18854e-141
25822	2817	0.933406	2.68002	1.52166	2.08516e-06	Up	5.0885e-07
8674	5155	1.68134	4.82541	1.52104	5.53723e-19	Up	5.51278e-20
389941	2493	1.01565	2.91185	1.51953	3.47486e-06	Up	8.69326e-07
54899	2048	1.99716	5.71854	1.5177	2.10446e-09	Up	3.91026e-10
115703	4242	0.573935	1.64283	1.51722	5.79834e-06	Up	1.48622e-06
5033	2953	22.986	65.4224	1.50903	1.91465e-140	Up	2.43788e-142
50937	8051	2.55227	7.23729	1.50367	1.21344e-42	Up	5.85406e-44
222699	3592	0.704905	1.994	1.50016	5.10486e-06	Up	1.29965e-06
63826	2477	3.02732	8.55751	1.49915	5.47469e-16	Up	6.43484e-17
64077	1703	3.65981	10.3439	1.49894	1.92155e-13	Up	2.65198e-14
1306	5273	48.9974	137.888	1.49272	0	Up	0
79629	1124	8.14433	22.9058	1.49184	4.32975e-19	Up	4.29678e-20
8635	1250	2.25934	6.34941	1.49072	1.6132e-06	Up	3.8934e-07
3397	1234	31.8041	89.3384	1.49007	6.22806e-79	Up	1.52623e-80
4084	5630	0.778391	2.18336	1.48798	1.44037e-09	Up	2.63394e-10
284802	978	2.78813	7.8184	1.48758	2.69011e-06	Up	6.64222e-07
8969	498	5.27993	14.7711	1.48419	4.48067e-06	Up	1.13386e-06
8541	4733	0.658426	1.8405	1.483	5.10214e-07	Up	1.17001e-07
1796	2269	1.58804	4.43638	1.48214	5.80526e-08	Up	1.22056e-08
642852	7181	0.501777	1.40177	1.48214	5.80702e-08	Up	1.22056e-08
5986	1828	4.74141	13.2371	1.4812	8.08863e-18	Up	8.61704e-19
55806	5528	2.87153	8.00161	1.47847	8.80353e-32	Up	5.64408e-33
222962	2910	0.501986	1.39697	1.47658	0.000984022	Up	0.000335332
5553	874	1.67137	4.65122	1.47658	0.000983653	Up	0.000335332
11153	1651	0.884785	2.46225	1.47658	0.000983838	Up	0.000335332
4862	4004	1.435	3.98859	1.47483	5.29609e-12	Up	7.99716e-13
4907	4086	0.810353	2.25037	1.47354	2.6839e-07	Up	5.99494e-08
57763	2198	1.50642	4.18336	1.47354	2.68313e-07	Up	5.99494e-08
4668	3726	1.7773	4.9356	1.47354	1.14932e-13	Up	1.56047e-14
83861	2201	1.28313	3.562	1.47302	2.36104e-06	Up	5.78742e-07
3673	7878	4.35131	12.0772	1.47277	4.63087e-67	Up	1.37483e-68
9649	6342	0.368535	1.02253	1.47228	2.08847e-05	Up	5.66314e-06
5163	4576	5.2566	14.5735	1.47114	3.66451e-47	Up	1.60611e-48
6474	3233	2.28929	6.34687	1.47114	4.19593e-15	Up	5.17612e-16
5016	2258	1.337	3.68641	1.46322	1.23909e-06	Up	2.95482e-07
25981	13126	0.229997	0.634155	1.46322	1.23876e-06	Up	2.95482e-07
26207	2124	20.4949	56.5063	1.46314	1.36636e-83	Up	3.16478e-85
147040	3081	1.16951	3.20434	1.45412	1.23111e-07	Up	2.6727e-08
79957	2117	0.736025	2.01169	1.45058	0.000858122	Up	0.000289628
729678	2908	4.92285	13.4467	1.44969	2.12029e-27	Up	1.54928e-28
7138	1059	9.47185	25.8654	1.44931	1.94644e-19	Up	1.89675e-20
26511	1178	1.90141	5.17636	1.44487	5.07254e-05	Up	1.43877e-05
64755	2774	12.1117	32.6936	1.4326	2.11979e-61	Up	7.03928e-63
6444	9805	0.874035	2.35928	1.43259	2.73895e-16	Up	3.15622e-17
133746	9145	6.36812	17.1565	1.42982	2.199e-105	Up	3.88332e-107
7923	989	6.10505	16.4415	1.42927	1.09218e-11	Up	1.68206e-12
203523	4059	1.46354	3.93454	1.42673	1.80374e-11	Up	2.83678e-12
90390	987	2.26936	6.08001	1.42178	7.33205e-05	Up	2.12704e-05
54414	3038	13.5916	36.3201	1.41805	2.07921e-73	Up	5.6008e-75
58500	6382	0.73245	1.95642	1.41741	4.30162e-09	Up	8.17718e-10
54535	2974	4.38791	11.7163	1.41691	1.03768e-23	Up	8.63796e-25
284615	3612	0.512271	1.36663	1.41565	0.000387757	Up	0.000124571
730101	3784	0.488986	1.30451	1.41565	0.000387679	Up	0.000124571
100128191	3161	3.01922	8.05306	1.41536	1.58239e-17	Up	1.70196e-18
3633	4469	3.02899	8.07845	1.41524	1.70171e-24	Up	1.38279e-25
9145	4447	0.48178	1.28415	1.41436	0.000121759	Up	3.64132e-05
5310	14138	1.83226	4.88125	1.41363	5.43507e-46	Up	2.4482e-47
115704	3834	3.40366	9.063	1.4129	1.50327e-23	Up	1.25809e-24
5754	4249	0.641749	1.70846	1.41261	1.20473e-05	Up	3.17968e-06
90673	4521	1.12011	2.97584	1.40965	1.18553e-09	Up	2.14896e-10
3133	2679	20.6839	54.8801	1.40777	1.61744e-96	Up	3.15644e-98
92815	496	5.30122	14.0501	1.40619	2.00111e-05	Up	5.41858e-06
83641	3785	17.8047	47.1546	1.40514	1.04574e-116	Up	1.65269e-118
80195	2100	6.02862	15.9473	1.40341	1.68185e-22	Up	1.44522e-23
23113	7771	2.25574	5.96607	1.40318	8.02291e-31	Up	5.24628e-32
64773	1999	8.33061	22.0307	1.40302	2.57149e-29	Up	1.76709e-30
3105	1574	112.234	296.088	1.39951	4.05948e-302	Up	2e-304
8835	2210	0.881315	2.3212	1.39714	0.000335529	Up	0.000106998
353116	2624	3.37731	8.88961	1.39624	7.88253e-16	Up	9.32548e-17
5230	2439	371.614	977.819	1.39576	0	Up	0
84283	2240	2.21726	5.83331	1.39554	2.81826e-09	Up	5.29246e-10
5190	3514	4.90529	12.8906	1.39391	7.69735e-30	Up	5.17622e-31
49855	4874	3.51658	9.23415	1.39281	1.27796e-29	Up	8.65928e-31
51466	1853	17.3433	45.4959	1.39136	1.08977e-54	Up	4.0372e-56
399664	2863	1.49667	3.92163	1.3897	4.66992e-08	Up	9.74382e-09
718	5101	6.12835	16.0526	1.38923	5.13555e-53	Up	1.94526e-54
25837	1641	4.8663	12.7402	1.38849	3.56338e-14	Up	4.68308e-15
9901	8901	0.295405	0.772056	1.38601	2.88361e-05	Up	7.94474e-06
8325	3186	0.825299	2.15696	1.38601	2.88428e-05	Up	7.94474e-06
221	2899	26.4375	69.0783	1.38565	3.83516e-128	Up	5.47214e-130
284702	5079	4.00739	10.4622	1.38445	1.62202e-34	Up	9.63104e-36
440836	970	2.40953	6.28635	1.38347	9.14587e-05	Up	2.6901e-05
9906	6308	0.941742	2.45504	1.38234	1.12179e-10	Up	1.8712e-11
790952	3153	18.2848	47.6121	1.38068	1.0759e-95	Up	2.13404e-97
352909	2210	0.925381	2.4088	1.38019	0.000290225	Up	9.17342e-05
23129	6977	8.10963	21.1004	1.37956	9.6393e-94	Up	1.96129e-95
55857	2329	5.10134	13.2572	1.37783	2.90393e-20	Up	2.73132e-21
151009	2204	2.1651	5.62118	1.37644	1.11054e-08	Up	2.19138e-09
51265	2138	0.819895	2.12775	1.37581	0.000930952	Up	0.000315698
135154	526	11.8492	30.7298	1.37485	5.08594e-11	Up	8.28186e-12
8630	1512	1.93225	4.99312	1.36966	1.30124e-05	Up	3.44522e-06
84314	1776	4.93507	12.7527	1.36966	5.55937e-15	Up	6.91142e-16
100128782	8030	0.327448	0.843746	1.36555	4.13447e-05	Up	1.16079e-05
79660	5722	1.29348	3.33233	1.36527	1.04236e-12	Up	1.51729e-13
56261	5478	8.88877	22.8458	1.36187	3.00828e-78	Up	7.449e-80
80194	930	7.53951	19.358	1.36038	5.50241e-12	Up	8.31576e-13
3097	9732	2.14144	5.48993	1.35821	9.92204e-34	Up	6.0628e-35
339803	2557	5.52244	14.157	1.35814	4.06117e-23	Up	3.4274e-24
6286	510	93.9482	240.646	1.35697	2.46e-76	Up	6.32748e-78
55902	3027	4.56846	11.671	1.35316	1.85188e-22	Up	1.59606e-23
6517	3159	0.709042	1.80772	1.35023	0.000216098	Up	6.7115e-05
6301	3192	85.8529	218.323	1.34652	0	Up	0
3099	7109	10.7673	27.3664	1.34574	4.3641e-119	Up	6.6457e-121
23125	4852	8.55032	21.7039	1.3439	1.19703e-64	Up	3.69932e-66
55974	1363	35.4388	89.9016	1.34302	4.97957e-75	Up	1.3063e-76
2348	1213	63.6658	161.502	1.34297	1.56424e-119	Up	2.36202e-121
79710	3847	8.10068	20.5304	1.34165	1.47684e-48	Up	6.19878e-50
84326	854	24.6314	62.3353	1.33955	6.42148e-33	Up	3.969e-34
90271	1003	21.2636	53.6542	1.3353	4.11878e-33	Up	2.5352e-34
54910	3585	2.58064	6.50665	1.33418	7.81969e-15	Up	9.8015e-16
54852	5480	6.09547	15.3663	1.33396	2.89551e-51	Up	1.13382e-52
84791	797	5.25417	13.2372	1.33307	3.23949e-07	Up	7.2774e-08
1806	4451	2.38486	6.00179	1.33149	8.36393e-17	Up	9.38126e-18
285074	2225	1.4006	3.52358	1.331	1.38175e-05	Up	3.66986e-06
170384	2069	7.29566	18.3381	1.32974	1.89716e-23	Up	1.59017e-24
132160	2211	2.42252	6.08493	1.32873	6.60787e-09	Up	1.27642e-09
1978	877	69.0692	173.383	1.32785	2.46941e-91	Up	5.13506e-93
2821	4275	196.661	493.549	1.32748	0	Up	0
55260	2265	3.52565	8.84569	1.32708	8.83196e-13	Up	1.276e-13
4125	3239	8.14802	20.4397	1.32685	3.703e-40	Up	1.89071e-41
87769	2678	1.52733	3.83111	1.32675	5.33378e-07	Up	1.22586e-07
57662	4201	1.69225	4.2393	1.32489	1.95066e-11	Up	3.07782e-12
9924	5372	3.73443	9.35106	1.32424	1.41015e-30	Up	9.26624e-32
80352	2170	1.21171	3.03304	1.32373	8.37244e-05	Up	2.45136e-05
81620	2742	19.2498	48.1831	1.32369	4.56843e-79	Up	1.11368e-80
55449	3038	3.0453	7.61447	1.32216	1.57661e-14	Up	2.01754e-15
20	8171	8.43824	21.0732	1.3204	1.89678e-102	Up	3.43456e-104
145788	782	5.60402	13.9862	1.31948	2.39757e-07	Up	5.3339e-08
9121	1940	2.76092	6.88505	1.31831	9.34598e-09	Up	1.83523e-09
100125556	2068	1.50693	3.74429	1.31308	1.95951e-05	Up	5.30092e-06
113622	1917	4.06407	10.098	1.31308	3.42799e-12	Up	5.10832e-13
51162	1571	2.60355	6.46908	1.31308	7.55615e-07	Up	1.76515e-07
79845	1868	1.14694	2.84981	1.31308	0.000509623	Up	0.000166429
400657	3474	1.17737	2.92542	1.31308	7.55822e-07	Up	1.76515e-07
9361	3111	56.5655	140.502	1.3126	7.49292e-257	Up	4.4107e-259
1974	1905	107.201	266.083	1.31156	1.89376e-297	Up	9.5724e-300
1643	1870	17.2898	42.8566	1.3096	1.70546e-47	Up	7.44208e-49
8870	1254	38.0533	94.1655	1.30718	2.09502e-69	Up	5.9785e-71
7089	2722	8.58651	21.1928	1.30343	3.58822e-34	Up	2.15812e-35
2617	2759	163.815	404.033	1.30241	0	Up	0
57338	3997	0.657844	1.62245	1.30235	0.000118685	Up	3.54254e-05
41	3923	1.19156	2.93601	1.30101	1.52474e-07	Up	3.3326e-08
7782	4290	0.476711	1.17321	1.29927	0.000842387	Up	0.000283832
56998	2995	1.98347	4.87989	1.29882	2.68406e-09	Up	5.0267e-10
7071	3249	21.2216	52.1932	1.29833	2.52467e-98	Up	4.79766e-100
10806	2632	5.77208	14.1949	1.2982	2.72347e-22	Up	2.36642e-23
9672	5121	1.00789	2.47597	1.29665	3.57274e-08	Up	7.39282e-09
8334	546	5.70757	14.0044	1.29493	2.77982e-05	Up	7.6321e-06
22921	1811	3.11891	7.6427	1.29304	8.43684e-09	Up	1.64537e-09
196394	2124	3.16365	7.74683	1.29202	2.85886e-10	Up	4.92238e-11
1051	1837	16.3811	40.0964	1.29144	8.5346e-43	Up	4.10102e-44
51696	5621	2.18298	5.33799	1.28999	6.52068e-18	Up	6.92162e-19
1486	3152	6.51913	15.9371	1.28964	2.18535e-29	Up	1.49615e-30
1466	901	7.99835	19.5513	1.28949	6.73353e-11	Up	1.10466e-11
604	3662	8.40354	20.5103	1.28728	2.06974e-43	Up	9.83952e-45
3107	1543	53.3947	130.287	1.28692	7.13649e-115	Up	1.14611e-116
9143	2076	1.03202	2.51765	1.28661	0.000720293	Up	0.000240666
29968	2221	74.4969	181.247	1.2827	2.66594e-228	Up	1.87634e-230
153222	7782	1.06371	2.58703	1.2822	3.21613e-12	Up	4.78026e-13
6310	10636	1.1079	2.69366	1.28174	5.53792e-17	Up	6.15482e-18
2027	1536	16.8015	40.8332	1.28115	4.0073e-36	Up	2.28454e-37
5252	2312	6.69735	16.2433	1.27818	6.86517e-22	Up	6.06616e-23
4035	14905	6.80162	16.4942	1.27801	7.59674e-139	Up	9.86716e-141
90326	2104	1.89772	4.60027	1.27745	2.4822e-06	Up	6.0971e-07
492311	2900	1.91413	4.63923	1.2772	1.94375e-08	Up	3.92506e-09
441307	3506	0.638866	1.54599	1.27494	0.000616531	Up	0.000203906
651302	1640	1.36577	3.30502	1.27494	0.00061665	Up	0.000203906
2335	8815	0.563432	1.36154	1.27292	1.35668e-07	Up	2.95746e-08
51317	7332	8.58032	20.7256	1.27231	1.784e-85	Up	4.0408e-87
57597	10342	0.875734	2.11511	1.27217	4.73438e-13	Up	6.72488e-14
5465	10049	1.56995	3.78529	1.26969	6.1165e-22	Up	5.38114e-23
89927	2234	2.04884	4.93914	1.26945	4.98169e-07	Up	1.14079e-07
5337	5607	8.40637	20.2487	1.26827	9.71438e-64	Up	3.08916e-65
161582	2011	3.43827	8.27839	1.26767	4.16542e-10	Up	7.27596e-11
645	874	20.8365	50.1668	1.26762	4.19471e-25	Up	3.33612e-26
8425	5163	2.41436	5.81151	1.26727	1.9049e-17	Up	2.05616e-18
283927	1103	2.73703	6.58135	1.26577	6.40483e-05	Up	1.84617e-05
54858	7084	2.69446	6.47633	1.26518	3.79806e-26	Up	2.88214e-27
148327	1747	3.34466	8.0335	1.26417	1.2278e-08	Up	2.43218e-09
51560	5561	0.630439	1.51424	1.26417	1.49566e-05	Up	3.99154e-06
694	4704	6.04518	14.5061	1.2628	2.27341e-38	Up	1.20878e-39
5994	2825	2.41309	5.79026	1.26275	6.78996e-10	Up	1.21124e-10
2632	3118	27.7351	66.5236	1.26215	5.53053e-115	Up	8.84658e-117
124923	3779	0.876185	2.10023	1.26124	2.86959e-05	Up	7.9006e-06
22936	6063	27.2416	65.2609	1.26041	2.23286e-218	Up	1.70011e-220
84518	543	5.7391	13.7253	1.25794	5.49139e-05	Up	1.56636e-05
1954	10966	2.40666	5.75478	1.25773	2.468e-35	Up	1.43542e-36
8690	3577	3.70266	8.84827	1.25683	3.93047e-18	Up	4.11934e-19
6461	6021	0.841063	2.00942	1.25649	1.63396e-07	Up	3.58282e-08
9185	7964	1.94428	4.6426	1.2557	5.3268e-21	Up	4.87384e-22
84265	1191	6.13258	14.6282	1.25418	2.25303e-10	Up	3.84466e-11
493812	5688	6.16363	14.7022	1.25418	2.34979e-46	Up	1.04943e-47
26150	1414	2.96151	7.05046	1.25139	2.55466e-06	Up	6.2849e-07
199731	2176	1.02935	2.44643	1.24895	0.00086672	Up	0.000292696
6844	2173	8.42542	19.9548	1.24392	3.8808e-24	Up	3.18082e-25
22901	2770	5.51967	13.0684	1.24342	2.81584e-20	Up	2.64666e-21
79774	1423	3.76402	8.91037	1.24321	1.02361e-07	Up	2.20454e-08
283208	2272	1.24303	2.93948	1.24169	0.000171516	Up	5.24128e-05
93058	1674	3.83957	9.07765	1.24138	4.84834e-09	Up	9.2661e-10
1847	2545	0.918369	2.16779	1.23908	0.000738993	Up	0.000247198
8916	4894	1.27353	3.00614	1.23908	9.22422e-09	Up	1.81014e-09
254531	1908	10.5654	24.9076	1.23724	3.73723e-26	Up	2.8312e-27
374882	1311	9.21112	21.7057	1.23663	5.22152e-16	Up	6.13058e-17
51147	1461	5.59916	13.1835	1.23546	3.9762e-11	Up	6.41372e-12
28970	2403	7.65952	18.0046	1.23304	9.08511e-24	Up	7.55106e-25
23428	4237	0.574613	1.34779	1.22994	0.000630368	Up	0.000208684
10126	1504	1.61877	3.79694	1.22994	0.000630246	Up	0.000208684
146057	5635	3.02439	7.09391	1.22994	6.14588e-22	Up	5.41092e-23
6596	5351	38.8377	90.8569	1.22614	7.55121e-257	Up	4.3967e-259
4795	1510	14.769	34.4854	1.22341	4.31131e-28	Up	3.07576e-29
10947	3683	2.88216	6.72772	1.22297	7.75441e-14	Up	1.04292e-14
84918	3618	16.3924	38.229	1.22164	4.20636e-73	Up	1.14115e-74
128338	1901	28.6367	66.7498	1.2209	4.63023e-67	Up	1.37168e-68
222166	5814	1.22276	2.84676	1.21918	1.61778e-09	Up	2.97492e-10
7580	1219	3.0358	7.06669	1.21896	2.13428e-05	Up	5.7942e-06
79991	6483	1.84766	4.29978	1.21856	2.30618e-15	Up	2.80802e-16
8553	3061	59.3347	137.959	1.21729	1.20202e-220	Up	8.8446e-223
84267	2485	9.83651	22.8634	1.21682	2.55685e-30	Up	1.69159e-31
6641	4975	2.83837	6.59532	1.21638	7.15062e-18	Up	7.60402e-19
50649	4258	2.44721	5.68282	1.21547	2.05345e-13	Up	2.83928e-14
4330	7569	2.99786	6.95649	1.21443	4.45239e-28	Up	3.17926e-29
64946	1405	29.8741	69.3029	1.21402	3.47211e-51	Up	1.36627e-52
253769	3599	0.81177	1.88255	1.21354	0.000203579	Up	6.29662e-05
340719	4627	0.757699	1.75715	1.21354	4.0808e-05	Up	1.14468e-05
3475	3514	25.3579	58.779	1.21287	1.3578e-107	Up	2.34568e-109
9779	7869	6.78195	15.7073	1.21166	1.42396e-64	Up	4.40972e-66
11147	915	11.6011	26.8684	1.21165	1.49617e-13	Up	2.05342e-14
158747	3219	9.34827	21.6492	1.21154	9.33923e-37	Up	5.21668e-38
9820	5527	5.99078	13.8696	1.21112	2.53363e-40	Up	1.28068e-41
57139	2571	2.53785	5.87289	1.21046	1.1168e-08	Up	2.20444e-09
100130581	3024	1.28817	2.97667	1.20838	1.54888e-05	Up	4.14944e-06
55893	4807	5.81435	13.4302	1.20779	5.93175e-34	Up	3.60558e-35
93145	1899	1.7436	4.02654	1.20747	7.77017e-05	Up	2.26458e-05
53917	1612	6.22251	14.3503	1.20552	1.02878e-12	Up	1.49621e-13
25960	6050	0.756547	1.74382	1.20475	2.63668e-06	Up	6.50356e-07
388969	4283	6.07095	13.9659	1.20192	2.79119e-31	Up	1.80912e-32
64799	4254	1.60249	3.68593	1.20172	6.96333e-09	Up	1.34686e-09
650623	5923	0.838537	1.92828	1.20137	1.00803e-06	Up	2.37802e-07
339044	6295	5.63118	12.9463	1.20103	2.87828e-42	Up	1.39595e-43
126308	3347	6.69215	15.3846	1.20094	5.19319e-27	Up	3.83118e-28
57326	3213	2.90974	6.68762	1.2006	8.39398e-12	Up	1.28469e-12
89782	7154	2.27332	5.22237	1.1999	8.31388e-20	Up	7.95268e-21
2273	2906	10.9919	25.2133	1.19775	6.40688e-38	Up	3.43526e-39
375484	2087	1.21323	2.78265	1.1976	0.000746875	Up	0.00024993
9709	2198	58.8831	134.968	1.1967	4.90184e-151	Up	5.67684e-153
1438	1983	2.4064	5.5155	1.19662	1.91863e-06	Up	4.66122e-07
114880	7315	1.27806	2.9242	1.19409	1.16457e-11	Up	1.79652e-12
30837	7978	3.0883	7.06087	1.19303	3.56751e-29	Up	2.4698e-30
112755	4544	0.578654	1.32064	1.19046	0.000635034	Up	0.000210432
4294	3453	2.00242	4.56899	1.19013	8.20526e-09	Up	1.59968e-09
3092	7239	1.18385	2.70086	1.18993	1.09326e-10	Up	1.82081e-11
5154	2809	3.18955	7.27043	1.18869	4.18036e-11	Up	6.7564e-12
55056	5944	0.901109	2.05173	1.18707	5.31886e-07	Up	1.22209e-07
10714	3430	18.8808	42.9487	1.18569	2.99609e-74	Up	7.93642e-76
9902	5983	19.5161	44.391	1.1856	2.63613e-133	Up	3.57578e-135
10616	2778	11.0777	25.1904	1.18522	1.13178e-35	Up	6.5029e-37
4303	3365	3.12559	7.10463	1.18463	8.9248e-13	Up	1.28998e-13
55592	2453	3.61275	8.2072	1.1838	6.77271e-11	Up	1.11152e-11
3234	2599	1.19905	2.7186	1.18097	0.000204477	Up	6.32704e-05
100132077	2162	2.2522	5.10362	1.18018	2.2579e-06	Up	5.53026e-07
8519	733	63.5064	143.798	1.17907	7.09709e-53	Up	2.69734e-54
152137	8949	6.31171	14.2876	1.17866	5.98708e-64	Up	1.90005e-65
80318	1891	4.89244	11.0558	1.17618	3.57525e-11	Up	5.74868e-12
4354	2216	2.41705	5.45971	1.17557	7.33579e-07	Up	1.70992e-07
8527	6294	17.9638	40.5674	1.17523	2.07886e-126	Up	3.0061e-128
51187	1487	91.6876	206.858	1.17384	7.16075e-152	Up	8.20126e-154
9545	4290	1.52094	3.42938	1.17299	4.07635e-08	Up	8.4662e-09
23270	4144	2.13853	4.81146	1.16986	1.2852e-10	Up	2.15694e-11
8535	2655	8.50975	19.1392	1.16934	1.33209e-25	Up	1.04154e-26
114327	6853	1.40685	3.16371	1.16915	1.88572e-11	Up	2.96932e-12
5066	5359	22.5882	50.7699	1.16841	2.03333e-133	Up	2.7451e-135
147727	2032	4.21748	9.47892	1.16834	2.86322e-10	Up	4.93172e-11
5627	3595	20.7773	46.6045	1.16546	4.44037e-82	Up	1.03701e-83
5463	5173	1.54371	3.46146	1.16498	1.41429e-09	Up	2.58262e-10
23138	5987	1.39889	3.13633	1.1648	5.40552e-10	Up	9.55624e-11
10040	2356	17.3607	38.9049	1.16413	3.49422e-45	Up	1.59631e-46
9866	9753	2.24666	5.03152	1.16321	1.48507e-24	Up	1.20485e-25
8859	1805	4.26229	9.54492	1.1631	3.13618e-09	Up	5.91558e-10
219654	4933	1.34243	3.00199	1.16108	4.78123e-08	Up	9.97912e-09
23036	10100	4.35824	9.74606	1.16108	2.91865e-48	Up	1.23999e-49
81621	2514	3.0215	6.73755	1.15696	5.07448e-09	Up	9.71128e-10
23151	4337	1.12273	2.49953	1.15465	4.27425e-06	Up	1.07861e-06
29997	1523	56.3339	125.388	1.15433	4.79811e-92	Up	9.85472e-94
283070	2427	9.75057	21.6949	1.1538	5.9038e-26	Up	4.55562e-27
150383	1502	3.82539	8.50616	1.1529	5.29788e-07	Up	1.21693e-07
54981	1476	5.60823	12.4594	1.15161	1.19887e-09	Up	2.17544e-10
9687	8482	0.390368	0.867251	1.15161	0.000203515	Up	6.29334e-05
7975	3350	7.15128	15.862	1.1493	5.00508e-26	Up	3.84292e-27
8675	4978	11.8161	26.1904	1.14828	1.45871e-62	Up	4.74136e-64
4925	1612	41.2619	91.2658	1.14526	3.38073e-70	Up	9.49608e-72
23038	4802	4.96864	10.9851	1.14462	1.10875e-25	Up	8.61944e-27
8971	1524	41.9191	92.6616	1.14436	2.51077e-67	Up	7.38982e-69
114915	1194	5.46467	12.0785	1.14423	1.05597e-07	Up	2.27694e-08
125058	3303	2.53562	5.59699	1.14231	1.39753e-09	Up	2.54934e-10
11237	3374	4.38725	9.6675	1.13983	4.04728e-16	Up	4.71306e-17
79786	2211	2.07015	4.55275	1.137	1.31324e-05	Up	3.47782e-06
63920	2808	1.97684	4.34313	1.13554	1.37254e-06	Up	3.28974e-07
23135	6704	2.64381	5.80392	1.13441	6.57833e-19	Up	6.58296e-20
220213	3125	1.49584	3.28311	1.13411	1.11388e-05	Up	2.93134e-06
5863	3425	6.05637	13.2821	1.13296	6.49438e-22	Up	5.72606e-23
7784	1494	4.43253	9.71785	1.13251	1.22739e-07	Up	2.66384e-08
388335	3092	1.38582	3.03642	1.13163	2.92836e-05	Up	8.07552e-06
23096	6004	1.60579	3.51435	1.12998	1.24801e-10	Up	2.09292e-11
23521	1142	321.576	702.022	1.12636	0	Up	0
7162	3392	3.072	6.70566	1.1262	2.50269e-11	Up	3.97766e-12
23621	5864	4.33451	9.4578	1.12564	2.91977e-26	Up	2.20258e-27
55345	6740	1.84945	4.0353	1.12558	2.38337e-13	Up	3.3107e-14
261734	5022	1.39621	3.04516	1.12501	6.41433e-08	Up	1.35477e-08
147912	3352	5.57816	12.1565	1.12386	1.77173e-19	Up	1.72423e-20
25895	2856	1.60263	3.49067	1.12306	1.79176e-05	Up	4.8242e-06
26469	3686	4.46504	9.71574	1.12165	3.51755e-17	Up	3.85312e-18
7059	3176	2.26905	4.93701	1.12155	4.63122e-08	Up	9.6601e-09
819	2255	13.9492	30.3461	1.12133	5.1673e-32	Up	3.28308e-33
10193	3429	8.32135	18.0934	1.12057	4.48811e-29	Up	3.11862e-30
3155	1617	4.81807	10.4751	1.12043	1.28131e-08	Up	2.54228e-09
1951	11974	0.959702	2.0855	1.11973	3.08509e-12	Up	4.58352e-13
90990	3309	1.7364	3.77331	1.11973	1.35284e-06	Up	3.23906e-07
83986	2970	19.182	41.6489	1.11853	5.69505e-57	Up	2.01872e-58
6509	4611	3.5482	7.70372	1.11847	5.61907e-17	Up	6.2486e-18
5255	6177	4.96623	10.7805	1.11821	4.87576e-31	Up	3.17584e-32
161725	3042	1.05645	2.29088	1.11668	0.000448893	Up	0.000145533
151188	2817	3.28421	7.11235	1.11478	6.02624e-10	Up	1.06999e-10
5372	1295	4.21126	9.11842	1.11453	3.00963e-06	Up	7.4639e-07
54507	4209	12.0777	26.1463	1.11426	1.8377e-50	Up	7.33716e-52
90423	2025	1.63511	3.53701	1.11314	0.000380645	Up	0.000122165
375287	3914	1.26895	2.74493	1.11314	9.29621e-06	Up	2.4274e-06
57655	2672	16.8019	36.3324	1.11263	1.62705e-44	Up	7.52678e-46
56985	1518	3.33599	7.20504	1.11089	7.88391e-06	Up	2.0445e-06
3338	1300	9.96327	21.5171	1.11079	1.96164e-13	Up	2.70856e-14
901	5489	1.54355	3.33271	1.11045	4.1088e-09	Up	7.79486e-10
5526	2766	3.48559	7.52343	1.10999	3.15426e-10	Up	5.45522e-11
441032	1645	2.42723	5.23665	1.10933	8.86347e-05	Up	2.6042e-05
115817	1495	3.06161	6.60372	1.10899	2.44306e-05	Up	6.67312e-06
51157	1433	11.2132	24.1806	1.10864	2.31198e-16	Up	2.6568e-17
222161	2760	2.2935	4.94469	1.10833	5.08445e-07	Up	1.16498e-07
22838	4153	11.4668	24.6577	1.10458	2.24183e-46	Up	9.9978e-48
1742	4323	2.36536	5.08241	1.10345	1.18827e-10	Up	1.98514e-11
9132	4116	0.733466	1.57554	1.10304	0.000851856	Up	0.000287186
10279	2881	2.12956	4.56904	1.10133	9.58089e-07	Up	2.2553e-07
57684	1935	2.86872	6.15253	1.10077	3.46582e-06	Up	8.66844e-07
10232	2187	32.2837	69.2177	1.10034	9.56646e-68	Up	2.78504e-69
64112	2435	5.11923	10.9708	1.09967	1.10515e-12	Up	1.61151e-13
768211	3622	1.55946	3.34034	1.09895	2.94814e-06	Up	7.30198e-07
57158	4802	2.63642	5.64372	1.09807	7.99531e-13	Up	1.15154e-13
57544	4651	1.90541	4.07886	1.09807	2.89357e-09	Up	5.43944e-10
8565	3117	61.1744	130.916	1.09764	8.59163e-181	Up	8.3558e-183
4054	4721	3.4449	7.36021	1.09529	4.17399e-16	Up	4.86596e-17
441094	3380	1.35417	2.89224	1.09477	3.31546e-05	Up	9.20454e-06
55139	2594	9.87369	21.0818	1.09434	8.47488e-25	Up	6.8107e-26
23015	6526	2.92484	6.24402	1.09412	1.07469e-18	Up	1.09333e-19
100289341	1872	1.76875	3.77439	1.09351	0.000517446	Up	0.000169249
5792	7733	25.8544	55.135	1.09256	1.82493e-187	Up	1.71646e-189
283232	1637	2.49859	5.32137	1.09069	0.000101988	Up	3.02198e-05
57409	1433	10.0579	21.4113	1.09004	3.1297e-14	Up	4.0951e-15
10797	2306	106.043	225.563	1.08888	2.48275e-227	Up	1.77918e-229
55425	1431	9.73173	20.6972	1.08867	9.58321e-14	Up	1.29501e-14
4141	2932	45.6037	96.8228	1.0862	7.98651e-124	Up	1.1702e-125
84186	2701	15.3596	32.6097	1.08616	6.03039e-39	Up	3.15622e-40
389834	8205	2.64679	5.6151	1.08507	9.50403e-21	Up	8.77492e-22
37	2320	89.3259	189.074	1.0818	8.70301e-190	Up	8.01864e-192
151556	7473	0.807961	1.70965	1.08135	2.06874e-06	Up	5.04312e-07
51141	2592	2.93058	6.19873	1.08079	8.14921e-08	Up	1.73996e-08
283991	1604	9.9571	21.0596	1.08068	2.28791e-15	Up	2.78432e-16
7637	7025	2.28734	4.83604	1.08016	1.94318e-15	Up	2.3536e-16
79001	1042	84.7682	179.089	1.07908	9.173e-81	Up	2.17748e-82
220929	3431	1.36243	2.87746	1.07861	3.80641e-05	Up	1.06406e-05
5366	1954	8.52246	17.9809	1.07712	7.26555e-16	Up	8.58626e-17
10347	6834	5.2298	11.0188	1.07514	6.91919e-33	Up	4.28548e-34
3006	732	56.0099	117.946	1.07437	1.54908e-37	Up	8.4149e-39
58526	2454	19.7628	41.6109	1.07418	3.10899e-44	Up	1.44618e-45
253039	3806	1.94464	4.09437	1.07414	1.53023e-07	Up	3.34558e-08
10957	2133	25.8872	54.4981	1.07397	3.20494e-50	Up	1.2919e-51
55304	3855	1.08627	2.28479	1.07268	0.000117071	Up	3.49064e-05
8623	2149	10.1509	21.3487	1.07254	2.70118e-20	Up	2.53716e-21
26286	2851	7.10493	14.9377	1.07207	6.82609e-19	Up	6.84836e-20
9315	2304	6.29792	13.233	1.07119	8.82532e-14	Up	1.19147e-14
91694	3584	1.19558	2.51156	1.07088	9.91924e-05	Up	2.9309e-05
64110	1700	14.2641	29.9479	1.07007	2.4083e-22	Up	2.0864e-23
582	3370	5.17269	10.8565	1.06958	2.63988e-16	Up	3.04036e-17
29952	1633	24.0929	50.5583	1.06934	1.14318e-35	Up	6.57572e-37
148156	3014	4.07119	8.54216	1.06915	9.47447e-12	Up	1.45551e-12
134266	4105	14.2104	29.8032	1.06852	2.20992e-52	Up	8.48394e-54
92070	2945	2.41397	5.06133	1.06811	3.38967e-07	Up	7.63212e-08
3141	6010	4.92598	10.3071	1.06515	8.34294e-27	Up	6.18154e-28
1869	2722	21.1443	44.2346	1.06491	2.76473e-51	Up	1.08084e-52
130872	3059	4.90269	10.2517	1.06421	5.24488e-14	Up	6.96342e-15
252839	1557	30.5228	63.7184	1.06182	3.27509e-42	Up	1.59259e-43
78987	2712	3.5909	7.49478	1.06154	2.19887e-09	Up	4.09412e-10
115825	3809	2.81239	5.8699	1.06154	3.17933e-10	Up	5.50264e-11
55799	3689	1.34634	2.8074	1.06019	3.12428e-05	Up	8.64978e-06
51320	4158	4.70766	9.80002	1.05777	9.52753e-18	Up	1.01804e-18
5152	2103	2.45431	5.10873	1.05765	2.24339e-05	Up	6.10906e-06
148229	5104	1.43101	2.97727	1.05695	3.28327e-07	Up	7.37786e-08
84869	3523	8.59689	17.8854	1.05689	6.4163e-27	Up	4.74582e-28
11200	1991	6.84779	14.2438	1.05662	1.26587e-12	Up	1.84992e-13
11179	2687	8.77084	18.2269	1.05528	4.56629e-21	Up	4.17216e-22
57706	5041	7.63087	15.8404	1.05369	9.94109e-34	Up	6.0808e-35
8780	4035	9.09895	18.8782	1.05295	3.57896e-32	Up	2.2556e-33
646762	5784	3.09801	6.42588	1.05255	3.80454e-16	Up	4.42066e-17
51760	1912	2.44482	5.06223	1.05004	6.8944e-05	Up	1.99302e-05
55014	6910	6.46887	13.3909	1.04967	1.04918e-38	Up	5.53824e-40
51227	970	11.1441	23.0499	1.04848	4.85732e-10	Up	8.54358e-11
729013	1113	3.23743	6.69615	1.04848	0.000573446	Up	0.000188519
55038	2453	6.03448	12.4686	1.047	2.36807e-13	Up	3.28794e-14
55848	1020	8.59282	17.7448	1.04619	2.75889e-08	Up	5.64346e-09
60681	2888	68.8239	142.001	1.04492	1.0168e-167	Up	1.05395e-169
54930	1657	23.979	49.4171	1.04324	5.08601e-34	Up	3.08174e-35
5155	3393	1.17678	2.42474	1.04299	0.000293864	Up	9.29594e-05
4329	2183	4.37186	9.00061	1.04178	7.40674e-09	Up	1.43737e-09
84851	2244	6.37952	13.1123	1.03941	9.65373e-13	Up	1.39966e-13
83463	2662	3.25593	6.6902	1.03898	4.35794e-08	Up	9.07334e-09
85014	875	13.6896	28.0967	1.03732	9.06447e-11	Up	1.5004e-11
127829	2345	8.4719	17.3768	1.0364	3.411e-17	Up	3.72986e-18
970	913	68.6924	140.891	1.03636	2.16353e-52	Up	8.292e-54
57060	2188	3.5162	7.21057	1.0361	3.04731e-07	Up	6.83592e-08
25796	1043	28.9448	59.2988	1.0347	1.43013e-25	Up	1.1191e-26
441478	2639	3.76404	7.7021	1.03297	5.12618e-09	Up	9.8135e-10
55075	7096	4.78967	9.79355	1.03191	1.68549e-28	Up	1.19059e-29
124359	2236	13.1096	26.7947	1.03133	1.1351e-24	Up	9.18744e-26
23408	3927	4.86059	9.93284	1.03108	2.2758e-16	Up	2.61086e-17
81617	3691	2.00523	4.09082	1.02862	6.68535e-07	Up	1.5506e-07
195828	3714	14.6576	29.8917	1.0281	9.35161e-45	Up	4.30812e-46
27347	3288	1.18474	2.41386	1.02677	0.000465658	Up	0.000151237
84572	1255	13.114	26.6847	1.0249	4.62216e-14	Up	6.11596e-15
83638	1571	6.94281	14.1088	1.023	1.31816e-09	Up	2.3995e-10
30001	3334	32.6273	66.1329	1.01929	7.01142e-87	Up	1.56118e-88
5723	2142	16.4582	33.3477	1.01878	1.11595e-28	Up	7.84712e-30
3588	1935	5.23415	10.6044	1.01863	6.56627e-09	Up	1.26796e-09
7076	931	67.8873	137.439	1.01758	1.3325e-50	Up	5.3116e-52
11322	2891	5.49077	11.1153	1.01746	2.20251e-13	Up	3.05384e-14
340371	3723	4.34219	8.78725	1.01699	1.34116e-13	Up	1.83639e-14
83940	1158	14.0443	28.4184	1.01684	1.1422e-13	Up	1.55007e-14
11138	4163	6.0588	12.2528	1.016	1.22917e-20	Up	1.14037e-21
8910	1784	5.02211	10.1456	1.01448	6.32426e-08	Up	1.33453e-08
201973	2295	2.71576	5.48265	1.01352	8.66663e-06	Up	2.25746e-06
55818	4907	9.98264	20.1391	1.0125	5.90769e-39	Up	3.08822e-40
10241	3299	18.9221	38.1702	1.01237	2.12443e-49	Up	8.69942e-51
883	1936	13.6319	27.4971	1.01229	2.24151e-21	Up	2.02222e-22
255738	3731	10.6234	21.4281	1.01226	1.14019e-31	Up	7.3391e-33
83849	5511	2.59765	5.23378	1.01065	5.50221e-12	Up	8.31898e-13
84838	2453	5.83597	11.7584	1.01065	5.49989e-12	Up	8.31898e-13
8408	5239	13.3652	26.8809	1.00811	8.92213e-55	Up	3.29392e-56
23086	10208	0.429304	0.86284	1.00709	0.00026928	Up	8.47864e-05
23328	7709	0.619001	1.24299	1.0058	0.000139104	Up	4.1903e-05
5585	3097	6.91791	13.8762	1.00421	3.24828e-17	Up	3.54362e-18
23373	7009	0.805871	1.61569	1.00353	3.12719e-05	Up	8.65986e-06
203197	4413	5.31835	10.6594	1.00307	1.00514e-18	Up	1.02129e-19
246175	8794	5.61455	11.2485	1.00249	2.26054e-38	Up	1.20049e-39
6066	188	6.21609	0.002209	-11.4584	0.000703167	Down	0.000234584
6347	760	2.05022	0.002209	-9.85816	5.10477e-05	Down	1.44824e-05
29091	1970	0.840381	0.002209	-8.5715	2.63549e-05	Down	7.21898e-06
8908	3411	0.342605	0.002209	-7.277	0.000703032	Down	0.000234584
6334	7215	0.188967	0.002209	-6.41859	0.000189428	Down	5.82866e-05
57530	5132	0.77802	0.01886	-5.3664	5.41168e-11	Down	8.81922e-12
56062	5880	13.6803	0.625512	-4.45092	2.91544e-193	Down	2.5556e-195
9498	5218	0.373267	0.0185492	-4.33078	3.69354e-05	Down	1.03109e-05
445347	1027	31.7664	1.79066	-4.14894	5.92523e-75	Down	1.56197e-76
100008588	1869	4497.49	272.14	-4.0467	0	Down	0
728643	542	34.3185	2.14295	-4.00132	7.58521e-42	Down	3.71762e-43
125050	332	39.8928	2.62382	-3.92639	1.53422e-29	Down	1.04448e-30
7134	705	5.80168	0.411871	-3.8162	2.19509e-09	Down	4.08568e-10
1490	2358	3.7996	0.328379	-3.53241	1.3095e-18	Down	1.33975e-19
115572	2391	3.21767	0.283366	-3.50528	5.60336e-16	Down	6.59324e-17
6023	277	30.5867	2.79537	-3.45179	2.63636e-17	Down	2.871e-18
26287	1462	8.25977	0.926851	-3.15569	1.56432e-22	Down	1.34222e-23
54809	6855	2.82709	0.324751	-3.12191	2.05733e-35	Down	1.18999e-36
85495	341	13.7082	1.70305	-3.00885	8.18869e-09	Down	1.59593e-09
51652	3194	0.914703	0.121214	-2.91574	1.20719e-05	Down	3.18694e-06
250	2883	86.1031	12.1197	-2.82871	0	Down	0
9788	5010	0.408202	0.0579579	-2.8162	0.000454669	Down	0.000147522
283298	2921	8.40161	1.19289	-2.8162	2.56309e-40	Down	1.29721e-41
10940	4761	13.3774	1.99231	-2.74729	5.9055e-101	Down	1.08444e-102
284217	9657	90.3464	13.9918	-2.69089	0	Down	0
163154	1407	2.21488	0.343958	-2.68692	1.46286e-05	Down	3.90122e-06
1958	3136	12.7011	2.03703	-2.64041	1.07941e-60	Down	3.62588e-62
7280	1621	1.44186	0.23884	-2.59381	0.000306074	Down	9.71354e-05
84517	2017	2.31755	0.383896	-2.59381	1.10794e-07	Down	2.39254e-08
10398	1212	6.10667	1.03817	-2.55634	1.66324e-11	Down	2.60516e-12
170689	5676	0.39462	0.0682098	-2.53241	0.000517041	Down	0.000169083
150381	1651	3.00827	0.527624	-2.51135	7.42945e-08	Down	1.57773e-08
4168	3867	1.10808	0.200237	-2.46828	8.98582e-07	Down	2.1112e-07
7277	1514	111.215	20.2658	-2.45623	1.11545e-234	Down	7.63666e-237
55106	2405	3.27992	0.603678	-2.44181	1.24848e-11	Down	1.93076e-12
7057	5820	11.1106	2.04556	-2.44137	8.79633e-90	Down	1.87982e-91
100008587	156	235.972	45.9131	-2.36164	1.98742e-49	Down	8.12566e-51
3008	785	3.10144	0.616495	-2.33078	0.000548465	Down	0.000179956
132158	3800	1.23013	0.25471	-2.27188	1.01583e-06	Down	2.39708e-07
84541	4684	0.686105	0.144647	-2.24589	7.96733e-05	Down	2.32714e-05
79084	2428	60.4046	13.8727	-2.12241	5.22242e-171	Down	5.27956e-173
284695	2729	24.837	5.88754	-2.07675	3.61537e-77	Down	9.18358e-79
3437	2552	1.56458	0.37927	-2.04447	2.97074e-05	Down	8.2e-06
3491	2295	66.8331	16.3636	-2.03007	7.49132e-169	Down	7.62122e-171
2012	2804	1.38923	0.345185	-2.00885	4.72806e-05	Down	1.33743e-05
5243	4718	15.3571	3.81579	-2.00885	5.64254e-79	Down	1.37914e-80
4060	2116	2.20912	0.548902	-2.00885	6.80409e-06	Down	1.7549e-06
54332	3899	3.07217	0.769552	-1.99717	1.23375e-13	Down	1.68142e-14
22943	1815	2.95107	0.746588	-1.98285	1.56643e-06	Down	3.7745e-07
5575	2554	12.4305	3.14548	-1.98254	1.971e-34	Down	1.17158e-35
50617	3152	4.10922	1.04405	-1.97667	1.74767e-14	Down	2.24204e-15
79930	2354	1.77892	0.452289	-1.97568	2.85162e-05	Down	7.84564e-06
64129	2252	1.68651	0.429795	-1.97232	7.47035e-05	Down	2.17194e-05
10893	4344	3.2955	0.846688	-1.96059	9.38151e-16	Down	1.11289e-16
79149	1938	4.07029	1.04881	-1.95638	4.63825e-09	Down	8.84974e-10
2521	5119	58.709	15.2209	-1.94753	0	Down	0
10602	3981	2.61749	0.680762	-1.94296	1.3983e-11	Down	2.17318e-12
3320	3887	942.035	250.08	-1.91339	0	Down	0
51200	2817	43.2824	11.5103	-1.91085	5.33011e-124	Down	7.7757e-126
51478	1533	5.90792	1.57844	-1.90415	6.09247e-10	Down	1.08292e-10
10808	3680	85.9267	23.1717	-1.89074	0	Down	0
9641	3492	1.61751	0.443481	-1.86683	2.1854e-06	Down	5.3457e-07
100008589	5070	3487.61	958.715	-1.86306	0	Down	0
10799	1174	25.0514	6.92533	-1.85494	2.6863e-29	Down	1.85114e-30
54436	4273	1.39024	0.385075	-1.85212	1.30542e-06	Down	3.118e-07
51306	5558	16.961	4.70191	-1.8509	5.69517e-92	Down	1.17336e-93
10376	1771	309.258	85.8046	-1.84968	0	Down	0
81027	3496	1.08639	0.304544	-1.83482	0.000170522	Down	5.20654e-05
55223	3865	1.68818	0.47581	-1.82701	4.64861e-07	Down	1.06006e-07
397	1216	43.487	12.3375	-1.81753	1.22348e-50	Down	4.8692e-52
3265	1251	13.8566	3.94587	-1.81216	4.41074e-17	Down	4.85974e-18
284184	560	27.1288	7.77775	-1.8024	5.61843e-15	Down	6.98844e-16
84310	1311	39.8158	11.4435	-1.79881	2.67129e-49	Down	1.0973e-50
100128327	1118	3.31006	0.952314	-1.79735	0.00026281	Down	8.2598e-05
5435	2119	15.2581	4.47636	-1.76918	3.75829e-30	Down	2.50328e-31
150684	725	22.1636	6.54165	-1.76046	2.59019e-15	Down	3.1555e-16
10072	2697	24.5179	7.24936	-1.75791	2.50602e-60	Down	8.4341e-62
147007	1466	18.4673	5.47991	-1.75275	4.55445e-25	Down	3.62806e-26
9369	6163	1.89619	0.565379	-1.74582	2.89227e-11	Down	4.61904e-12
389136	10396	23.9997	7.16892	-1.74319	2.96326e-223	Down	2.14248e-225
1906	2112	3.18162	0.962398	-1.72506	9.15566e-07	Down	2.15286e-07
9429	4445	78.4341	23.7783	-1.72184	0	Down	0
5029	2681	1.30767	0.397123	-1.71934	0.000618716	Down	0.000204708
9625	5327	2.37659	0.726786	-1.70929	8.42625e-12	Down	1.29017e-12
57462	4205	1.57484	0.483373	-1.704	1.39236e-06	Down	3.3408e-07
3964	6281	0.744228	0.231149	-1.68692	7.52336e-05	Down	2.18928e-05
84312	2604	4.15122	1.30094	-1.67398	6.04711e-10	Down	1.07447e-10
10383	1591	221.458	69.4745	-1.67248	3.22094e-297	Down	1.6487e-299
10486	3080	14.7659	4.65094	-1.66668	9.17912e-39	Down	4.83946e-40
3304	2551	27.4481	8.65075	-1.66581	3.19965e-59	Down	1.09118e-60
10165	3207	19.6775	6.21724	-1.6622	2.80563e-53	Down	1.05555e-54
91156	11810	0.544236	0.172107	-1.66093	3.2007e-06	Down	7.96846e-07
56243	7773	1.65378	0.522986	-1.66093	1.56877e-11	Down	2.45218e-12
84790	1581	190.151	60.5472	-1.65101	5.31353e-249	Down	3.2638e-251
60	1852	3230.6	1042.58	-1.63164	0	Down	0
389538	728	6.15347	1.99429	-1.62552	0.000171005	Down	5.22348e-05
1945	1276	4.19764	1.36537	-1.62028	3.53366e-05	Down	9.84198e-06
84665	5770	43.7812	14.2752	-1.6168	4.03022e-203	Down	3.3265e-205
51435	3631	31.9164	10.5027	-1.60354	2.1882e-92	Down	4.48028e-94
9540	2042	7.48751	2.46477	-1.60303	6.39206e-13	Down	9.14904e-14
55796	11539	15.6049	5.14188	-1.60164	5.72833e-143	Down	7.07382e-145
55256	1685	51.8425	17.1177	-1.59865	1.65939e-69	Down	4.72472e-71
10432	5415	16.8693	5.57681	-1.59689	1.5286e-72	Down	4.20562e-74
3303	2445	33.7364	11.1635	-1.59552	1.72388e-65	Down	5.2613e-67
145978	1786	5.72534	1.89678	-1.59381	7.01698e-09	Down	1.35814e-09
1660	4680	127.829	42.3559	-1.59358	0	Down	0
112495	957	55.7651	18.6095	-1.58332	3.51756e-42	Down	1.71275e-43
91807	7998	5.83241	1.94838	-1.58181	6.40562e-37	Down	3.55344e-38
54982	2258	34.5463	11.5736	-1.57769	5.49639e-61	Down	1.83225e-62
64747	2379	25.38	8.50318	-1.57762	2.23333e-47	Down	9.75984e-49
4708	509	36.1608	12.17	-1.57109	6.00388e-15	Down	7.48324e-16
3856	1802	428.29	144.594	-1.56658	0	Down	0
25939	3189	7.26802	2.45844	-1.56382	1.80307e-18	Down	1.85856e-19
51260	1214	6.33727	2.15266	-1.55774	1.03239e-06	Down	2.43746e-07
7762	3658	2.10318	0.714413	-1.55774	1.03211e-06	Down	2.43746e-07
55703	4286	12.497	4.24556	-1.55755	2.38516e-41	Down	1.18274e-42
84981	2659	3.73573	1.27403	-1.55199	2.30895e-08	Down	4.68764e-09
3336	965	69.4312	23.7712	-1.54637	5.44201e-51	Down	2.16232e-52
23187	5695	8.63557	2.95723	-1.54605	1.25687e-37	Down	6.7954e-39
81610	2445	41.1846	14.1325	-1.54309	5.00403e-76	Down	1.29351e-77
4973	2533	78.2389	26.8627	-1.54228	6.84214e-149	Down	8.05524e-151
10053	1756	13.5874	4.68515	-1.5361	1.60802e-18	Down	1.65031e-19
1728	2601	155.382	53.6977	-1.53289	1.89905e-300	Down	9.47762e-303
147166	1982	15.0844	5.22528	-1.52948	7.56885e-23	Down	6.45064e-24
3312	2276	1457.87	505.169	-1.52902	0	Down	0
55612	5167	9.53687	3.31562	-1.52424	6.10875e-37	Down	3.38094e-38
6426	5668	102.935	35.8778	-1.52057	0	Down	0
6697	1466	27.0367	9.44129	-1.51786	1.08108e-29	Down	7.31144e-31
10093	1988	31.4494	11.0033	-1.5151	2.96623e-46	Down	1.32853e-47
84909	3851	3.51508	1.23155	-1.51308	1.09191e-10	Down	1.81787e-11
5140	6091	4.39681	1.54139	-1.51222	3.15954e-20	Down	2.9778e-21
9020	4468	6.36449	2.23128	-1.51217	2.00246e-21	Down	1.80271e-22
79469	1657	2.99738	1.05143	-1.51135	0.000171881	Down	5.25354e-05
26973	3400	57.8583	20.3828	-1.50517	1.33478e-142	Down	1.65684e-144
5699	1019	8.60126	3.03952	-1.5007	3.58502e-07	Down	8.0972e-08
90701	793	31.684	11.2291	-1.49652	9.37546e-19	Down	9.48404e-20
57101	3735	49.4097	17.5958	-1.48956	9.04268e-132	Down	1.24395e-133
396	2126	127.068	45.5267	-1.48082	5.65087e-191	Down	5.09804e-193
5833	3598	7.79516	2.7977	-1.47834	1.79424e-20	Down	1.67037e-21
1326	3096	6.3225	2.28219	-1.47008	1.88211e-14	Down	2.41932e-15
57491	5676	28.67	10.3508	-1.46979	5.50712e-114	Down	8.98532e-116
5205	5949	2.14447	0.780956	-1.45731	1.24161e-09	Down	2.25538e-10
79622	1103	31.4317	11.4954	-1.45116	1.88213e-24	Down	1.5306e-25
340061	2191	2.88911	1.06023	-1.44626	3.43289e-05	Down	9.55032e-06
63901	3799	1.38426	0.509554	-1.44181	0.000189065	Down	5.81384e-05
145173	4221	3.11467	1.14653	-1.44181	9.32026e-10	Down	1.67811e-10
22809	2293	13.0385	4.81205	-1.43805	6.34479e-21	Down	5.82556e-22
55915	4353	4.8771	1.80105	-1.43718	4.15438e-15	Down	5.1222e-16
124997	6869	6.02544	2.22635	-1.43639	1.34642e-28	Down	9.50222e-30
282969	768	8.49586	3.15071	-1.43108	2.96687e-05	Down	8.18742e-06
284613	5125	1.97621	0.736547	-1.42389	1.3189e-07	Down	2.87256e-08
387680	4735	0.987222	0.367944	-1.42389	0.00053706	Down	0.000176076
7168	1797	30.9986	11.5803	-1.42053	1.4051e-37	Down	7.61484e-39
55692	2082	12.8163	4.78835	-1.42038	1.91746e-18	Down	1.98383e-19
79147	3474	2.60703	0.975142	-1.41873	7.26516e-07	Down	1.69159e-07
54958	696	28.544	10.7081	-1.41449	6.91351e-14	Down	9.24514e-15
9536	1787	5.34066	2.00404	-1.41411	3.73884e-07	Down	8.44942e-08
339479	2884	10.9744	4.128	-1.41063	1.70701e-21	Down	1.53236e-22
27340	9029	30.8691	11.6311	-1.40818	1.01671e-182	Down	9.82296e-185
115708	3257	3.22923	1.21842	-1.40619	9.82586e-08	Down	2.11304e-08
3301	1538	309.632	117.117	-1.40261	0	Down	0
1993	3814	3.21724	1.21812	-1.40117	7.98877e-09	Down	1.55492e-09
5138	4327	49.064	18.6108	-1.39852	7.34481e-138	Down	9.68092e-140
378706	299	17.9137	6.79794	-1.39789	0.000235548	Down	7.35324e-05
244	2053	2.60896	0.990056	-1.39789	0.0002355	Down	7.35324e-05
5430	6738	80.4607	30.5969	-1.3949	0	Down	0
51474	3748	113.911	43.3333	-1.39436	1.82377e-275	Down	1.00354e-277
22999	7592	5.82362	2.21831	-1.39245	3.92572e-29	Down	2.7203e-30
55315	2283	2.43143	0.932709	-1.38231	0.00020235	Down	6.25474e-05
6427	3003	99.396	38.1615	-1.38107	5.87507e-190	Down	5.3379e-192
7993	1442	17.6941	6.84643	-1.36985	8.83974e-17	Down	9.92626e-18
306	1634	39.9316	15.5195	-1.36344	2.79505e-41	Down	1.38778e-42
55638	3251	4.97261	1.9352	-1.36152	6.96132e-11	Down	1.14426e-11
7037	5241	183.473	71.4335	-1.3609	0	Down	0
10892	5029	28.989	11.2976	-1.35949	7.01435e-91	Down	1.46759e-92
4670	2553	157.464	61.3798	-1.35919	1.70657e-249	Down	1.03733e-251
100101490	839	15.3217	5.99889	-1.3528	8.98391e-09	Down	1.76068e-09
1122	7082	72.7571	28.5367	-1.35027	0	Down	0
57636	5913	13.9663	5.48361	-1.34875	3.46883e-51	Down	1.3672e-52
4258	1278	9.82998	3.8625	-1.34765	1.49747e-08	Down	2.99514e-09
6988	2172	9.05702	3.565	-1.34513	8.04856e-13	Down	1.15973e-13
10419	2470	68.012	26.8425	-1.34127	1.73667e-102	Down	3.13354e-104
255488	5036	4.42836	1.74898	-1.34026	2.48193e-14	Down	3.22846e-15
729991	1515	5.65671	2.23607	-1.339	4.46657e-06	Down	1.13e-06
9340	1662	35.4501	14.0351	-1.33675	2.88246e-36	Down	1.63221e-37
5707	3329	74.626	29.569	-1.33559	2.68709e-150	Down	3.12912e-152
54458	1262	128.252	50.8491	-1.33469	4.97277e-98	Down	9.48164e-100
79913	2479	4.71409	1.87411	-1.33078	6.95546e-08	Down	1.47307e-08
29083	1364	13.9224	5.5349	-1.33078	3.22117e-12	Down	4.78982e-13
79071	3392	34.3949	13.6967	-1.32837	2.37644e-70	Down	6.65994e-72
10999	3204	16.3829	6.52515	-1.3281	4.37233e-32	Down	2.7668e-33
197259	2522	23.5934	9.40265	-1.32724	3.15345e-36	Down	1.78969e-37
9440	3497	24.3672	9.74264	-1.32256	3.0312e-51	Down	1.19084e-52
25805	1732	6.97216	2.79416	-1.31919	5.07896e-08	Down	1.0633e-08
54807	2285	4.64552	1.86379	-1.3176	3.77067e-07	Down	8.52616e-08
9704	4390	12.2009	4.91666	-1.31124	4.22699e-32	Down	2.66942e-33
23154	3718	5.73625	2.31691	-1.3079	2.81855e-13	Down	3.93324e-14
64429	2187	34.7328	14.0294	-1.30784	5.263e-45	Down	2.4111e-46
147657	4742	2.97783	1.20426	-1.30612	4.30055e-09	Down	8.1779e-10
158376	1546	18.7086	7.5754	-1.30431	1.35082e-17	Down	1.4503e-18
4637	827	245.76	99.5987	-1.30305	1.72459e-118	Down	2.67036e-120
5054	3198	2.31435	0.938237	-1.30258	3.46606e-05	Down	9.64482e-06
9414	4725	24.1145	9.79164	-1.30028	1.62048e-66	Down	4.86278e-68
3364	3033	14.0315	5.71229	-1.29652	2.97543e-25	Down	2.35308e-26
9532	2068	54.2966	22.1381	-1.29433	4.2124e-65	Down	1.29372e-66
5441	925	65.3798	26.6826	-1.29295	2.2205e-35	Down	1.28862e-36
1244	5051	31.4078	12.8197	-1.29276	1.67378e-91	Down	3.46986e-93
3670	2729	2.60503	1.06401	-1.29178	5.75568e-05	Down	1.64801e-05
148223	2276	3.12352	1.27579	-1.29178	5.7544e-05	Down	1.64801e-05
10717	2500	7.67396	3.13599	-1.29105	8.16275e-12	Down	1.24825e-12
9136	1588	19.195	7.86265	-1.28764	3.77798e-18	Down	3.95468e-19
57103	8237	6.20703	2.54988	-1.28347	1.05214e-29	Down	7.10896e-31
81929	3513	27.7214	11.4065	-1.28115	1.10464e-55	Down	4.0075e-57
10534	661	36.5379	15.0822	-1.27655	2.16025e-14	Down	2.79068e-15
145773	3468	21.1451	8.73564	-1.27534	7.72166e-42	Down	3.78944e-43
219790	6659	1.82808	0.755829	-1.27419	1.0475e-07	Down	2.25732e-08
171568	4490	8.65406	3.57842	-1.27406	1.5775e-22	Down	1.35454e-23
112724	2425	8.87512	3.67202	-1.27319	6.96891e-13	Down	1.00193e-13
91624	3405	30.7743	12.7632	-1.26974	4.84662e-59	Down	1.66216e-60
9941	3146	2.66215	1.10758	-1.26519	1.54164e-05	Down	4.12806e-06
9466	3258	8.63854	3.59471	-1.26491	2.15715e-16	Down	2.46784e-17
93663	3503	17.4587	7.26683	-1.26455	1.39722e-34	Down	8.26048e-36
3162	1606	10.1266	4.21873	-1.26327	7.39295e-10	Down	1.32164e-10
2852	2981	1.86211	0.779253	-1.25678	0.000603461	Down	0.000199159
55157	3348	35.8941	15.062	-1.25284	3.28474e-66	Down	9.899e-68
84309	1437	5.76044	2.4248	-1.24832	2.1708e-05	Down	5.9003e-06
540	6644	1.8322	0.772104	-1.24671	1.76039e-07	Down	3.87242e-08
5827	977	6.57874	2.77391	-1.24589	0.000221765	Down	6.8946e-05
414919	1979	3.59228	1.51616	-1.24448	9.69195e-05	Down	2.85816e-05
9774	7277	67.9837	28.7696	-1.24064	1.82108e-266	Down	1.03702e-268
80169	7089	3.90146	1.65208	-1.23973	1.17683e-15	Down	1.40506e-16
7128	4446	2.51896	1.06673	-1.23963	6.66449e-07	Down	1.54534e-07
10381	1851	5.05078	2.14391	-1.23626	6.78782e-06	Down	1.74983e-06
6428	3600	111.641	47.427	-1.23509	4.62083e-215	Down	3.60702e-217
25885	6637	16.7713	7.13126	-1.23377	6.04538e-60	Down	2.0462e-61
5519	5605	20.5196	8.73785	-1.23165	9.46911e-62	Down	3.12628e-63
129831	1860	5.49756	2.34169	-1.23124	2.51676e-06	Down	6.18522e-07
5198	5400	29.9009	12.7619	-1.22834	5.0819e-86	Down	1.14131e-87
26353	2056	22.5938	9.65073	-1.22722	2.69181e-25	Down	2.12362e-26
6432	2489	51.8423	22.1656	-1.22581	1.14762e-68	Down	3.3043e-70
6915	2619	6.39568	2.7348	-1.22566	1.06003e-09	Down	1.91741e-10
283643	1719	3.6824	1.57656	-1.22386	0.000310068	Down	9.84622e-05
57099	1551	9.60668	4.11871	-1.22184	1.06905e-08	Down	2.10814e-09
5684	1014	88.1654	37.7996	-1.22184	1.3924e-47	Down	6.04928e-49
55749	3858	107.356	46.0868	-1.21998	2.31905e-217	Down	1.78057e-219
1203	2816	9.44112	4.05582	-1.21896	1.02495e-14	Down	1.29455e-15
203068	2510	1283.93	551.972	-1.21791	0	Down	0
11080	2250	46.5718	20.0462	-1.21613	3.19362e-55	Down	1.16678e-56
4953	2062	100.88	43.4662	-1.21468	1.06719e-108	Down	1.82314e-110
54984	1047	9.85945	4.25246	-1.21321	2.97291e-06	Down	7.37094e-07
55589	3859	6.96511	3.00979	-1.21048	1.02667e-14	Down	1.29738e-15
5271	3407	1.7722	0.767045	-1.20816	0.000512156	Down	0.000167387
90293	3991	46.6064	20.2262	-1.2043	5.75207e-96	Down	1.13724e-97
55732	3363	8.54257	3.71272	-1.20219	1.66386e-15	Down	2.01102e-16
51005	2077	3.42279	1.49122	-1.19867	0.000159436	Down	4.84968e-05
79675	3020	16.4781	7.17911	-1.19867	4.40845e-26	Down	3.37354e-27
7226	5879	1.20924	0.526837	-1.19867	0.000159402	Down	4.84968e-05
5858	4615	2.30011	1.0067	-1.19207	2.96177e-06	Down	7.34142e-07
6573	2873	8.27081	3.63846	-1.1847	1.02227e-12	Down	1.48608e-13
1982	4028	758.871	333.862	-1.1846	0	Down	0
23406	1850	155.659	68.5376	-1.18342	3.52487e-144	Down	4.3077e-146
4111	1876	16.9749	7.48109	-1.18209	1.16905e-16	Down	1.32022e-17
150967	3353	4.12428	1.8186	-1.18132	9.08655e-08	Down	1.9465e-08
3181	3702	476.22	210.077	-1.18071	0	Down	0
9879	5695	65.904	29.0964	-1.17952	8.55373e-187	Down	8.10002e-189
115701	7303	14.4685	6.38815	-1.17944	4.51536e-53	Down	1.70456e-54
9904	4496	14.9674	6.60909	-1.1793	4.21599e-34	Down	2.54648e-35
151963	3388	1.81088	0.799915	-1.17877	0.000601077	Down	0.000198334
57647	4568	17.4816	7.73386	-1.17658	3.67457e-40	Down	1.87385e-41
25940	2745	49.3135	21.8262	-1.17592	1.85574e-67	Down	5.43816e-69
26507	5988	4.40739	1.95584	-1.17214	8.49753e-14	Down	1.14558e-14
55154	2446	3.3842	1.50368	-1.17031	5.82571e-05	Down	1.67067e-05
27000	2212	42.8372	19.0342	-1.17027	4.15121e-47	Down	1.82208e-48
55164	2861	18.1087	8.05172	-1.16931	4.1989e-26	Down	3.20244e-27
55137	4535	1.43877	0.640285	-1.16805	0.000427772	Down	0.00013833
54881	3129	19.2343	8.56848	-1.16657	4.49882e-30	Down	3.01092e-31
9263	3949	38.3228	17.1079	-1.16354	4.40007e-74	Down	1.17117e-75
57050	2088	28.1242	12.6086	-1.1574	5.20529e-29	Down	3.62362e-30
7283	1968	54.3834	24.3942	-1.15663	4.00676e-52	Down	1.54846e-53
6421	3073	148.439	66.6473	-1.15525	1.6797e-219	Down	1.25744e-221
1601	4597	65.2696	29.3296	-1.15405	2.56597e-144	Down	3.11942e-146
8986	3149	15.9268	7.16164	-1.15309	9.23105e-25	Down	7.4302e-26
57205	6550	7.38939	3.32484	-1.15217	6.79037e-24	Down	5.60904e-25
595	4304	82.2933	37.1507	-1.14739	1.06863e-168	Down	1.094e-170
134549	4039	1.85657	0.838733	-1.14635	0.000183067	Down	5.6212e-05
64718	5109	3.85043	1.74294	-1.1435	3.70911e-10	Down	6.4528e-11
2730	3074	24.9007	11.2722	-1.14342	7.54735e-37	Down	4.19646e-38
113419	3381	23.9647	10.8498	-1.14324	6.05993e-39	Down	3.17556e-40
23780	2686	11.7472	5.33317	-1.13925	1.26483e-15	Down	1.51497e-16
11072	1508	22.4735	10.2053	-1.13891	1.05218e-16	Down	1.18554e-17
56154	10155	8.26649	3.75531	-1.13834	4.75673e-40	Down	2.43482e-41
347902	3849	2.65665	1.20704	-1.13813	1.07357e-05	Down	2.82044e-06
344595	3278	2.07961	0.944867	-1.13813	0.00041856	Down	0.000135298
51524	1868	39.6214	18.0315	-1.13576	2.75312e-35	Down	1.60477e-36
57620	5222	5.78121	2.63197	-1.13523	6.54753e-15	Down	8.16922e-16
55179	1538	18.9958	8.68465	-1.12914	2.39936e-14	Down	3.11492e-15
6275	564	365.886	167.323	-1.12876	5.28953e-96	Down	1.04241e-97
2629	2583	13.7237	6.29527	-1.12433	4.32434e-17	Down	4.75902e-18
30836	2725	86.7712	39.8525	-1.12255	6.14884e-109	Down	1.04651e-110
159371	2428	2.68732	1.23578	-1.12074	0.000682167	Down	0.000226836
1138	3646	7.74595	3.58382	-1.11194	1.37916e-13	Down	1.88929e-14
84277	2534	5.11139	2.36818	-1.10994	9.93645e-07	Down	2.34154e-07
27154	6054	7.93045	3.67718	-1.1088	2.43399e-22	Down	2.11022e-23
28978	1015	10.0743	4.67261	-1.10839	1.69333e-05	Down	4.54618e-06
22824	3284	35.8226	16.6228	-1.1077	1.99924e-53	Down	7.50884e-55
83743	2456	35.6472	16.5914	-1.10335	1.00205e-39	Down	5.16766e-41
1836	8082	17.725	8.25144	-1.10307	1.84791e-64	Down	5.74628e-66
1021	11733	6.6982	3.11826	-1.10303	9.88192e-36	Down	5.67156e-37
2187	3008	7.18735	3.34645	-1.10283	1.7009e-10	Down	2.8731e-11
387103	567	27.4809	12.8029	-1.10196	7.95604e-08	Down	1.69618e-08
117246	3586	38.2915	17.8411	-1.10182	1.03073e-61	Down	3.40962e-63
252983	6046	3.64027	1.69694	-1.10111	1.20813e-10	Down	2.02296e-11
54931	1631	66.7546	31.1555	-1.09938	6.43607e-49	Down	2.6726e-50
2353	2158	24.1884	11.3026	-1.09766	7.71278e-24	Down	6.39072e-25
407975	5018	1.64961	0.771541	-1.09631	0.00014603	Down	4.40828e-05
57192	2118	11.2191	5.25535	-1.0941	2.61921e-11	Down	4.1729e-12
51155	1696	82.1689	38.5219	-1.09291	8.21412e-62	Down	2.70668e-63
644961	2652	8.48266	3.97816	-1.09241	9.87367e-11	Down	1.6394e-11
71	2123	845.505	397.463	-1.08899	0	Down	0
7295	508	889.312	418.597	-1.08713	3.79799e-197	Down	3.25632e-199
10440	1675	88.955	41.8941	-1.08633	2.16136e-65	Down	6.61034e-67
93436	2505	24.6865	11.6302	-1.08584	1.31605e-27	Down	9.54892e-29
10025	2952	6.0371	2.85254	-1.08161	1.39865e-08	Down	2.78764e-09
5664	2302	11.2953	5.33984	-1.08086	4.62544e-12	Down	6.95784e-13
100128881	1753	12.6107	5.96309	-1.08051	2.1483e-10	Down	3.6632e-11
79031	1086	13.182	6.23875	-1.07924	4.67979e-07	Down	1.06837e-07
1983	5809	58.2904	27.5923	-1.07899	4.18222e-146	Down	5.03076e-148
6453	6439	15.7141	7.44074	-1.07855	3.7076e-44	Down	1.72938e-45
51330	1048	41.9091	19.8567	-1.07764	1.26131e-19	Down	1.21862e-20
4830	1031	128.84	61.1156	-1.07596	1.72187e-57	Down	6.04842e-59
81788	3443	5.68529	2.69876	-1.07494	3.01618e-09	Down	5.67958e-10
54868	4763	4.78442	2.27597	-1.07186	1.47071e-10	Down	2.47392e-11
6029	299	31.2675	14.8907	-1.07025	7.07579e-05	Down	2.04772e-05
10969	1514	141.318	67.3181	-1.06988	2.68767e-91	Down	5.60612e-93
84134	2713	6.96379	3.31789	-1.0696	6.8194e-09	Down	1.31859e-09
80339	2805	3.40241	1.62179	-1.06897	5.9481e-05	Down	1.70843e-05
9693	6824	10.3179	4.92175	-1.06791	1.69635e-30	Down	1.11578e-31
317762	5671	8.36302	3.99379	-1.06626	8.93772e-21	Down	8.22918e-22
114990	2864	2.61825	1.25043	-1.06618	0.00044799	Down	0.000145183
4286	4815	38.1249	18.2122	-1.06583	5.91088e-78	Down	1.47498e-79
5717	1598	98.2385	46.9412	-1.06543	9.77679e-67	Down	2.92134e-68
8880	2884	103.227	49.3682	-1.06417	1.10556e-125	Down	1.60574e-127
55341	3589	25.8862	12.4055	-1.06121	1.41566e-39	Down	7.34594e-41
84287	1973	32.9225	15.7964	-1.05948	7.48532e-28	Down	5.37368e-29
127687	1359	6.23438	2.9913	-1.05948	0.000189204	Down	5.81934e-05
54951	1438	16.3889	7.87511	-1.05735	1.13919e-10	Down	1.90169e-11
84895	3597	4.14233	1.99123	-1.05678	4.30944e-07	Down	9.7913e-08
84153	2785	11.8541	5.69965	-1.05644	1.53259e-14	Down	1.95925e-15
1155	1475	22.7783	10.9586	-1.0556	9.19608e-15	Down	1.15797e-15
1212	1184	42.7706	20.6005	-1.05394	1.00222e-21	Down	8.90708e-23
25855	1455	44.3087	21.3536	-1.05311	2.17471e-27	Down	1.59044e-28
79707	6728	6.55701	3.16495	-1.05086	5.92366e-19	Down	5.90888e-20
9667	3334	26.1427	12.6576	-1.04641	2.33945e-36	Down	1.32323e-37
54749	2613	16.3613	7.92691	-1.04546	2.96747e-18	Down	3.09108e-19
6835	844	13.9616	6.76611	-1.04507	1.02198e-05	Down	2.6764e-06
56926	3749	29.5611	14.3287	-1.04479	6.88447e-46	Down	3.10548e-47
58477	2880	42.9104	20.8031	-1.04453	4.77749e-51	Down	1.89217e-52
28988	2237	26.8604	13.0236	-1.04436	2.96981e-25	Down	2.34674e-26
8899	7482	34.5443	16.7526	-1.04407	7.3341e-106	Down	1.28578e-107
8884	3357	23.5848	11.4464	-1.04297	6.28574e-33	Down	3.88108e-34
840	2712	19.1754	9.31495	-1.04164	7.01833e-22	Down	6.20598e-23
90135	2001	4.38015	2.12831	-1.04127	0.000180406	Down	5.53374e-05
9989	3976	22.4848	10.9302	-1.04063	6.13527e-37	Down	3.39954e-38
349667	1263	17.8116	8.65973	-1.04042	5.45008e-10	Down	9.642e-11
79650	3113	61.0027	29.6619	-1.04026	1.65438e-77	Down	4.16004e-79
93587	3722	5.44228	2.65249	-1.03686	4.79417e-09	Down	9.1595e-10
57624	4590	3.33105	1.62371	-1.03668	4.65183e-07	Down	1.06109e-07
55687	1974	21.6083	10.5419	-1.03544	6.0417e-18	Down	6.40546e-19
8878	2931	177.825	86.8829	-1.03332	2.55351e-209	Down	2.05862e-211
9564	3533	13.231	6.46544	-1.0331	1.6717e-19	Down	1.62582e-20
10813	2577	33.8222	16.5636	-1.02996	1.91031e-35	Down	1.10373e-36
57493	9156	15.4332	7.5584	-1.02988	6.10798e-57	Down	2.169e-58
5818	5493	1.50696	0.740064	-1.02592	0.000341104	Down	0.000108907
84617	1843	64.7827	31.8256	-1.02542	6.67843e-48	Down	2.86298e-49
25906	882	29.2598	14.3758	-1.02528	4.51814e-11	Down	7.33414e-12
725	1131	173.158	85.151	-1.02399	6.92823e-78	Down	1.73328e-79
908	2682	337.871	166.513	-1.02084	0	Down	0
51593	3032	54.7311	26.9747	-1.02075	9.03071e-66	Down	2.7273e-67
6419	2190	6.98151	3.44731	-1.01807	7.00707e-07	Down	1.62881e-07
2948	1441	10.8807	5.37348	-1.01784	4.97551e-07	Down	1.13906e-07
65983	2977	15.1786	7.51039	-1.01508	2.23804e-18	Down	2.32124e-19
65108	1584	43.9587	21.7533	-1.01492	7.92908e-28	Down	5.70748e-29
3340	8030	15.7296	7.78657	-1.01442	9.58137e-50	Down	3.88674e-51
10200	1101	25.7394	12.7471	-1.01382	7.39831e-12	Down	1.1271e-12
54865	2172	57.5703	28.52	-1.01335	3.58058e-49	Down	1.47769e-50
57727	3209	13.5654	6.72612	-1.01208	1.18073e-17	Down	1.26542e-18
3326	2567	978.823	485.457	-1.0117	0	Down	0
10197	3228	112.138	55.6211	-1.01157	1.52307e-140	Down	1.92954e-142
54821	4224	7.10101	3.52879	-1.00885	2.10341e-12	Down	3.1035e-13
23583	1570	10.0487	4.99361	-1.00885	5.58736e-07	Down	1.28628e-07
140462	1962	6.65119	3.30526	-1.00885	6.17153e-06	Down	1.58385e-06
92259	1329	20.6642	10.2689	-1.00885	1.94576e-11	Down	3.06884e-12
8655	820	259.853	129.25	-1.00753	1.84473e-82	Down	4.29638e-84
10452	1819	108.146	53.849	-1.006	5.30547e-76	Down	1.37483e-77
51668	601	51.3663	25.6066	-1.00431	1.18341e-12	Down	1.72791e-13
3838	2011	286.393	142.947	-1.00252	5.16423e-220	Down	3.83294e-222
80895	1480	12.8312	6.40905	-1.00147	4.02642e-08	Down	8.35736e-09
55969	1251	14.8686	7.42751	-1.00132	5.67751e-08	Down	1.19297e-08
