# Supplementary material for: Spontaneous Cell Detachment and Reattachment in Cancer Cell Lines: An In Vitro Model of Metastasis and Malignancy
Source: Int J Mol Sci. 2021 May 6;22(9):4929. doi: 10.3390/ijms22094929 (PMC8124513; doi:10.3390/ijms22094929)
Supplement: Supplementary file 1 [file ijms-22-04929-s001.zip › Supplementary Tables/Supplementary TableS5_DEGs_C33a+SW620+HeLAF11.xls]

## Sheet: list_2D6A3A80D7741613144112339
122 Differentially Expressed Genes between floating and adherent state comparing the three cell lines C33a_SW620_HeLaF11
ENTREZ_GENE_ID	Regulation	Name
220930	Up	ZEB1 antisense RNA 1(ZEB1-AS1)
60674	Up	growth arrest specific 5 (non-protein coding)(GAS5)
219654	Up	zinc finger CCHC-type containing 24(ZCCHC24)
23046	Up	kinesin family member 21B(KIF21B)
148229	Up	ATPase phospholipid transporting 8B3(ATP8B3)
5129	Up	cyclin dependent kinase 18(CDK18)
55818	Up	lysine demethylase 3A(KDM3A)
7436	Up	very low density lipoprotein receptor(VLDLR)
79629	Up	occludin/ELL domain containing 1(OCEL1)
54541	Up	DNA damage inducible transcript 4(DDIT4)
10509	Up	semaphorin 4B(SEMA4B)
54800	Up	kelch like family member 24(KLHL24)
18	Up	4-aminobutyrate aminotransferase(ABAT)
6676	Up	sperm associated antigen 4(SPAG4)
3097	Up	human immunodeficiency virus type I enhancer binding protein 2(HIVEP2)
100131564	Up	CCDC18 antisense RNA 1(CCDC18-AS1)
3106	Up	major histocompatibility complex, class I, B(HLA-B)
1831	Up	TSC22 domain family member 3(TSC22D3)
5163	Up	pyruvate dehydrogenase kinase 1(PDK1)
256302	Up	N-acetyltransferase domain containing 1(NATD1)
643641	Up	zinc finger protein 862(ZNF862)
122416	Up	ankyrin repeat domain 9(ANKRD9)
8497	Up	PTPRF interacting protein alpha 4(PPFIA4)
220213	Up	OTU deubiquitinase 1(OTUD1)
11076	Up	tubulin polymerization promoting protein(TPPP)
55876	Up	gasdermin B(GSDMB)
54852	Up	progestin and adipoQ receptor family member 5(PAQR5)
24139	Up	echinoderm microtubule associated protein like 2(EML2)
57683	Up	zinc finger DBF-type containing 2(ZDBF2)
11093	Up	ADAM metallopeptidase with thrombospondin type 1 motif 13(ADAMTS13)
283987	Up	HID1 domain containing(HID1)
5463	Up	POU class 6 homeobox 1(POU6F1)
80216	Up	alpha kinase 1(ALPK1)
5465	Up	peroxisome proliferator activated receptor alpha(PPARA)
5210	Up	6-phosphofructo-2-kinase/fructose-2,6-biphosphatase 4(PFKFB4)
402778	Up	interferon induced transmembrane protein 10(IFITM10)
604	Up	B-cell CLL/lymphoma 6(BCL6)
80221	Up	acyl-CoA synthetase family member 2(ACSF2)
374875	Up	hydroxysteroid 11-beta dehydrogenase 1 like(HSD11B1L)
55902	Up	acyl-CoA synthetase short-chain family member 2(ACSS2)
115294	Up	protein-L-isoaspartate (D-aspartate) O-methyltransferase domain containing 1(PCMTD1)
55139	Up	ankyrin repeat and zinc finger domain containing 1(ANKZF1)
219749	Up	zinc finger protein 25(ZNF25)
376940	Up	zinc finger CCCH-type containing 6(ZC3H6)
3691	Up	integrin subunit beta 4(ITGB4)
10347	Up	ATP binding cassette subfamily A member 7(ABCA7)
6253	Up	reticulon 2(RTN2)
79729	Up	SH3 domain containing 21(SH3D21)
3953	Up	leptin receptor(LEPR)
100130691	Up	uncharacterized LOC100130691(LOC100130691)
51317	Up	PHD finger protein 21A(PHF21A)
10628	Up	thioredoxin interacting protein(TXNIP)
153222	Up	CREB3 regulatory factor(CREBRF)
901	Up	cyclin G2(CCNG2)
83591	Up	THAP domain containing 2(THAP2)
78987	Up	cysteine rich with EGF like domains 1(CRELD1)
147081	Up	CRHR1 intronic transcript 1(CRHR1-IT1)
51084	Up	crystallin lambda 1(CRYL1)
728730	Up	uncharacterized LOC728730(LOC728730)
54932	Up	exonuclease 3'-5' domain containing 3(EXD3)
11156	Up	protein tyrosine phosphatase type IVA, member 3(PTP4A3)
285074	Up	anaphase promoting complex subunit 1 pseudogene(LOC285074)
340371	Up	nuclear receptor binding protein 2(NRBP2)
665	Up	BCL2 interacting protein 3 like(BNIP3L)
10397	Up	N-myc downstream regulated 1(NDRG1)
100506211	Up	MIR210 host gene(MIR210HG)
79777	Up	acyl-CoA binding domain containing 4(ACBD4)
255394	Up	t-complex 11 like 2(TCP11L2)
57763	Up	ankyrin repeat family A member 2(ANKRA2)
201895	Up	small integral membrane protein 14(SMIM14)
50854	Up	chromosome 6 open reading frame 48(C6orf48)
81575	Up	apolipoprotein L domain containing 1(APOLD1)
5033	Up	prolyl 4-hydroxylase subunit alpha 1(P4HA1)
11179	Up	zinc finger protein 277(ZNF277)
10156	Up	RAS p21 protein activator 4(RASA4)
9901	Up	SLIT-ROBO Rho GTPase activating protein 3(SRGAP3)
4017	Up	lysyl oxidase like 2(LOXL2)
376497	Up	solute carrier family 27 member 1(SLC27A1)
1974	Up	eukaryotic translation initiation factor 4A2(EIF4A2)
79800	Up	calcium responsive transcription factor(CARF)
3005	Up	H1 histone family member 0(H1F0)
22973	Up	laminin subunit beta 2 pseudogene 1(LAMB2P1)
51646	Up	yippee like 5(YPEL5)
284615	Up	ankyrin repeat domain 34A(ANKRD34A)
80325	Up	ankyrin repeat and BTB domain containing 1(ABTB1)
286144	Up	triple QxxK/R motif containing(TRIQK)
93129	Up	ORAI calcium release-activated calcium modulator 3(ORAI3)
10957	Up	proline rich nuclear receptor coactivator 1(PNRC1)
1742	Up	discs large MAGUK scaffold protein 4(DLG4)
6095	Up	RAR related orphan receptor A(RORA)
25809	Up	tubulin tyrosine ligase like 1(TTLL1)
80853	Up	lysine demethylase 7A(KDM7A)
1748	Up	distal-less homeobox 4(DLX4)
93145	Up	olfactomedin 2(OLFM2)
84961	Up	F-box and leucine rich repeat protein 20(FBXL20)
9185	Up	RALBP1 associated Eps domain containing 2(REPS2)
7138	Up	troponin T1, slow skeletal type(TNNT1)
54760	Up	proprotein convertase subtilisin/kexin type 4(PCSK4)
27113	Up	BCL2 binding component 3(BBC3)
8425	Up	latent transforming growth factor beta binding protein 4(LTBP4)
9706	Up	unc-51 like autophagy activating kinase 2(ULK2)
4330	Up	MN1 proto-oncogene, transcriptional regulator(MN1)
2026	Up	enolase 2(ENO2)
54507	Up	ADAMTS like 4(ADAMTSL4)
7148	Up	tenascin XB(TNXB)
11247	Up	neurexophilin 4(NXPH4)
135154	Up	succinate dehydrogenase complex assembly factor 4(SDHAF4)
222962	Up	solute carrier family 29 member 4(SLC29A4)
4084	Up	MAX dimerization protein 1(MXD1)
4601	Up	MAX interactor 1, dimerization protein(MXI1)
57338	Up	junctophilin 3(JPH3)
27134	Up	tight junction protein 3(TJP3)
83743	Down	glutamate rich WD repeat containing 1(GRWD1)
7037	Down	transferrin receptor(TFRC)
1958	Down	early growth response 1(EGR1)
6573	Down	solute carrier family 19 member 1(SLC19A1)
6835	Down	surfeit 2(SURF2)
10940	Down	POP1 homolog, ribonuclease P/MRP subunit(POP1)
10969	Down	EBNA1 binding protein 2(EBNA1BP2)
4830	Down	NME/NM23 nucleoside diphosphate kinase 1(NME1)
23764	Up and Down	MAF bZIP transcription factor F(MAFF)
2012	Up and Down	epithelial membrane protein 1(EMP1)
