# Supplementary material for: Spontaneous Cell Detachment and Reattachment in Cancer Cell Lines: An In Vitro Model of Metastasis and Malignancy
Source: Int J Mol Sci. 2021 May 6;22(9):4929. doi: 10.3390/ijms22094929 (PMC8124513; doi:10.3390/ijms22094929)
Supplement: Supplementary file 1 [file ijms-22-04929-s001.zip › Supplementary Tables/Supplementary TableS6_HeLaAdh_7g-VS-HeLaF11Adh_8h.xls]

## Sheet: TableS5_HeLaAdh_7g-VS-HeLaF11Ad
GeneID	Length	HeLa_Adh_7g-Expression	HeLaF11_Adh_8h-Expression	log2FoldChange(8h/7g)	FDR	Up/Down-Regulation(8h/7g)	Pvalue
158381	2528	0.0676141	1.42534	4.39784	3.73858e-08	Up	1.37079e-09
100131205	566	0.513736	6.88236	3.7438	4.01067e-08	Up	1.47828e-09
100008588	1869	376.291	4497.49	3.5792	0	Up	0
125050	332	4.08719	39.8928	3.28695	1.14593e-24	Up	1.14792e-26
3398	1402	0.4148	3.61201	3.12231	4.75968e-09	Up	1.56792e-10
248	2559	2.61345	19.4847	2.89831	1.30617e-82	Up	2.68396e-85
388524	1397	0.624427	3.27639	2.3915	2.85931e-06	Up	1.3844e-07
6023	277	6.29837	30.5867	2.27986	9.36258e-11	Up	2.51304e-12
85495	341	2.84237	13.7082	2.26987	4.77309e-06	Up	2.46424e-07
53344	6909	0.0982015	0.451054	2.19948	0.000489147	Up	3.97022e-05
7475	1700	0.684176	2.69242	1.97646	4.71008e-05	Up	2.91866e-06
9456	4228	0.894056	3.33985	1.90134	3.65204e-14	Up	7.36364e-16
5142	4309	0.56234	2.07924	1.88654	5.45415e-09	Up	1.80719e-10
100128327	1118	0.953644	3.31006	1.79533	0.000965011	Up	8.4275e-05
112399	2722	0.569727	1.96774	1.7882	3.56763e-05	Up	2.17636e-06
347918	1539	0.881708	2.84752	1.69134	0.000481799	Up	3.90748e-05
84197	1615	0.900231	2.89442	1.68491	0.000295808	Up	2.2433e-05
6173	2361	16.7494	51.1056	1.60937	2.08431e-95	Up	2.67682e-98
8663	3265	1.21713	3.60907	1.56815	3.90626e-09	Up	1.27174e-10
160851	4299	0.473464	1.31388	1.4725	0.000302211	Up	2.30544e-05
100008587	156	88.2265	235.972	1.41933	3.44685e-24	Up	3.60776e-26
285313	8571	7.42966	18.6681	1.3292	4.51251e-95	Up	6.08506e-98
4038	8244	0.529066	1.25216	1.2429	8.40676e-06	Up	4.55076e-07
56475	1496	2.72115	6.24933	1.19948	4.93701e-05	Up	3.07196e-06
3397	1234	14.1382	31.8041	1.16962	3.89719e-19	Up	5.38044e-21
4059	2448	2.01927	4.45554	1.14177	2.15804e-05	Up	1.24302e-06
100008589	5070	1593.05	3487.61	1.13045	0	Up	0
23250	8795	24.0136	52.5073	1.12867	1.12482e-212	Up	5.05604e-216
23136	4446	4.4473	9.46254	1.0893	2.53571e-18	Up	3.82644e-20
445347	1027	15.289	31.7664	1.055	1.49007e-13	Up	3.14796e-15
53353	16557	0.374657	0.776401	1.05123	1.49772e-05	Up	8.396e-07
83856	4310	1.3493	2.71142	1.00684	8.89376e-05	Up	5.84808e-06
6695	4841	0.460498	0.0201168	-4.51672	2.76448e-05	Down	1.63671e-06
94121	3936	0.492504	0.0247422	-4.31509	0.000162089	Down	1.15012e-05
404203	737	2.36723	0.132138	-4.16309	0.000511837	Down	4.18068e-05
11182	2563	0.86979	0.0759932	-3.51672	0.000156511	Down	1.10552e-05
8638	1826	1.80473	0.159998	-3.49566	1.54574e-06	Down	7.2061e-08
6567	4396	0.485065	0.0443063	-3.45259	0.000271918	Down	2.04292e-05
79094	1578	5.34377	0.493715	-3.43611	2.61957e-16	Down	4.4408e-18
51454	3464	0.89538	0.0843407	-3.4082	4.73858e-06	Down	2.44034e-07
113730	3008	1.03112	0.0971263	-3.4082	4.7445e-06	Down	2.44034e-07
116496	6926	2.477	0.379643	-2.70588	2.87346e-26	Down	2.62012e-28
79924	4246	2.89907	0.458716	-2.65992	1.59237e-18	Down	2.33134e-20
51363	4803	1.009	0.162208	-2.63702	2.41044e-07	Down	1.003e-08
8291	7004	0.816472	0.139042	-2.55388	2.51679e-08	Down	9.01796e-10
4311	5710	0.780831	0.153497	-2.3468	5.42133e-06	Down	2.81632e-07
100507127	3087	2.63741	0.536298	-2.29802	2.01001e-10	Down	5.5242e-12
728113	1954	2.13294	0.448551	-2.2495	2.29226e-05	Down	1.32769e-06
5270	2259	2.44565	0.517319	-2.24109	5.7321e-07	Down	2.5103e-08
83729	2453	1.30392	0.277904	-2.2302	0.00034718	Down	2.702e-05
9518	1220	8.58024	1.83595	-2.22449	7.54886e-13	Down	1.70144e-14
3433	3505	1.68685	0.361201	-2.22346	2.27893e-07	Down	9.43882e-09
55222	3176	0.946055	0.21464	-2.14	0.000868512	Down	7.46208e-05
140730	5210	1.20924	0.28038	-2.10864	2.34899e-07	Down	9.74408e-09
84929	3257	1.78554	0.418604	-2.0927	9.46594e-07	Down	4.26098e-08
23026	7436	0.521382	0.130965	-1.99316	0.000216935	Down	1.58804e-05
375449	10724	0.82247	0.208864	-1.9774	2.16406e-09	Down	6.82306e-11
6274	738	7.2234	1.84742	-1.96717	8.77075e-06	Down	4.75906e-07
56521	1218	4.8542	1.27928	-1.9239	3.40794e-06	Down	1.68942e-07
629	2646	47.3269	12.7712	-1.88976	5.02031e-124	Down	4.51322e-127
80201	3719	2.00678	0.549904	-1.86763	1.93761e-07	Down	7.8883e-09
57007	2114	1.78811	0.506735	-1.81913	0.000725121	Down	6.11834e-05
9500	2928	2.21788	0.63194	-1.81132	2.86555e-06	Down	1.38926e-07
414149	3383	1.34658	0.403014	-1.7404	0.000254007	Down	1.89205e-05
65055	3868	1.75407	0.528721	-1.73013	3.64449e-06	Down	1.82306e-07
3269	4578	1.48203	0.446722	-1.73013	3.64917e-06	Down	1.82306e-07
2775	6229	1.60271	0.48466	-1.72547	7.27443e-09	Down	2.4477e-10
79901	4390	2.62735	0.798604	-1.71806	3.97769e-10	Down	1.13663e-11
2119	4102	2.00844	0.617264	-1.70211	3.01766e-07	Down	1.27116e-08
21	6623	0.760999	0.235266	-1.6936	0.000142607	Down	9.94486e-06
10068	2796	1.66395	0.522454	-1.67123	0.000340459	Down	2.64532e-05
100188947	1038	10.0847	3.18989	-1.66059	8.22396e-09	Down	2.78832e-10
3914	4339	7.14818	2.31175	-1.62859	6.46119e-25	Down	6.34792e-27
2059	4088	1.70709	0.571734	-1.57812	1.29446e-05	Down	7.20668e-07
100463488	1121	108.338	36.7475	-1.55982	1.0529e-91	Down	1.55504e-94
9945	3011	1.9958	0.679207	-1.55504	8.41123e-05	Down	5.49838e-06
57338	3997	1.9157	0.657844	-1.54206	6.20778e-06	Down	3.26872e-07
80003	6817	0.938396	0.32857	-1.51399	6.59239e-05	Down	4.22052e-06
4856	2601	4.509	1.60998	-1.48576	2.00947e-08	Down	7.16148e-10
113146	18317	5.24919	1.87678	-1.48383	1.9722e-67	Down	5.19232e-70
10060	8325	0.651987	0.233959	-1.47859	0.000404959	Down	3.20108e-05
26018	4812	1.16826	0.424998	-1.45883	0.000354875	Down	2.77328e-05
1649	1191	9.84711	3.59778	-1.45259	3.73387e-08	Down	1.36427e-09
57577	3996	1.45533	0.536156	-1.44062	0.000312891	Down	2.39696e-05
3732	1715	6.04721	2.27138	-1.4127	5.58773e-07	Down	2.4399e-08
440	2362	31.597	11.9567	-1.40197	5.27986e-48	Down	2.06814e-50
55619	7431	1.04347	0.406264	-1.36089	4.61281e-05	Down	2.85246e-06
1842	3307	1.9637	0.765654	-1.35881	0.000257195	Down	1.91745e-05
51191	3525	7.75399	3.03898	-1.35135	1.02384e-16	Down	1.67649e-18
2180	3822	3.98148	1.57977	-1.33359	2.97823e-09	Down	9.5048e-11
1436	4006	2.68564	1.06963	-1.32815	1.29202e-06	Down	5.94032e-08
59342	1952	3.07856	1.24725	-1.3035	0.000804196	Down	6.8785e-05
83667	3547	6.09367	2.47101	-1.30221	1.4845e-12	Down	3.39358e-14
151887	4578	2.24422	0.914716	-1.29482	4.07543e-06	Down	2.06742e-07
2348	1213	153.897	63.6658	-1.27338	9.34878e-104	Down	1.14061e-106
8532	2555	2.38993	0.991005	-1.27	0.000966184	Down	8.40052e-05
79816	2033	3.00357	1.24546	-1.27	0.000965471	Down	8.40052e-05
3569	1201	5.08432	2.10826	-1.27	0.000964759	Down	8.40052e-05
1258	5663	4.41579	1.84005	-1.26292	8.01527e-14	Down	1.64186e-15
8614	5361	2.65771	1.1081	-1.2621	5.20664e-08	Down	1.94919e-09
8334	546	13.6689	5.70757	-1.25995	0.00020799	Down	1.51589e-05
57535	7032	1.66779	0.706293	-1.2396	1.71212e-06	Down	8.0587e-08
4060	2116	5.13024	2.20912	-1.21555	7.00808e-06	Down	3.73512e-07
2335	8815	1.30846	0.563432	-1.21555	3.26766e-06	Down	1.60939e-07
6509	4611	8.19794	3.5482	-1.20818	2.22171e-19	Down	2.96742e-21
79772	3924	1.80314	0.794172	-1.18299	0.000727111	Down	6.1398e-05
83715	3531	2.00383	0.882563	-1.18299	0.000726559	Down	6.1398e-05
3106	1578	61.2383	27.2161	-1.16998	6.32892e-47	Down	2.64162e-49
7111	3352	2.80481	1.24927	-1.16681	7.3539e-05	Down	4.74582e-06
9590	8450	1.26174	0.56472	-1.15981	2.12529e-05	Down	1.2228e-06
1796	2269	3.54551	1.58804	-1.15875	0.000336763	Down	2.59714e-05
5054	3198	5.15235	2.31435	-1.15463	4.73771e-08	Down	1.76147e-09
93349	2668	2.97895	1.35055	-1.14126	0.000450884	Down	3.6278e-05
8542	3039	2.39203	1.08954	-1.13452	0.000973219	Down	8.52418e-05
26471	938	43.8125	20.0377	-1.12863	6.37195e-19	Down	9.04258e-21
440508	1935	4.85877	2.26478	-1.10122	0.000175359	Down	1.25329e-05
9536	1787	11.3902	5.34066	-1.0927	4.67236e-09	Down	1.53615e-10
11343	4617	11.1263	5.23101	-1.08881	2.80919e-22	Down	3.21092e-24
222487	2676	3.62201	1.71043	-1.08243	0.000170907	Down	1.21818e-05
54492	6417	2.73389	1.30515	-1.06674	1.41518e-07	Down	5.66144e-09
1464	8305	1.69225	0.809102	-1.06455	3.88568e-06	Down	1.95869e-07
8877	2202	7.0867	3.40539	-1.05729	1.08425e-06	Down	4.92934e-08
10149	4895	5.66303	2.78528	-1.02375	5.254e-11	Down	1.36638e-12
2200	11695	7.2186	3.564	-1.01822	1.00986e-32	Down	6.61438e-35
51279	3398	7.01693	3.46781	-1.01681	2.03094e-09	Down	6.36422e-11
55357	3330	11.2933	5.58577	-1.01565	1.20355e-14	Down	2.31854e-16
2152	2393	4.6579	2.31967	-1.00576	0.000141918	Down	9.88768e-06
715	2526	16.5379	8.25038	-1.00324	6.44766e-16	Down	1.12202e-17
5106	2221	13.6157	6.79637	-1.00244	1.39996e-11	Down	3.43406e-13
